# Supplementary material for: Determining organizational resilience through employee resilient characteristics and supportive HR practices: The moderating effect of managerial resilience
Source: PLoS One. 2025 Nov 7;20(11):e0335751. doi: 10.1371/journal.pone.0335751 (PMC12594392; doi:10.1371/journal.pone.0335751)
Supplement: S1 File — (XLSX) [file pone.0335751.s001.xlsx]

## Sheet: Navigation
	SmartPLS report
	Please cite the use of SmartPLS: Ringle, C. M., Wende, S., and Becker, J.-M. 2024. "SmartPLS 4." Bönningstedt: SmartPLS, https://www.smartpls.com.
		complete
	Final results
	Path coefficients
	Total effects
	Outer weights
	Latent variables
	Performance
	Quality criteria
	Importance-performance map [OGP] (constructs)
	Importance-performance map [OGP] (indicators)
	Algorithm
	Setting
	Execution log
	Model and data
	Inner model
	Outer model
	Indicator data (original)
	Indicator data (standardized)
	Indicator data (rescaled)

## Sheet: complete
	SmartPLS report
	Please cite the use of SmartPLS: Ringle, C. M., Wende, S., and Becker, J.-M. 2024. "SmartPLS 4." Bönningstedt: SmartPLS, https://www.smartpls.com.
	Final results
	Path coefficients
	Matrix
		EFC	ERS	FRN	MRS	OGP	OGR	PFC	SFT	SHR	MRS x OGR
	EFC						0.323631
	ERS						0.258172
	FRN						0.0255474
	MRS					0.11085
	OGP
	OGR					0.699935
	PFC						0.0729002
	SFT						0.11433
	SHR						0.133963
	MRS x OGR					0.136754
	List
		Path coefficients
	EFC -> OGR	0.323631
	ERS -> OGR	0.258172
	FRN -> OGR	0.0255474
	MRS -> OGP	0.11085
	OGR -> OGP	0.699935
	PFC -> OGR	0.0729002
	SFT -> OGR	0.11433
	SHR -> OGR	0.133963
	MRS x OGR -> OGP	0.136754
	Total effects
	Matrix
		EFC	ERS	FRN	MRS	OGP	OGR	PFC	SFT	SHR	MRS x OGR
	EFC					0.226521	0.323631
	ERS					0.180704	0.258172
	FRN					0.0178815	0.0255474
	MRS					0.11085
	OGP
	OGR					0.699935
	PFC					0.0510254	0.0729002
	SFT					0.0800237	0.11433
	SHR					0.0937652	0.133963
	MRS x OGR					0.136754
	List
		Total effects
	EFC -> OGP	0.226521
	EFC -> OGR	0.323631
	ERS -> OGP	0.180704
	ERS -> OGR	0.258172
	FRN -> OGP	0.0178815
	FRN -> OGR	0.0255474
	MRS -> OGP	0.11085
	OGR -> OGP	0.699935
	PFC -> OGP	0.0510254
	PFC -> OGR	0.0729002
	SFT -> OGP	0.0800237
	SFT -> OGR	0.11433
	SHR -> OGP	0.0937652
	SHR -> OGR	0.133963
	MRS x OGR -> OGP	0.136754
	Indicator total effects
		EFC	ERS	FRN	MRS	OGP	OGR	PFC	SFT	SHR	MRS x OGR
	EFC1	0.282229				0.0639307	0.091338
	EFC2	0.306516				0.0694322	0.0991981
	EFC3	0.308264				0.0698282	0.0997639
	EFC4	0.347806				0.0787852	0.112561
	ERS1		0.365857			0.0661117	0.0944541
	ERS2		0.363631			0.0657095	0.0938794
	ERS3		0.422137			0.0762817	0.108984
	FRN1			0.610616		0.0109187	0.0155997
	FRN2			0.503903		0.00901056	0.0128734
	MRS1				0.351934	0.0390118
	MRS2				0.428421	0.0474903
	MRS3				0.465606	0.0516123
	OGP1					0.326925
	OGP2					0.377229
	OGP3					0.440184
	OGR1					0.266768	0.381133
	OGR2					0.286026	0.408647
	OGR3					0.244126	0.348785
	PFC1					0.0292777	0.0418292	0.573787
	PFC2					0.0295269	0.0421852	0.57867
	SFT1					0.0352521	0.0503648		0.440521
	SFT2					0.0310761	0.0443986		0.388337
	SFT3					0.0312238	0.0446095		0.390181
	SHR1					0.0275677	0.0393861			0.294008
	SHR2					0.0310681	0.0443871			0.33134
	SHR3					0.0276935	0.0395658			0.29535
	SHR4					0.0286097	0.0408748			0.305121
	MRS x OGR					0.136754					1
	Outer weights
	Matrix
		EFC	ERS	FRN	MRS	OGP	OGR	PFC	SFT	SHR	MRS x OGR
	EFC1	0.282229
	EFC2	0.306516
	EFC3	0.308264
	EFC4	0.347806
	ERS1		0.365857
	ERS2		0.363631
	ERS3		0.422137
	FRN1			0.610616
	FRN2			0.503903
	MRS1				0.351934
	MRS2				0.428421
	MRS3				0.465606
	OGP1					0.326925
	OGP2					0.377229
	OGP3					0.440184
	OGR1						0.381133
	OGR2						0.408647
	OGR3						0.348785
	PFC1							0.573787
	PFC2							0.57867
	SFT1								0.440521
	SFT2								0.388337
	SFT3								0.390181
	SHR1									0.294008
	SHR2									0.33134
	SHR3									0.29535
	SHR4									0.305121
	MRS x OGR										1
	List
		Outer weights
	EFC1 <- EFC	0.282229
	EFC2 <- EFC	0.306516
	EFC3 <- EFC	0.308264
	EFC4 <- EFC	0.347806
	ERS1 <- ERS	0.365857
	ERS2 <- ERS	0.363631
	ERS3 <- ERS	0.422137
	FRN1 <- FRN	0.610616
	FRN2 <- FRN	0.503903
	MRS1 <- MRS	0.351934
	MRS2 <- MRS	0.428421
	MRS3 <- MRS	0.465606
	OGP1 <- OGP	0.326925
	OGP2 <- OGP	0.377229
	OGP3 <- OGP	0.440184
	OGR1 <- OGR	0.381133
	OGR2 <- OGR	0.408647
	OGR3 <- OGR	0.348785
	PFC1 <- PFC	0.573787
	PFC2 <- PFC	0.57867
	SFT1 <- SFT	0.440521
	SFT2 <- SFT	0.388337
	SFT3 <- SFT	0.390181
	SHR1 <- SHR	0.294008
	SHR2 <- SHR	0.33134
	SHR3 <- SHR	0.29535
	SHR4 <- SHR	0.305121
	MRS x OGR -> MRS x OGR	1
	Latent variables
	Original
		EFC	ERS	FRN	MRS	OGP	OGR	PFC	SFT	SHR	MRS x OGR
	0	0.0305469	0.475381	0.303895	1.35889	0.635652	-0.391611	0.318396	1.02034	0.0874126	-0.532156
	1	0.593097	0.424973	0.358744	0.383256	1.35307	1.29477	0.910176	0.640099	-0.781215	0.496228
	2	0.611882	0.510321	-4.29804e-16	0.179366	0.762899	0.957219	1.48529	0.663325	1.21353	0.171693
	3	0.871735	-0.489243	-0.289719	0.871073	1.35307	0.984917	1.48529	1.46519	0.371961	0.857935
	4	0.933875	0.100853	-4.29804e-16	0.110241	0.731537	0.957219	0.318396	0.206868	0.609776	0.105525
	5	0.609951	1.15856	1.43627	1.35889	1.35307	1.29477	1.48529	1.46519	0.330193	1.75944
	6	1.49643	1.15856	1.43627	-0.385001	-0.0190401	1.29477	0.335061	0.640099	1.21353	-0.498487
	7	-1.12106	0.510321	-0.289719	0.332467	-0.185079	0.619672	0.910176	0.651712	0.371961	0.20602
	8	0.324108	0.467647	0.842661	0.598058	0.962099	-0.729158	1.48529	0.162954	-0.476718	-0.436078
	9	-0.550788	0.100853	0.897509	0.940198	-0.671933	-0.0270447	0.910176	0.663325	0.352486	-0.0254274
	10	0.958446	0.842175	-0.289719	0.674608	0.309206	-0.0817617	0.335061	0.130654	0.654361	-0.0551571
	11	1.49643	0.834441	1.43627	0.332467	1.35307	1.29477	1.48529	1.46519	1.21353	0.430467
	12	-0.255297	1.15856	0.897509	-0.308451	0.045483	0.282804	0.910176	-0.237977	1.21353	-0.0872312
	13	0.0136929	-0.308614	0.303895	0.110241	0.340568	-1.32184	0.318396	-1.09536	1.21353	-0.14572
	14	1.49643	0.834441	1.43627	1.35889	1.35307	1.29477	1.48529	1.46519	0.0506111	1.75944
	15	1.49643	1.15856	0.897509	0.110241	1.35307	1.29477	0.318396	1.46519	1.21353	0.142736
	16	-2.32708	-2.23013	-2.55448	-0.985307	-1.45387	-1.17614	-2.59051	-1.4963	-3.29093	1.15886
	17	0.326038	-0.856037	0.303895	0.110241	0.340568	0.282804	0.318396	0.206868	-1.0387	0.0311766
	18	0.933875	0.475381	0.303895	1.01675	1.02662	0.282804	-0.273384	1.05264	0.636839	0.287541
	19	0.958446	0.424973	1.43627	0.102815	1.35307	1.29477	1.48529	1.46519	0.91165	0.133122
	20	0.326038	1.15856	-4.29804e-16	0.871073	0.731537	0.282804	-0.256719	1.05264	0.933943	0.246343
	21	0.638384	0.791767	-4.29804e-16	0.110241	1.05798	0.282804	0.893511	0.174567	0.0729036	0.0311766
	22	1.20093	-0.539652	0.303895	-0.574041	1.35307	1.29477	0.318396	1.05264	-0.187398	-0.743249
	23	0.0512623	-0.172858	-4.29804e-16	-1.13098	0.962099	0.64737	0.910176	0.607799	0.0971502	-0.732165
	24	0.326038	0.518055	-0.828484	0.110241	0.340568	0.282804	0.318396	0.206868	-0.165106	0.0311766
	25	-1.42375	0.791767	0.303895	0.110241	-1.68443	0.282804	-0.831834	-0.682821	0.933943	0.0311766
	26	-0.211941	-0.481509	-0.289719	-0.385001	0.340568	-0.39229	-0.831834	-0.217289	0.641806	0.151032
	27	-0.298652	-0.165124	-4.29804e-16	-0.916182	0.340568	0.282804	-2.01539	-0.237977	0.0874126	-0.2591
	28	-1.13791	-0.172858	-0.828484	-1.62623	-0.671933	-0.729158	-2.01539	-1.08375	-0.803508	1.18577
	29	-0.53779	-0.531917	-0.23487	-0.15535	-0.312326	-1.01199	-1.42361	-1.87654	-0.2242	0.157212
	30	0.0570485	0.52579	-4.29804e-16	1.35889	-0.967018	0.255106	-1.99873	-1.45238	-0.744414	0.346661
	31	-1.36354	-1.91374	0.249047	-1.26575	0.37193	-1.76882	-2.03206	-0.583381	-0.479341	2.23888
	32	-0.281798	1.15856	-0.718787	-1.21496	-0.511525	1.29477	-2.01539	0.651712	0.374778	-1.57309
	33	0.0493315	-0.431101	-2.49963	-1.3423	-0.247802	0.984917	-0.815169	-1.50791	0.659132	-1.32205
	34	-0.497785	-1.22283	-3.09324	1.35889	-0.345487	-0.391611	0.318396	-1.92045	-2.15508	-0.532156
	35	-1.15091	-1.2151	-4.29804e-16	-0.335527	-0.480163	-1.45829	-1.42361	-0.618219	-0.709566	0.489295
	36	0.350609	0.467647	-4.29804e-16	0.110241	-2.40185	-0.447007	-0.848499	0.250781	-2.14749	-0.0492784
	37	0.307254	0.143527	0.303895	0.452382	0.962099	0.984917	0.910176	-0.138537	0.109705	0.445559
	38	-1.24937	-1.18789	-2.55448	-1.01107	-1.02974	-0.10878	-2.01539	-0.585919	-1.86274	0.109984
	39	0.638384	-0.59006	0.842661	0.179366	0.962099	-0.391611	0.301731	-0.618219	0.0603487	-0.0702416
	40	-0.211941	-2.87063	-2.01571	-1.00016	0.244682	1.29477	0.910176	0.206868	-0.732054	-1.29497
	41	-0.887704	0.100853	-0.23487	0.0411155	-0.0190401	0.228087	-1.42361	0.206868	-0.769051	0.00937793
	42	0.888589	0.842175	0.842661	-1.96837	-1.61991	-0.0824413	0.318396	-0.65052	-1.0376	0.162275
	43	-1.49554	-0.165124	0.303895	0.452382	-0.280964	0.957219	0.893511	-2.30977	-1.30854	0.433028
	44	0.260415	-0.797894	0.897509	-2.38706	-1.0629	0.201069	-0.290049	-1.08375	-1.08027	-0.479962
	45	0.91509	0.791767	-0.773636	-2.24138	0.436453	-2.60931e-05	-0.240054	0.206868	-2.70947	5.84846e-05
	46	1.20093	0.834441	0.842661	-0.574041	0.436453	0.592653	0.335061	-0.237977	0.66887	-0.340207
	47	-1.4069	-0.539652	-1.36725	-1.36063	-1.58855	-0.474026	-0.848499	-1.45238	-0.457243	0.644976
	48	-0.281798	0.791767	-0.828484	-1.5571	-0.703295	-0.391611	-1.42361	-0.618219	-0.251264	0.609777
	49	0.905443	-0.481509	-0.23487	1.35889	-0.345487	-2.02395	0.893511	0.575498	-1.34077	-2.75033
	50	-1.71924	0.143527	-0.23487	0.528932	-0.671933	-1.74112	-0.256719	-1.05145	0.632068	-0.920934
	51	-0.532004	0.791767	-4.29804e-16	0.940198	0.635652	-0.054743	0.318396	-0.237977	0.933943	-0.0514693
	52	-0.532004	0.467647	-0.773636	-0.796267	-0.0504021	0.282804	-0.273384	0.206868	1.21353	-0.225188
	53	-0.532004	0.467647	0.249047	-0.377576	0.014121	-0.391611	-0.831834	-2.75461	0.0283186	0.147863
	54	-2.01474	0.518055	0.303895	0.871073	-2.01088	-0.054743	-0.273384	-0.237977	1.36178e-16	-0.0476852
	55	0.0305469	1.15856	-0.289719	0.110241	-0.280964	-0.054743	0.318396	-0.194063	1.21353	-0.00603491
	56	0.0136929	-0.215532	0.303895	0.452382	0.340568	0.282804	0.893511	1.46519	-0.800691	0.127935
	57	-0.852066	-0.856037	0.303895	0.542834	-0.249602	-0.336894	-2.01539	0.619411	-1.07073	-0.182877
	58	-0.550788	-0.473775	0.842661	-0.2319	-0.441372	0.282804	-0.380184	0.651712	0.330193	-0.0655823
	59	0.609951	-0.223266	1.43627	1.35889	-1.45387	-0.446328	0.335061	1.46519	0.606108	-0.60651
	60	0.326038	1.15856	-4.29804e-16	0.110241	0.635652	0.957219	-0.865164	-0.618219	0.933943	0.105525
	61	-2.87278	0.100853	0.303895	0.110241	-0.0504021	-0.729158	-1.42361	0.174567	0.330193	-0.0803829
	62	-2.00509	0.100853	-1.4221	-0.865393	-1.68443	-1.06603	-0.848499	-1.08375	0.362224	0.922531
	63	-0.236512	0.834441	0.303895	0.528932	-1.68443	-1.82354	-2.01539	0.130654	0.91165	-0.964527
	64	0.0739025	-1.18016	-2.01571	-1.5571	-0.99838	-0.729158	-0.848499	-0.638907	-0.219429	1.13537
	65	-1.4334	-1.18016	-2.01571	0.110241	-1.29346	-0.0817617	-0.831834	-1.42008	-0.219429	-0.00901347
	66	-0.825564	0.518055	0.303895	-0.796267	-0.0504021	-0.729158	-1.42361	-1.4963	0.104739	0.580605
	67	0.299537	-0.207798	0.303895	0.871073	0.340568	0.592653	0.318396	0.206868	0.663903	0.516244
	68	0.326038	0.158996	1.43627	0.940198	0.340568	0.310503	0.318396	0.651712	0.0776749	0.291934
	69	0.619599	0.151262	-4.29804e-16	1.35889	1.35307	0.282804	1.48529	1.46519	0.389287	0.3843
	70	0.282683	0.467647	-0.23487	-0.0862244	-0.114925	-1.43127	-2.60717	-1.09536	-0.439917	0.12341
	71	-0.532004	0.842175	-2.55448	0.110241	-1.13306	-0.0270447	-2.60717	-0.995925	0.344841	-0.00298143
	72	0.326038	1.15856	-0.289719	0.110241	-1.29346	-2.02395	-0.273384	0.206868	0.0466332	-0.223122
	73	-0.281798	0.467647	1.43627	-0.377576	-0.671933	-0.783875	-0.273384	0.607799	0.933943	0.295972
	74	0.664885	-0.489243	0.303895	0.186791	-0.376849	0.957219	0.335061	0.619411	0.632068	0.1788
	75	0.260237	-0.906446	-0.23487	-0.796267	-0.767818	-1.03969	-0.831834	-0.562693	-0.768856	0.827868
	76	-0.294596	-0.215532	0.303895	0.871073	0.340568	0.957219	-1.44028	-0.65052	0.362224	0.833808
	77	0.163502	0.842175	-4.29804e-16	0.528932	0.962099	0.620351	-0.273384	0.206868	0.654361	0.328124
	78	1.20286	-0.489243	0.303895	0.110241	-0.0817641	1.29477	0.335061	0.619411	0.632068	0.142736
	79	-0.432503	-0.94912	0.75422	-0.2319	-0.745725	-1.74112	0.194931	-0.682821	-0.211427	0.403766
	80	-1.45219	-0.172858	-0.883333	-1.11708	-0.408211	-1.12142	-0.468315	-1.45238	-1.35031	1.25272
	81	-0.00894728	-1.18016	-0.718787	-1.3423	-2.01088	0.0276722	-1.99873	-1.94114	-2.42989	-0.0371444
	82	-1.08684	-0.531917	-1.36725	0.521507	-0.933857	-0.70146	0.910176	-1.87654	-1.34554	-0.365816
	83	0.0286162	1.15856	1.43627	-0.00967384	0.667014	0.282804	1.48529	-0.249589	0.933943	-0.0027358
	84	1.49643	0.0996339	-4.29804e-16	-0.308451	0.731537	0.282804	-0.256719	-0.65052	1.36178e-16	-0.0872312
	85	-0.455202	0.100853	-4.29804e-16	-0.404652	-0.256282	-0.10946	-1.42361	0.0874754	0.384516	0.0442932
	86	0.0136929	1.15856	-4.29804e-16	1.35889	-0.345487	-0.446328	-0.256719	1.46519	1.21353	-0.60651
	87	0.326038	-0.258206	-4.29804e-16	0.452382	1.02662	-0.391611	-0.831834	0.206868	0.374778	-0.177157
	88	-0.264945	0.842175	-4.29804e-16	0.452382	0.962099	-0.419309	0.318396	0.206868	0.0729036	-0.189688
	89	-1.2118	0.187041	-4.29804e-16	-2.38706	-0.280964	-0.363912	-2.03206	-0.705672	-1.8679	0.86868
	90	0.0305469	-1.54695	1.43627	-1.54967	-0.671933	-1.09372	-1.99873	-2.30977	-0.553139	1.69492
	91	0.367463	-0.59006	-0.938181	-1.21496	0.340568	-2.60931e-05	-0.848499	-0.226364	-0.999081	3.1702e-05
	92	1.20286	-0.223266	-2.01571	0.598058	-0.120567	-0.647422	0.910176	-1.43169	0.66887	-0.387196
	93	-1.13212	1.15856	-4.29804e-16	-0.796267	-1.48523	-0.729158	-2.03206	-0.205676	-0.196941	0.580605
	94	-0.281798	-0.59006	-4.29804e-16	-1.48055	-0.345487	-1.40357	-2.03206	-1.86493	-0.774259	2.07806
	95	-2.05809	-0.172858	0.303895	-2.24138	-1.65307	0.255106	-2.59051	-3.15554	-0.516337	-0.57179
	96	-0.550788	-0.172858	0.303895	-0.796267	-0.0504021	-0.0270447	-0.865164	0.206868	-0.246492	0.0215348
	97	-0.548858	0.151262	-0.23487	-0.377576	-1.68443	-1.40357	-0.865164	-0.237977	-0.498816	0.529955
	98	-2.01474	-0.94912	-4.29804e-16	-1.89924	-1.68443	-1.74112	-0.848499	-1.4963	-0.73702	3.30681
	99	-0.0147394	0.518055	-4.29804e-16	0.521507	-0.345487	0.592653	-1.42361	-1.05145	0.0603487	0.309073
	100	-0.310231	0.20167	-0.289719	0.102815	-0.345487	0.495517	-1.42361	-1.4963	0.0603487	0.0509468
	101	0.593097	-1.92148	-4.29804e-16	1.35889	0.340568	0.282804	0.893511	0.206868	0.632068	0.3843
	102	1.22744	0.475381	-4.29804e-16	0.110241	0.667014	0.9302	0.318396	0.607799	0.636839	0.102546
	103	-1.4069	0.158996	-0.828484	-0.941943	-0.345487	-0.0270447	-1.42361	0.651712	0.609776	0.0254746
	104	-0.0296627	0.151262	-0.773636	-1.14583	-1.09426	0.205897	-0.831834	-0.682821	0.659132	-0.235923
	105	0.326038	0.467647	-4.29804e-16	-0.377576	0.731537	1.29477	0.318396	0.531936	0.0874126	-0.488873
	106	-0.257228	-0.863772	-0.23487	0.110241	-0.671933	-0.729158	0.123465	0.206868	-0.498816	-0.0803829
	107	-1.74575	-0.893036	-0.395477	-1.13841	-1.68443	-1.74112	-1.44028	-2.30977	-0.2242	1.98211
	108	-1.4069	0.151262	-4.29804e-16	-1.41142	-0.671933	-0.729158	-0.848499	-0.237977	0.641806	1.02915
	109	-0.844349	2.84441e-16	-4.29804e-16	-0.923607	-0.280964	0.282804	-0.865164	0.206868	1.36178e-16	-0.2612
	110	0.326038	0.151262	-4.29804e-16	0.598058	0.340568	-0.419309	0.318396	-0.237977	0.357257	-0.250771
	111	-2.01474	0.791767	1.43627	-0.581466	-0.671933	-0.729158	-0.848499	-1.05145	0.664098	0.423981
	112	-1.4069	0.842175	1.43627	-2.38706	-0.671933	-0.729158	-1.42361	-1.05145	0.632068	1.74054
	113	-0.844349	0.791767	1.43627	-1.13841	-0.280964	0.282804	0.318396	-1.05145	0.659132	-0.321947
	114	-0.844349	-0.856037	-4.29804e-16	-1.96837	-0.415652	-1.74112	-0.848499	-2.30977	0.943681	3.42716
	115	-1.70239	-0.856037	-4.29804e-16	-2.38706	-0.671933	-0.729158	-0.848499	-0.749233	0.943681	1.74054
	116	0.888589	-0.26594	-4.29804e-16	0.110241	0.635652	0.64737	-0.831834	1.06426	0.943681	0.0713666
	117	0.62153	0.791767	-4.29804e-16	-0.377576	0.667014	0.282804	-0.256719	-0.682821	0.0932647	-0.10678
	118	0.613813	0.842175	0.897509	1.01675	0.436453	1.29477	-0.256719	0.206868	0.104739	1.31645
	119	0.91509	0.842175	1.43627	0.186791	0.962099	1.29477	-0.273384	0.651712	0.943681	0.241851
	120	-0.550788	-1.86334	-1.36725	-0.865393	-0.280964	0.282804	-0.273384	-1.09536	-2.16481	-0.244737
	121	-0.236512	-1.55469	-4.29804e-16	0.452382	0.014121	-0.054743	-0.256719	0.206868	-2.13278	-0.0247647
	122	1.49643	-0.539652	-4.29804e-16	0.528932	0.962099	0.282804	0.318396	0.206868	1.21353	0.149584
	123	-0.548858	0.475381	0.303895	0.110241	-0.671933	0.282804	-0.848499	0.162954	0.362224	0.0311766
	124	-1.42356	0.518055	-1.36725	0.0140396	-1.12563	-0.783195	-0.273384	-1.82101	0.632068	-0.0109958
	125	0.619599	0.467647	0.303895	0.528932	0.731537	0.984917	0.910176	0.651712	0.659132	0.520955
	126	0.15848	-0.215532	-0.828484	1.35889	1.05798	-0.729158	-0.848499	-1.1066	0.0874126	-0.990845
	127	0.0324776	-1.12201	-1.4221	0.110241	-0.967018	-1.79584	-0.273384	-0.65052	-1.62016	-0.197974
	128	-2.35358	-1.81293	-0.828484	-1.28408	0.340568	-1.7141	0.910176	-0.65052	-1.02137	2.20105
	129	1.20093	1.15856	-4.29804e-16	0.528932	0.667014	0.957219	0.123465	1.05264	0.659132	0.506304
	130	-1.96945	0.834441	0.842661	-3.63571	-1.0629	-1.74112	-1.42361	-2.7107	1.21353	6.3302
	131	1.20286	0.518055	0.842661	0.940198	1.02662	0.64737	0.910176	0.651712	0.357257	0.608656
	132	-1.70239	-0.26716	-4.29804e-16	-2.24138	-0.576048	-1.03901	0.318396	-1.50756	0.0959895	2.32881
	133	-0.889635	0.791767	-4.29804e-16	0.110241	0.340568	-0.70146	-0.831834	-0.682821	0.384516	-0.0773294
	134	-0.548858	0.468487	0.303895	-0.719717	-1.29346	0.282804	-0.848499	-0.194063	0.326526	-0.203539
	135	-0.575359	-0.172858	-0.828484	0.521507	-0.345487	-0.0817617	-1.42361	-1.05145	-0.457243	-0.0426393
	136	-0.550788	-0.215532	-1.4221	0.179366	-0.967018	-1.09372	-0.273384	-0.606607	-0.489273	-0.196177
	137	0.307254	0.791767	0.842661	0.452382	-0.249602	0.255786	0.318396	-0.682821	0.933943	0.115713
	138	-0.575359	0.20167	-0.883333	-2.04492	-0.345487	-0.419309	-0.848499	-1.4963	-0.489273	0.857452
	139	-0.337952	-0.539652	-1.4221	0.598058	0.045483	0.282804	0.318396	-1.05145	-0.494045	0.169133
	140	-0.325154	0.842175	0.303895	-1.06928	0.962099	-0.364592	-0.256719	-0.237977	1.21353	0.389852
	141	-0.195087	0.475381	0.842661	0.598058	-0.902495	0.282804	0.318396	0.162954	0.91165	0.169133
	142	0.890519	0.842175	1.43627	0.0550177	0.731537	0.9302	-0.256719	1.02034	0.352486	0.0511775
	143	-0.548858	0.834441	-0.828484	0.871073	-0.345487	-0.0817617	-0.848499	-0.205676	-0.489273	-0.0712204
	144	-2.35165	-0.223266	1.43627	-0.650592	-0.146287	-2.07799	-0.848499	0.206868	0.933943	1.35192
	145	-1.09648	-0.215532	0.303895	-0.650592	-0.638772	-0.729838	-0.256719	-0.161762	0.91165	0.474826
	146	-0.829426	0.834441	0.897509	-0.377576	-0.0504021	-0.756177	-2.60717	-1.89723	0.632068	0.285514
	147	-2.35358	0.143527	1.43627	-0.2319	-0.146287	-1.12142	-0.256719	-0.583381	1.21353	0.260058
	148	0.0136929	0.834441	-0.828484	-1.13841	-0.345487	-0.0817617	-0.256719	-0.194063	0.664098	0.0930782
	149	-0.844349	0.842175	-0.828484	-0.796267	0.962099	0.282804	-0.273384	-0.606607	0.664098	-0.225188
	150	-0.86892	0.100853	-0.828484	-0.992733	-0.736456	-0.446328	-0.273384	-1.03984	-0.214462	0.443084
	151	-1.74575	-1.22938	-0.773636	-0.650592	-1.68443	-0.729158	-0.273384	-1.45238	-0.164911	0.474384
	152	0.326038	-1.86334	-0.828484	-0.650592	-0.671933	-0.729158	-0.273384	-1.05145	-0.762785	0.474384
	153	-0.532004	-2.55425	-1.4221	-0.650592	1.05798	1.29477	-0.273384	1.46519	-1.62016	-0.842364
	154	-0.844349	-2.23013	-1.36725	-1.13841	0.340568	-0.391611	0.318396	0.206868	-1.61655	0.445813
	155	1.49643	0.467647	0.303895	1.35889	-0.671933	-0.729158	-0.273384	1.46519	0.357257	-0.990845
	156	0.326038	-0.856037	-1.96086	0.110241	-1.68443	-1.74112	-0.273384	1.46519	-0.187398	-0.191942
	157	1.49643	-1.49654	-1.36725	0.528932	0.340568	0.282804	-0.256719	-0.606607	-1.30854	0.149584
	158	-0.263014	-0.215532	-0.828484	-0.719717	-0.280964	-0.391611	-0.273384	1.06426	-0.763889	0.281849
	159	-0.594144	-1.86334	-1.36725	-0.2319	-1.68443	-2.05097	0.910176	-0.606607	-1.04237	0.47562
	160	-2.01474	-2.50384	-1.4221	0.383256	-1.91241	-2.75308	-0.273384	-0.65052	-1.0387	-1.05514
	161	-0.844349	-1.86334	-1.36725	0.521507	-1.19499	-0.811573	0.910176	-1.05145	-1.59309	-0.423241
	162	1.49643	-1.54695	-1.4221	-1.96837	0.731537	1.29477	0.318396	-2.30977	-1.89	-2.54857
	163	0.0136929	-2.23013	-1.36725	-1.62623	-2.0754	-2.75308	-0.256719	0.206868	-0.736825	4.47713
	164	0.595028	-0.856037	-1.96086	0.110241	-0.767818	-1.74112	-0.865164	0.206868	-0.187398	-0.191942
	165	-1.4069	-1.86334	-1.4221	-0.650592	-2.0754	-1.76882	-0.256719	1.02034	-1.89	1.15078
	166	0.371325	-1.18016	-1.96086	-0.162775	-0.537257	-2.75308	-1.42361	-0.237977	-1.30854	0.448133
	167	-0.596075	-1.86334	-0.289719	-1.13841	-2.69693	-2.75308	0.910176	-0.65052	-1.06576	3.13413
	168	0.280752	-2.87063	-2.55448	0.528932	-2.40185	-1.51369	-1.42361	1.02034	-1.02896	-0.800637
	169	-1.15862	-0.215532	0.897509	-1.5571	-0.967018	-0.0270447	-0.848499	-0.65052	-1.62016	0.0421114
	170	-1.4069	-0.856037	-1.4221	-0.719717	-1.29346	-1.74112	0.318396	0.206868	-1.62016	1.25311
	171	-0.844349	-1.86334	-1.4221	1.35889	-1.68443	-1.03901	1.48529	-1.05145	-1.58336	-1.4119
	172	-0.148843	-1.22283	0.303895	0.674608	-1.19499	-1.74112	-0.848499	0.575498	-0.466981	-1.17457
	173	0.326038	-0.856037	-1.4221	0.598058	0.340568	0.282804	-0.848499	0.206868	-0.187398	0.169133
	174	0.371325	-1.22283	0.303895	1.35889	-1.97952	-1.74112	-0.256719	0.250781	-0.466981	-2.36599
	175	-2.32708	-1.86334	-0.828484	0.871073	-2.37049	-2.75308	-0.848499	-0.194063	-2.16481	-2.39814
	176	-2.13143	-1.22283	-0.23487	1.35889	-1.68443	-1.74112	-0.256719	-0.606607	-0.466981	-2.36599
	177	-2.29865	-1.20942	-0.289719	1.35889	0.667014	0.282804	0.893511	0.607799	-1.62016	0.3843
	178	-0.844349	-1.86334	-1.36725	-1.13841	-0.967018	-1.74112	-1.42361	-1.05145	-1.30854	1.98211
	179	0.576243	-0.539652	-1.4221	-1.5571	-1.68443	-0.729158	-0.256719	0.619411	-1.58336	1.13537
	180	-1.15862	-2.50384	-1.4221	-0.719717	-1.35799	-1.40357	-2.01539	-0.65052	-1.31351	1.01018
	181	-0.575359	-2.87063	-1.4221	0.110241	-1.68443	-1.37655	-0.848499	-1.86493	-1.61042	-0.151752
	182	-0.281798	0.151262	-0.883333	0.871073	-1.38935	-1.74112	0.910176	-1.46399	-0.763889	-1.51664
	183	0.0570485	-2.55425	-1.4221	-2.38706	0.571129	-1.74112	-0.273384	-0.194063	-1.89	4.15615
	184	0.0570485	0.158996	-1.4221	0.940198	-0.671933	-1.74112	-1.42361	-1.05145	-1.29122	-1.637
	185	-1.74575	-0.215532	-1.90602	0.110241	-1.29346	-1.74112	-1.44028	1.02034	-1.03393	-0.191942
	186	0.0570485	-2.23013	-0.828484	1.35889	-1.38935	-0.729158	0.318396	-1.05145	-1.34057	-0.990845
	187	-0.844349	-2.17972	-1.4221	-0.162775	-1.68443	-1.74112	-0.848499	1.02034	-2.73653	0.283411
	188	0.933875	-1.54695	0.358744	0.940198	0.340568	-0.729158	-0.848499	0.651712	-2.70947	-0.685553
	189	0.0136929	-2.17972	-1.4221	0.110241	-1.68443	-1.43127	-0.273384	-1.09536	-1.31351	-0.157784
	190	-0.281798	-1.86334	-0.828484	-0.308451	-0.376849	-0.729158	0.318396	0.607799	-1.0387	0.224909
	191	0.933875	0.151262	-0.289719	-0.650592	0.340568	0.282804	-1.42361	1.46519	-1.0387	-0.18399
	192	1.22744	-1.53922	-1.4221	-0.377576	-0.671933	-0.054743	0.893511	-0.65052	-1.58336	0.0206696
	193	0.871735	-1.22283	-1.36725	-0.796267	0.667014	-0.474026	0.335061	-0.194063	-1.59309	0.377451
	194	-0.306369	-0.215532	-0.180022	-0.2319	0.110006	-0.124181	0.893511	-1.05145	-1.61042	0.0287975
	195	-2.01474	-0.848303	-0.289719	-0.796267	-1.68443	-1.06671	0.893511	0.206868	-2.43466	0.849383
	196	1.18408	-0.805629	-0.23487	-0.454127	0.340568	0.365219	0.893511	-0.65052	-1.0387	-0.165856
	197	0.00597597	-1.86334	-1.36725	-0.377576	0.731537	0.984917	-1.42361	-2.30977	-1.31351	-0.371881
	198	-1.11334	0.151262	-0.289719	1.35889	-0.0504021	-0.054743	-1.44028	-0.606607	-1.30854	-0.0743897
	199	-2.01474	-1.17242	-1.36725	0.871073	-1.38935	-1.06671	-0.273384	-0.237977	-2.70947	-0.929178
	200	0.369394	-0.856037	-1.4221	0.110241	-0.745725	-1.43127	-0.273384	-0.161762	-1.62512	-0.157784
	201	-0.281798	-0.165124	-0.289719	-0.308451	-1.38935	-1.74112	-0.256719	0.206868	-0.182432	0.53705
	202	-0.281798	-1.54695	-1.36725	-0.377576	-1.38935	-1.06671	0.318396	1.46519	-1.31828	0.402762
	203	-0.844349	-0.539652	-0.828484	0.521507	0.340568	-0.729158	-1.42361	0.206868	-0.768856	-0.380261
	204	0.0136929	-0.539652	-0.289719	0.110241	0.045483	-0.054743	1.48529	-0.237977	-0.768856	-0.00603491
	205	-1.45219	-1.54695	-0.828484	0.452382	-1.29346	-1.03901	0.893511	-0.194063	-1.58336	-0.470028
	206	0.35254	0.518055	-2.55448	-1.62623	-0.249602	1.29477	0.893511	-0.237977	-2.71921	-2.10558
	207	0.664885	-0.489243	-0.289719	-3.14789	0.635652	0.282804	0.318396	0.663325	1.21353	-0.890237
	208	-0.236512	-1.22283	-1.4221	-1.96837	1.35307	1.29477	-0.256719	0.206868	-1.0387	-2.54857
	209	0.933875	-0.489243	-0.828484	-1.96837	1.05798	0.675068	-0.273384	0.206868	-2.71921	-1.32878
	210	-0.010878	0.0581794	-0.289719	-0.796267	-0.45064	-1.43127	0.123465	-0.249589	-1.58813	1.13967
	211	0.62153	-1.54695	-2.49963	-1.54967	-0.345487	-0.054743	-0.256719	-2.26586	-0.768856	0.0848339
	212	0.62153	-0.215532	0.303895	-1.62623	0.340568	0.592653	-0.256719	0.206868	-0.466981	-0.963787
	213	-0.863134	-0.215532	-1.4221	0.521507	-1.29346	-0.729158	-0.256719	0.575498	-0.449655	-0.380261
	214	-0.575359	0.467647	0.249047	1.35889	-1.29346	-0.729158	0.318396	1.46519	-0.484307	-0.990845
	215	0.888589	-0.165124	-0.828484	-3.21702	-0.376849	-0.729158	-0.256719	0.607799	-1.05603	2.34571
	216	0.958446	-0.856037	-1.4221	-0.727142	1.35307	-0.70146	-0.273384	-0.161762	-2.16481	0.510061
	217	-2.01474	-0.856037	-1.36725	0.110241	-1.35799	-0.729158	0.318396	-1.05145	-1.34057	-0.0803829
	218	-2.01474	-0.856037	-0.828484	0.110241	-0.967018	-0.729158	0.318396	1.46519	-0.768856	-0.0803829
	219	-0.263014	0.791767	0.303895	0.528932	0.340568	0.9302	-0.256719	-0.194063	0.362224	0.492013
	220	-0.844349	0.467647	0.303895	-1.13841	0.340568	1.29477	1.48529	1.46519	0.389287	-1.47397
	221	-1.39918	-0.114715	0.303895	-2.45618	-0.314125	0.201069	0.335061	0.651712	-0.434756	-0.493861
	222	0.638384	2.84441e-16	1.43627	0.110241	1.35307	1.29477	-0.848499	0.206868	1.36178e-16	0.142736
	223	1.18408	1.15856	0.303895	0.110241	0.340568	0.282804	1.48529	0.206868	1.21353	0.0311766
	224	1.49643	1.15856	0.897509	0.528932	0.962099	0.282804	-0.848499	0.206868	1.21353	0.149584
	225	0.595028	0.467647	-0.828484	0.110241	1.05798	1.29477	1.48529	0.607799	0.389287	0.142736
	226	1.22744	0.467647	0.897509	0.110241	0.962099	0.282804	0.910176	-1.05145	0.389287	0.0311766
	227	1.49643	0.467647	1.43627	0.110241	1.35307	0.282804	0.318396	1.46519	0.389287	0.0311766
	228	0.931944	0.467647	1.43627	0.871073	1.02662	0.957219	1.48529	0.206868	0.357257	0.833808
	229	0.342892	0.151262	0.897509	0.940198	1.35307	1.29477	1.48529	0.607799	0.0874126	1.21734
	230	-0.532004	1.15856	0.897509	0.598058	0.340568	-0.054743	-0.273384	-1.45238	0.357257	-0.0327395
	231	-0.238443	0.518055	0.897509	-0.308451	0.635652	1.29477	0.318396	1.05264	0.362224	-0.399372
	232	1.49643	0.475381	-1.36725	1.35889	1.35307	1.29477	1.48529	1.46519	0.664098	1.75944
	233	0.638384	0.100853	0.897509	0.528932	0.340568	0.282804	0.318396	0.206868	0.66887	0.149584
	234	0.62153	0.475381	1.43627	0.110241	1.02662	0.282804	-0.848499	0.206868	0.0874126	0.0311766
	235	-0.575359	0.467647	-0.828484	1.35889	1.05798	1.29477	-0.256719	1.02034	0.0874126	1.75944
	236	1.18408	0.467647	1.43627	1.35889	0.340568	0.282804	0.318396	0.206868	0.389287	0.3843
	237	0.326038	0.842175	1.43627	0.110241	0.340568	0.282804	0.318396	0.206868	0.659132	0.0311766
	238	0.907373	1.15856	-0.289719	-0.650592	0.731537	1.29477	1.48529	0.651712	0.366995	-0.842364
	239	1.22744	0.791767	0.303895	0.110241	1.35307	1.29477	0.910176	-1.05145	0.362224	0.142736
	240	1.49643	2.84441e-16	0.897509	0.598058	1.35307	1.29477	1.48529	1.02034	1.36178e-16	0.774345
	241	0.326038	0.467647	0.303895	0.110241	0.340568	0.282804	-0.273384	0.206868	-0.16014	0.0311766
	242	0.326038	-0.223266	-0.828484	-0.650592	0.667014	0.957219	0.318396	1.46519	0.659132	-0.622759
	243	0.62153	1.15856	0.303895	0.528932	0.436453	1.29477	0.318396	-1.09536	1.21353	0.684844
	244	-0.236512	0.100853	0.303895	0.598058	0.340568	0.282804	0.910176	0.206868	0.664098	0.169133
	245	0.888589	0.151262	-0.828484	-0.377576	1.35307	1.29477	-1.44028	0.206868	0.389287	-0.488873
	246	0.326038	1.15856	0.303895	1.35889	0.962099	0.282804	0.910176	0.206868	0.659132	0.3843
	247	0.91509	0.791767	1.43627	-0.377576	0.340568	-0.729158	0.893511	-1.86493	0.641806	0.275312
	248	0.888589	0.791767	0.842661	0.110241	0.340568	0.620351	-0.865164	0.651712	0.659132	0.068388
	249	-0.844349	1.15856	0.303895	0.940198	-0.671933	-0.729158	-1.42361	-0.606607	0.659132	-0.685553
	250	-0.844349	0.467647	0.303895	0.940198	0.045483	0.984917	0.318396	1.46519	0.659132	0.926018
	251	0.326038	1.15856	1.43627	-0.2319	1.35307	-0.391611	1.48529	-0.65052	0.659132	0.0908146
	252	1.49643	1.15856	1.43627	0.110241	1.35307	1.29477	0.318396	0.206868	1.21353	0.142736
	253	0.326038	0.151262	0.303895	-1.13841	0.571129	-0.729158	-0.848499	0.239169	0.933943	0.830079
	254	0.0136929	1.15856	0.303895	0.528932	0.731537	0.310503	0.893511	-0.237977	1.21353	0.164235
	255	0.0551178	1.15856	1.43627	0.871073	1.05798	0.620351	0.910176	0.206868	1.21353	0.540372
	256	0.888589	1.15856	0.842661	0.528932	1.05798	1.29477	-0.273384	-1.46399	1.21353	0.684844
	257	0.933875	0.151262	1.43627	-2.11404	1.35307	1.29477	0.893511	-1.45238	0.659132	-2.73719
	258	-0.263014	-0.856037	0.303895	0.528932	0.340568	0.984917	0.893511	-1.46399	0.664098	0.520955
	259	0.931944	0.151262	0.303895	0.110241	1.05798	1.29477	0.318396	1.46519	0.0874126	0.142736
	260	0.326038	0.151262	1.43627	-0.574041	0.340568	0.282804	-0.273384	1.46519	0.659132	-0.162341
	261	-0.219658	0.151262	1.43627	-1.13841	0.962099	0.282804	-0.848499	-0.194063	0.659132	-0.321947
	262	0.0305469	0.151262	0.303895	0.452382	0.962099	0.282804	-0.848499	-0.65052	1.21353	0.127935
	263	0.0305469	1.15856	0.303895	-0.308451	0.731537	0.620351	-0.273384	-0.65052	0.659132	-0.191348
	264	0.0305469	0.791767	0.897509	-0.650592	0.731537	0.592653	-0.848499	-0.65052	0.938714	-0.385575
	265	0.0305469	0.151262	-0.828484	0.110241	0.731537	1.29477	1.48529	1.46519	0.659132	0.142736
	266	0.326038	0.791767	0.303895	1.35889	1.35307	1.29477	0.318396	0.651712	0.933943	1.75944
	267	-0.281798	-1.86334	-1.36725	-0.719717	-1.68443	-2.05097	0.910176	-0.65052	-1.58336	1.47612
	268	0.595028	-0.106981	-0.23487	0.871073	0.014121	0.282804	-0.256719	-0.65052	0.933943	0.246343
	269	0.559389	1.15856	0.897509	1.35889	-0.249602	0.64737	-0.955299	1.05264	1.21353	0.879705
	270	-0.238443	-0.215532	-0.828484	0.521507	0.244682	0.620351	-0.848499	-0.638907	0.641806	0.323518
	271	-0.263014	0.834441	-0.23487	0.940198	1.05798	-0.0817617	-0.256719	-0.638907	0.0824462	-0.0768722
	272	-0.503571	1.15856	0.897509	1.35889	0.276044	1.29477	-0.848499	0.206868	0.933943	1.75944
	273	-1.49747	1.15856	1.43627	0.452382	-1.7176	0.282804	1.48529	-0.594994	0.654361	0.127935
	274	0.888589	1.15856	1.43627	1.35889	0.340568	0.957219	0.910176	0.607799	0.641806	1.30076
	275	-1.36354	-0.59006	-0.289719	-0.308451	-0.767818	-1.0944	0.893511	-1.09536	0.362029	0.33757
	276	-2.01088	0.834441	1.43627	-2.31793	-2.69693	1.29477	-1.99873	-1.45238	-0.273556	-3.00118
	277	-0.298652	0.467647	0.303895	-0.377576	0.340568	-0.0270447	0.318396	0.206868	0.933943	0.0102114
	278	-0.00509175	-0.481509	-0.433008	-0.727142	0.635652	-0.674441	-0.831834	-1.94114	-0.984377	0.490414
	279	-0.306369	-2.55425	-1.4221	0.871073	-1.68443	-2.05097	0.335061	1.06426	-1.0387	-1.78654
	280	1.49643	0.151262	-0.828484	-0.308451	1.35307	1.29477	-0.273384	0.206868	-2.16481	-0.399372
	281	1.49643	0.467647	-0.828484	0.110241	-0.671933	-1.06671	1.48529	-1.05145	0.357257	-0.117594
	282	-1.74575	-0.489243	-1.4221	1.35889	-1.68443	-1.37655	-0.256719	0.607799	-1.0387	-1.87059
	283	-1.74575	-1.86334	-1.96086	1.35889	-1.0629	-1.03901	-0.848499	-1.05145	-0.759118	-1.4119
	284	-0.281798	0.791767	0.303895	0.110241	-0.280964	-0.70146	0.318396	-0.65052	0.91165	-0.0773294
	285	-1.96945	0.424973	0.303895	-1.42976	-2.69693	-1.34886	-3.18229	-2.30977	0.933943	1.92854
	286	0.326038	-0.223266	-0.828484	-0.719717	0.340568	0.282804	-0.273384	0.541034	-0.773627	-0.203539
	287	0.91509	0.151262	-0.289719	-0.574041	1.02662	0.282804	-0.256719	-0.205676	0.357257	-0.162341
	288	-0.548858	-0.898711	-0.828484	-0.377576	0.014121	-0.364592	-0.256719	-0.638907	-0.746563	0.137661
	289	0.260415	0.424973	0.303895	0.110241	0.340568	0.282804	0.318396	0.206868	0.664098	0.0311766
	290	-0.211941	1.15856	0.303895	0.598058	0.340568	-1.03901	0.318396	0.206868	0.632068	-0.621386
	291	0.595028	0.467647	0.303895	0.528932	1.35307	0.620351	0.893511	0.607799	0.366995	0.328124
	292	0.638384	0.467647	0.303895	0.110241	0.340568	1.29477	0.910176	0.651712	0.641806	0.142736
	293	-0.255297	0.475381	0.897509	0.528932	-1.35799	-0.783875	-1.44028	-0.237977	0.933943	-0.414617
	294	0.576243	0.467647	0.303895	0.110241	0.667014	0.64737	0.910176	1.05264	0.349612	0.0713666
	295	-0.219658	0.791767	-0.289719	0.674608	1.35307	1.29477	0.893511	1.46519	0.0700864	0.87346
	296	-0.844349	-0.223266	0.303895	0.871073	-0.280964	-0.391611	0.318396	0.575498	-0.196941	-0.341122
	297	-0.844349	-0.582326	-0.828484	-0.865393	-0.376849	-1.43127	0.318396	-1.05145	-1.05603	1.23861
	298	-0.550788	-1.23057	-0.828484	-0.650592	-0.736456	-1.37655	-2.01539	-0.606607	-1.0755	0.895575
	299	-0.889635	-1.49654	-0.828484	0.179366	-0.671933	-0.364592	-0.831834	-1.45238	-1.30854	-0.0653954
	300	1.49643	1.15856	-4.29804e-16	1.35889	1.35307	1.29477	1.48529	1.46519	1.21353	1.75944
	301	1.49643	1.15856	-4.29804e-16	1.35889	1.35307	1.29477	1.48529	1.46519	1.21353	1.75944
	302	0.0570485	-1.49654	-0.828484	-1.26575	-1.68443	-1.34886	0.318396	0.607799	-1.88026	1.70731
	303	-1.47676	-2.17972	-0.828484	-1.13841	-2.69693	-1.52773	0.893511	-0.194063	-1.34057	1.73918
	304	-0.532004	-1.54695	-1.4221	-1.13841	0.244682	-0.10946	-0.848499	1.06426	-1.31828	0.12461
	305	-0.567642	-1.49654	-1.4221	1.35889	-2.0754	-2.07867	0.893511	-1.05145	-1.31351	-2.82468
	306	1.49643	1.15856	1.43627	1.35889	1.35307	1.29477	1.48529	1.46519	1.21353	1.75944
	307	0.326038	-2.55425	-1.4221	0.110241	-0.79918	-2.05097	-0.273384	-0.606607	-1.61042	-0.2261
	308	0.0570485	-2.23013	0.303895	-0.308451	-0.0817641	0.957219	0.893511	0.250781	0.366995	-0.295255
	309	-0.281798	0.842175	0.358744	0.871073	-2.40185	-2.05097	0.318396	-1.86493	-2.73653	-1.78654
	310	-1.76453	-0.215532	-0.289719	0.940198	-0.280964	0.174044	0.318396	-1.4963	-0.719499	0.163635
	311	-0.068962	1.15856	-1.4221	0.940198	-1.29346	-0.054743	0.910176	0.206868	0.0874126	-0.0514693
	312	-0.00316104	-1.86334	-0.289719	-0.719717	-1.29346	-1.40357	1.48529	-1.05145	-0.759118	1.01018
	313	-0.844349	0.151262	-0.289719	-1.13841	1.35307	1.29477	-0.273384	1.46519	0.66887	-1.47397
	314	0.595028	0.791767	-0.828484	0.110241	0.340568	0.282804	-1.44028	-0.606607	-1.0387	0.0311766
	315	-1.45219	-1.86334	-1.96086	1.01675	-1.68443	-1.74112	-0.256719	-0.237977	-1.0387	-1.77028
	316	-1.45219	-1.86334	-0.828484	0.521507	-1.0629	-1.43127	-0.256719	-0.65052	-1.62016	-0.746418
	317	0.905443	1.15856	-4.29804e-16	1.35889	1.35307	1.29477	1.48529	1.46519	1.21353	1.75944
	318	1.49643	1.15856	1.43627	1.35889	1.35307	1.29477	1.48529	1.46519	1.21353	1.75944
	319	-1.18127	-1.22283	-0.289719	-0.162775	-1.38935	-0.729158	0.318396	-0.65052	-0.484307	0.118689
	320	-0.255297	-1.22283	-1.4221	-2.38706	-1.38935	-1.74112	-1.42361	-1.4963	-1.0387	4.15615
	321	0.0570485	-1.86334	-2.55448	-1.13841	0.110006	1.29477	-0.273384	0.607799	-0.182432	-1.47397
	322	-0.93106	1.15856	-0.828484	0.940198	0.340568	0.282804	-0.256719	0.607799	1.21353	0.265892
	323	-0.279868	0.52579	0.249047	-0.796267	-0.671933	-0.391611	0.301731	-1.13928	-0.480696	0.311827
	324	-2.60379	-1.87107	0.358744	-1.70278	-0.41001	0.228087	0.335061	-0.270277	0.124214	-0.388381
	325	0.871735	-1.86334	1.43627	-1.13841	0.762899	0.565635	-0.290049	-0.18245	0.636839	-0.643923
	326	0.0719717	0.467647	0.897509	0.521507	-0.902495	0.592653	-0.848499	0.663325	0.91165	0.309073
	327	0.595028	0.20167	-0.828484	-1.13841	-0.671933	0.565635	-0.815169	0.206868	0.362224	-0.643923
	328	0.299537	-0.215532	0.897509	0.110241	-0.280964	-0.729158	1.48529	1.46519	-1.28645	-0.0803829
	329	0.905443	0.475381	1.43627	1.35889	0.700175	0.309823	0.910176	0.218481	-0.219234	0.421015
	330	0.958446	-0.207798	0.897509	0.110241	-0.671933	0.620351	-1.44028	1.06426	0.371961	0.068388
	331	0.342892	0.424973	0.358744	-0.301025	0.700175	-2.60931e-05	1.48529	0.218481	0.114671	7.85468e-06
	332	-0.253366	-0.496978	-0.773636	0.674608	-0.0190401	0.565635	-3.18229	-2.76623	-0.73663	0.381582
	333	0.367463	-0.489243	0.842661	0.521507	1.35307	-0.0277244	1.48529	-0.161762	0.352486	-0.0144585
	334	0.909304	0.143527	0.842661	0.528932	-0.0190401	-0.0540634	-0.273384	-1.42008	0.630137	-0.0285959
	335	-0.00316104	-0.821098	1.43627	-2.38706	0.571129	0.565635	-0.848499	-0.226364	-0.818212	-1.3502
	336	-1.41797	-0.215532	0.358744	-1.14583	0.571129	-0.729158	1.48529	-0.161762	0.0601537	0.835494
	337	-2.24809	0.424973	1.43627	-1.54967	-0.638772	-0.729838	0.318396	-1.50791	0.0601537	1.13101
	338	0.871735	-0.207798	0.842661	-3.63571	-0.542887	-0.10946	0.335061	0.651712	-0.989344	0.397964
	339	0.0719717	-0.223266	0.358744	-1.77933	-0.0817641	-0.10946	0.910176	0.174567	-1.0757	0.194765
	340	-2.29865	-0.223266	1.43627	-0.377576	-1.03154	-0.446328	1.48529	0.640099	0.0601537	0.168523
	341	0.909304	-0.890977	0.358744	0.102815	0.700175	-2.60931e-05	-2.01539	0.262394	-0.211427	-2.68277e-06
	342	-0.573428	0.0581794	1.43627	0.521507	1.35307	0.619672	0.335061	-1.50791	-0.214657	0.323163
	343	-2.64714	-0.137919	1.43627	0.598058	-0.609209	-2.60931e-05	1.48529	0.250781	-0.818212	-1.56052e-05
	344	-0.0128087	0.791767	0.897509	-0.377576	0.045483	0.282804	-1.44028	0.162954	1.21353	-0.10678
	345	0.280752	0.158996	1.43627	0.110241	-1.61991	-0.728478	0.910176	-0.606607	-0.214462	-0.080308
	346	0.958446	-0.12245	1.43627	-0.308451	0.340568	0.620351	1.48529	0.640099	-0.19217	-0.191348
	347	0.0551178	-0.856037	0.358744	0.452382	0.667014	0.565635	0.893511	0.575498	-0.499011	0.255883
	348	0.905443	0.518055	0.358744	-0.315876	0.340568	-0.0277244	0.318396	0.206868	0.664098	0.00875747
	349	0.890519	0.52579	0.897509	0.255917	0.667014	1.29477	0.301731	0.640099	0.362029	0.331352
	350	1.18408	0.518055	1.43627	-0.301025	-0.671933	0.675068	0.910176	0.218481	0.664098	-0.203213
	351	0.326038	0.151262	0.303895	0.110241	0.340568	0.282804	0.318396	0.206868	0.0874126	0.0311766
	352	-0.844349	1.15856	0.303895	0.871073	-0.671933	0.282804	0.335061	1.05264	0.636839	0.246343
	353	-0.253366	0.151262	0.842661	1.35889	0.014121	0.957219	0.318396	1.46519	1.21353	1.30076
	354	1.49643	1.15856	0.842661	0.082299	0.37193	0.620351	-0.848499	-0.260827	1.21353	0.0510543
	355	0.326038	1.15856	0.303895	0.528932	0.014121	-0.364592	0.335061	0.619411	0.91165	-0.192844
	356	1.49643	1.15856	0.249047	0.871073	0.962099	0.310503	0.318396	1.06426	1.21353	0.27047
	357	1.49643	0.151262	1.43627	0.452382	0.731537	0.9302	1.48529	1.46519	0.636839	0.420806
	358	0.369394	0.475381	1.43627	1.35889	1.05798	0.64737	1.48529	1.46519	0.389287	0.879705
	359	0.931944	0.518055	1.43627	1.01675	0.340568	-0.0270447	0.301731	0.206868	0.0874126	-0.0274977
	360	0.280752	1.15856	1.43627	1.35889	1.35307	1.29477	0.910176	1.46519	0.673836	1.75944
	361	0.905443	1.15856	0.303895	1.35889	-0.0190401	0.675068	0.318396	0.607799	1.21353	0.917344
	362	0.326038	1.15856	1.43627	0.452382	0.667014	0.9302	0.893511	0.607799	0.664098	0.420806
	363	0.326038	1.15856	0.303895	0.598058	0.962099	0.620351	0.335061	-0.65052	0.636839	0.371006
	364	0.888589	0.791767	1.43627	0.528932	-0.0504021	-0.054743	0.318396	1.05264	0.659132	-0.0289554
	365	-0.550788	0.151262	0.842661	-0.035435	0.045483	-0.391611	-0.256719	-0.237977	0.366995	0.0138767
	366	-0.844349	0.151262	0.303895	0.871073	-0.671933	-0.0270447	0.318396	0.607799	0.357257	-0.0235579
	367	-0.548858	0.151262	0.303895	0.871073	-0.671933	-0.0817617	0.318396	1.02034	0.632068	-0.0712204
	368	-0.844349	1.15856	0.303895	0.871073	-0.671933	-0.0817617	0.318396	0.607799	1.21353	-0.0712204
	369	-0.844349	0.475381	1.43627	-0.035435	-0.671933	-0.419309	0.910176	1.46519	0.114476	0.0148582
	370	0.326038	0.100853	0.842661	0.871073	0.340568	-0.054743	0.318396	0.607799	0.632068	-0.0476852
	371	-0.532004	1.15856	1.43627	-0.2319	0.340568	0.309823	0.910176	0.651712	-0.19217	-0.071848
	372	0.326038	0.467647	0.842661	0.110241	0.340568	0.282804	0.318396	0.206868	0.109705	0.0311766
	373	1.49643	1.15856	0.897509	1.35889	1.35307	1.29477	1.48529	1.46519	1.21353	1.75944
	374	0.638384	0.475381	0.842661	0.871073	1.02662	0.592653	1.48529	0.619411	0.664098	0.516244
	375	1.49643	0.467647	-0.828484	0.871073	1.35307	1.29477	-0.848499	0.206868	0.37955	1.12784
	376	-0.253366	1.15856	1.43627	0.598058	0.731537	1.29477	-0.273384	0.206868	0.37955	0.774345
	377	0.933875	1.15856	-0.828484	0.110241	1.35307	1.29477	1.48529	1.46519	1.21353	0.142736
	378	0.595028	1.15856	0.842661	1.35889	1.35307	1.29477	-0.273384	0.206868	1.21353	1.75944
	379	0.326038	0.467647	0.897509	0.110241	0.340568	0.282804	0.318396	0.206868	1.21353	0.0311766
	380	1.18408	0.108588	0.303895	0.110241	0.340568	0.957219	0.318396	-1.05145	0.357257	0.105525
	381	0.326038	0.518055	1.43627	0.598058	-0.0504021	-0.729158	0.910176	1.46519	0.659132	-0.436078
	382	0.326038	0.834441	1.43627	0.528932	0.340568	0.282804	-0.848499	0.206868	1.21353	0.149584
	383	1.49643	0.834441	1.43627	0.110241	1.35307	1.29477	-0.256719	-0.237977	0.659132	0.142736
	384	0.326038	1.15856	-0.828484	0.110241	1.35307	1.29477	1.48529	1.46519	1.21353	0.142736
	385	0.326038	1.15856	1.43627	0.110241	0.340568	0.282804	1.48529	0.206868	1.21353	0.0311766
	386	0.595028	0.151262	-0.289719	0.871073	0.340568	0.282804	0.318396	1.46519	0.0874126	0.246343
	387	1.49643	1.15856	1.43627	1.35889	1.35307	1.29477	0.318396	1.02034	1.21353	1.75944
	388	1.22744	1.15856	0.303895	0.528932	1.05798	1.29477	-0.273384	0.206868	1.21353	0.684844
	389	1.49643	1.15856	1.43627	1.35889	1.35307	1.29477	1.48529	1.46519	1.21353	1.75944
	390	1.49643	1.15856	1.43627	1.35889	1.35307	1.29477	1.48529	1.46519	1.21353	1.75944
	391	1.49643	1.15856	0.897509	0.871073	1.35307	1.29477	0.318396	0.206868	1.21353	1.12784
	392	1.49643	0.467647	0.897509	1.35889	1.35307	1.29477	1.48529	1.46519	0.664098	1.75944
	393	0.326038	1.15856	-0.828484	0.110241	0.340568	0.282804	0.318396	0.206868	0.664098	0.0311766
	394	1.49643	1.15856	0.303895	1.35889	1.35307	1.29477	1.48529	1.46519	1.21353	1.75944
	395	1.49643	1.15856	-0.23487	1.35889	1.35307	1.29477	0.318396	1.46519	1.21353	1.75944
	396	1.49643	1.15856	0.303895	1.35889	1.35307	1.29477	1.48529	1.46519	1.21353	1.75944
	397	0.326038	1.15856	0.303895	0.110241	0.340568	0.282804	0.318396	0.206868	1.21353	0.0311766
	398	1.49643	1.15856	0.842661	1.35889	1.35307	1.29477	1.48529	1.46519	1.21353	1.75944
	399	1.49643	1.15856	0.897509	1.35889	1.35307	1.29477	0.893511	1.46519	1.21353	1.75944
	400	0.326038	0.467647	1.43627	0.110241	0.340568	0.282804	-0.848499	0.206868	0.664098	0.0311766
	401	0.326038	1.15856	-0.23487	0.110241	0.340568	0.282804	0.318396	0.206868	1.21353	0.0311766
	402	1.49643	1.15856	1.43627	0.110241	1.35307	1.29477	0.318396	1.06426	1.21353	0.142736
	403	1.49643	1.15856	0.303895	1.35889	1.35307	1.29477	1.48529	1.46519	1.21353	1.75944
	404	1.49643	1.15856	-0.828484	0.528932	0.731537	1.29477	0.893511	1.06426	0.664098	0.684844
	405	0.326038	0.467647	1.43627	-1.13841	0.340568	0.282804	-0.848499	-1.05145	0.641806	-0.321947
	406	0.638384	1.15856	-0.828484	1.35889	1.35307	1.29477	1.48529	0.607799	1.21353	1.75944
	407	1.22744	1.15856	0.303895	0.110241	1.35307	1.29477	1.48529	1.46519	1.21353	0.142736
	408	0.326038	1.15856	0.303895	0.110241	0.340568	0.282804	0.318396	0.206868	1.21353	0.0311766
	409	1.49643	1.15856	0.897509	1.35889	1.35307	1.29477	0.318396	1.46519	1.21353	1.75944
	410	1.49643	1.15856	1.43627	1.35889	1.35307	1.29477	1.48529	1.46519	1.21353	1.75944
	411	0.326038	1.15856	-0.23487	0.110241	0.340568	0.282804	0.318396	1.46519	1.21353	0.0311766
	412	0.638384	1.15856	-0.23487	0.110241	1.35307	1.29477	0.318396	0.206868	1.21353	0.142736
	413	0.326038	1.15856	0.842661	0.110241	0.340568	0.282804	1.48529	0.651712	1.21353	0.0311766
	414	0.326038	-0.223266	-0.23487	0.110241	0.340568	0.282804	0.318396	0.206868	0.37955	0.0311766
	415	1.49643	0.467647	-0.23487	1.35889	1.35307	1.29477	0.318396	-1.05145	0.659132	1.75944
	416	1.49643	-0.172858	0.303895	1.35889	1.35307	1.29477	0.318396	1.46519	0.664098	1.75944
	417	1.49643	1.15856	0.303895	1.35889	1.35307	1.29477	1.48529	1.46519	1.21353	1.75944
	418	1.49643	1.15856	-4.29804e-16	1.35889	1.35307	1.29477	1.48529	1.46519	1.21353	1.75944
	419	0.204262	0.151262	1.43627	0.110241	0.340568	0.282804	0.893511	1.46519	0.0874126	0.0311766
	Rescaled
		EFC	ERS	FRN	MRS	OGP	OGR	PFC	SFT	SHR	MRS x OGR
	0	68.6882	83.0443	75	100	82.286	58.3389	75	91.1619	75	26.4594
	1	80.7045	81.7932	76.2109	80.4662	100	100	87.6785	83.6073	55.7162	37.4801
	2	81.1058	83.9114	68.2908	76.384	85.4279	91.6611	100	84.0688	100	34.0022
	3	86.6563	59.1034	61.8945	90.2331	100	92.3453	100	100	81.3171	41.3563
	4	87.9837	73.7489	68.2908	75	84.6536	91.6611	75	75	86.5966	33.2931
	5	81.0645	100	100	100	100	100	100	100	80.3898	51.0174
	6	100	100	100	65.0844	66.1208	100	75.357	83.6073	100	26.8202
	7	44.0894	83.9114	61.8945	79.4493	62.0211	83.3221	87.6785	83.8381	81.3171	34.3701
	8	74.9588	82.8523	86.8945	84.7669	90.3464	50	100	74.1275	62.4761	27.489
	9	56.2706	73.7489	88.1055	91.6171	50	67.3453	87.6785	84.0688	80.8847	31.8897
	10	88.5085	92.1477	61.8945	86.2996	74.2256	65.9936	75.357	73.4858	87.5864	31.5711
	11	100	91.9557	100	79.4493	100	100	100	100	100	36.7753
	12	62.5824	100	88.1055	66.6171	67.714	75	87.6785	66.1619	100	31.2274
	13	68.3282	63.5864	75	75	75	35.3582	75	49.1275	100	30.6006
	14	100	91.9557	100	100	100	100	100	100	74.183	51.0174
	15	100	100	88.1055	75	100	100	75	100	100	33.6919
	16	18.3282	15.8966	11.8945	53.0653	30.6929	38.9576	12.6785	41.1619	0	44.5812
	17	75	50	75	75	75	75	75	75	50	32.4963
	18	87.9837	83.0443	75	93.1498	91.9396	75	62.3215	91.8037	87.1974	35.2437
	19	88.5085	81.7932	100	74.8513	100	100	100	100	93.2983	33.5888
	20	75	100	68.2908	90.2331	84.6536	75	62.6785	91.8037	93.7932	34.8022
	21	81.6718	90.8966	68.2908	75	92.714	75	87.3215	74.3583	74.6779	32.4963
	22	93.6882	57.8523	75	61.2996	100	100	75	91.8037	68.8991	24.1972
	23	69.1307	66.9557	68.2908	50.1487	90.3464	84.0064	87.6785	82.9656	75.2162	24.316
	24	75	84.1034	50	75	75	75	75	75	69.394	32.4963
	25	37.6237	90.8966	75	75	25	75	50.357	57.3239	93.7932	32.4963
	26	63.5085	59.2954	61.8945	65.0844	75	58.3221	50.357	66.573	87.3077	33.7808
	27	61.6563	67.1477	68.2908	54.4493	75	75	25	66.1619	75	29.3856
	28	43.7294	66.9557	50	40.2331	50	50	25	49.3583	55.2213	44.8696
	29	56.5482	58.0443	63.1055	69.6824	58.8792	43.0128	37.6785	33.6073	68.0821	33.847
	30	69.2543	84.2954	68.2908	100	42.714	74.3157	25.357	42.0344	56.5332	35.8772
	31	38.9098	23.7489	73.7891	47.4504	75.7744	24.3157	24.643	59.2995	62.4179	56.1552
	32	62.0163	100	52.4218	48.4673	53.9607	100	25	83.8381	81.3796	15.3042
	33	69.0894	60.5464	13.1055	45.9178	60.4724	92.3453	50.7141	40.9312	87.6923	17.9944
	34	57.4028	40.8966	0	100	58.0604	58.3389	75	32.7349	25.2162	26.4594
	35	43.4518	41.0886	68.2908	66.075	54.7351	31.9872	37.6785	58.6073	57.3069	37.4058
	36	75.5248	82.8523	68.2908	75	7.28603	56.9704	50	75.8725	25.3846	31.6341
	37	74.5988	74.808	75	81.8502	90.3464	92.3453	87.6785	68.1376	75.4949	36.9371
	38	41.3485	41.7638	11.8945	52.5496	41.1652	65.3261	25	59.2491	31.706	33.3409
	39	81.6718	56.6012	86.8945	76.384	90.3464	58.3389	74.643	58.6073	74.3992	31.4095
	40	63.5085	0	23.7891	52.768	72.6325	100	87.6785	75	56.8076	18.2846
	41	49.0739	73.7489	63.1055	73.616	66.1208	73.6482	37.6785	75	55.9863	32.2627
	42	87.0163	92.1477	86.8945	33.3829	26.5932	65.9768	75	57.9656	50.0245	33.9013
	43	36.0902	67.1477	75	81.8502	59.6536	91.6611	87.3215	25	44.0094	36.8028
	44	73.5983	51.443	88.1055	25	40.3464	72.9808	61.9644	49.3583	49.0771	27.0187
	45	87.5824	90.8966	51.2109	27.9167	77.3675	68.0128	63.0356	75	12.9085	32.1629
	46	93.6882	91.9557	86.8945	61.2996	77.3675	82.6547	75.357	66.1619	87.9085	28.5164
	47	37.9837	57.8523	38.1055	45.5507	27.3675	56.3029	50	42.0344	62.9085	39.0741
	48	62.0163	90.8966	50	41.6171	49.2256	58.3389	37.6785	58.6073	67.4813	38.6969
	49	87.3763	59.2954	63.1055	100	58.0604	18.0128	87.3215	82.3239	43.294	2.68829
	50	31.3118	74.808	63.1055	83.3829	50	25	62.6785	50	87.0915	22.293
	51	56.6718	90.8966	68.2908	91.6171	82.286	66.6611	75	66.1619	93.7932	31.6107
	52	56.6718	82.8523	51.2109	56.8502	65.3464	75	62.3215	75	100	29.749
	53	56.6718	82.8523	73.7891	65.2331	66.9396	58.3389	50.357	16.1619	73.6881	33.7468
	54	25	84.1034	75	90.2331	16.9396	66.6611	62.3215	66.1619	73.0594	31.6512
	55	68.6882	100	61.8945	75	59.6536	66.6611	75	67.0344	100	32.0976
	56	68.3282	65.8966	75	81.8502	75	75	87.3215	100	55.2839	33.5333
	57	49.8352	50	75	83.6612	60.4279	59.6907	25	83.1963	49.2889	30.2024
	58	56.2706	59.4873	86.8945	68.1498	55.6929	75	60.0334	83.8381	80.3898	31.4594
	59	81.0645	65.7046	100	100	30.6929	56.9872	75.357	100	86.5152	25.6626
	60	75	100	68.2908	75	82.286	91.6611	49.643	58.6073	93.7932	33.2931
	61	6.67184	73.7489	75	75	65.3464	50	37.6785	74.3583	80.3898	31.3008
	62	25.2061	73.7489	36.8945	55.4662	25	41.6779	50	49.3583	81.1009	42.0486
	63	62.9837	91.9557	75	83.3829	25	22.964	25	73.4858	93.2983	21.8259
	64	69.6143	41.9557	23.7891	41.6171	41.9396	50	50	58.1963	68.188	44.3295
	65	37.4176	41.9557	23.7891	75	34.6536	65.9936	50.357	42.6761	68.188	32.0656
	66	50.4012	84.1034	75	56.8502	65.3464	50	37.6785	41.1619	75.3846	38.3843
	67	74.4339	66.0886	75	90.2331	75	82.6547	75	75	87.7982	37.6946
	68	75	75.192	100	91.6171	75	75.6843	75	83.8381	74.7838	35.2907
	69	81.2706	75	68.2908	100	100	75	100	100	81.7017	36.2806
	70	74.0739	82.8523	63.1055	71.0664	63.7533	32.6547	12.3215	49.1275	63.2931	33.4848
	71	56.6718	92.1477	11.8945	75	38.6143	67.3453	12.3215	51.1032	80.715	32.1303
	72	75	100	61.8945	75	34.6536	18.0128	62.3215	75	74.0947	29.7711
	73	62.0163	82.8523	100	65.2331	50	48.6482	62.3215	82.9656	93.7932	35.334
	74	82.2379	59.1034	75	76.5327	57.286	91.6611	75.357	83.1963	87.0915	34.0783
	75	73.5945	48.7489	63.1055	56.8502	47.6325	42.3286	50.357	59.7105	55.9906	41.0341
	76	61.743	65.8966	75	90.2331	75	91.6611	37.3215	57.9656	81.1009	41.0978
	77	71.5282	92.1477	68.2908	83.3829	90.3464	83.3389	62.3215	75	87.5864	35.6786
	78	93.7294	59.1034	75	75	64.5721	100	75.357	83.1963	87.0915	33.6919
	79	58.7972	47.6898	84.942	68.1498	48.178	25	72.3548	57.3239	68.3657	36.4892
	80	37.0163	66.9557	48.7891	50.427	56.5117	40.3093	58.1452	42.0344	43.0821	45.587
	81	67.8446	41.9557	52.4218	45.9178	16.9396	68.6971	25.357	32.3239	19.1153	31.7642
	82	44.8203	58.0443	38.1055	83.2342	43.5328	50.6843	87.6785	33.6073	43.188	28.242
	83	68.6469	100	100	72.5991	83.0604	75	100	65.9312	93.7932	32.1329
	84	100	73.7187	68.2908	66.6171	84.6536	75	62.6785	57.9656	73.0594	31.2274
	85	58.3124	73.7489	68.2908	64.691	60.263	65.3093	37.6785	72.6279	81.5958	32.6369
	86	68.3282	100	68.2908	100	58.0604	56.9872	62.6785	100	100	25.6626
	87	75	64.8375	68.2908	81.8502	91.9396	58.3389	50.357	75	81.3796	30.2637
	88	62.3763	92.1477	68.2908	81.8502	90.3464	57.6547	75	75	74.6779	30.1294
	89	42.151	75.888	68.2908	25	59.6536	59.0232	24.643	56.8699	31.5914	41.4715
	90	68.6882	32.8523	100	41.7658	50	40.9936	25.357	25	60.7796	50.3258
	91	75.8849	56.6012	47.5782	48.4673	75	68.0128	50	66.3927	50.8795	32.1626
	92	93.7294	65.7046	23.7891	84.7669	63.614	52.0192	87.6785	42.4454	87.9085	28.0128
	93	43.853	100	68.2908	56.8502	29.9185	50	24.643	66.8037	68.6873	38.3843
	94	62.0163	56.6012	68.2908	43.1498	58.0604	33.3389	24.643	33.8381	55.8707	54.4318
	95	24.0739	66.9557	75	27.9167	25.7744	74.3157	12.6785	8.19633	61.5966	26.0346
	96	56.2706	66.9557	75	56.8502	65.3464	67.3453	49.643	75	67.5872	32.393
	97	56.3118	75	63.1055	65.2331	25	33.3389	49.643	66.1619	61.9856	37.8415
	98	25	47.6898	68.2908	34.7669	25	25	50	41.1619	56.6974	67.5997
	99	67.7208	84.1034	68.2908	83.2342	58.0604	82.6547	37.6785	50	74.3992	35.4744
	100	61.409	76.2511	61.8945	74.8513	58.0604	80.255	37.6785	41.1619	74.3992	32.7082
	101	80.7045	23.557	68.2908	100	75	75	87.3215	75	87.0915	36.2806
	102	94.2543	83.0443	68.2908	75	83.0604	90.9936	75	82.9656	87.1974	33.2612
	103	37.9837	75.192	50	53.9336	58.0604	67.3453	37.6785	83.8381	86.5966	32.4352
	104	67.4021	75	51.2109	49.8513	39.5721	73.1	50.357	57.3239	87.6923	29.634
	105	75	82.8523	68.2908	65.2331	84.6536	100	75	81.4584	75	26.9232
	106	62.5412	49.808	63.1055	75	50	50	70.8237	75	61.9856	31.3008
	107	30.7457	49.0817	59.5597	50	25	25	37.3215	25	68.0821	53.4035
	108	37.9837	75	68.2908	44.5338	50	50	50	66.1619	87.3077	43.1912
	109	50	71.2459	68.2908	54.3007	59.6536	75	49.643	75	73.0594	29.3631
	110	75	75	68.2908	84.7669	75	57.6547	75	66.1619	80.9906	29.4748
	111	25	90.8966	100	61.1509	50	50	50	50	87.8026	36.7058
	112	37.9837	92.1477	100	25	50	50	37.6785	50	87.0915	50.8148
	113	50	90.8966	100	50	59.6536	75	75	50	87.6923	28.7121
	114	50	50	68.2908	33.3829	56.3279	25	50	25	94.0094	68.8895
	115	31.6718	50	68.2908	25	50	50	50	56.0044	94.0094	50.8148
	116	87.0163	64.6455	68.2908	75	82.286	84.0064	50.357	92.0344	94.0094	32.927
	117	81.3118	90.8966	68.2908	65.2331	83.0604	75	62.6785	57.3239	75.1299	31.0179
	118	81.147	92.1477	88.1055	93.1498	77.3675	100	62.6785	75	75.3846	46.27
	119	87.5824	92.1477	100	76.5327	90.3464	100	62.3215	83.8381	94.0094	34.754
	120	56.2706	25	38.1055	55.4662	59.6536	75	62.3215	49.1275	25	29.5395
	121	62.9837	32.6604	68.2908	81.8502	66.9396	66.6611	62.6785	75	25.7111	31.8968
	122	100	57.8523	68.2908	83.3829	90.3464	75	75	75	100	33.7653
	123	56.3118	83.0443	75	75	50	75	50	74.1275	81.1009	32.4963
	124	37.6278	84.1034	38.1055	73.0739	38.7977	48.665	62.3215	34.7105	87.0915	32.0444
	125	81.2706	82.8523	75	83.3829	84.6536	92.3453	87.6785	83.8381	87.6923	37.7451
	126	71.4209	65.8966	50	100	92.714	50	50	48.9043	75	21.5438
	127	68.7294	43.3988	36.8945	75	42.714	23.6482	62.3215	57.9656	37.0915	30.0406
	128	17.7621	26.2511	50	47.0833	75	25.6675	87.6785	57.9656	50.3846	55.7498
	129	93.6882	100	68.2908	83.3829	83.0604	91.6611	70.8237	91.8037	87.6923	37.5881
	130	25.9673	91.9557	86.8945	0	40.3464	25	37.6785	17.0344	100	100
	131	93.7294	84.1034	86.8945	91.6171	91.9396	84.0064	87.6785	83.8381	80.9906	38.6849
	132	31.6718	64.6153	68.2908	27.9167	52.3675	42.3453	75	40.9382	75.1904	57.119
	133	49.0327	90.8966	68.2908	75	75	50.6843	50.357	57.3239	81.5958	31.3335
	134	56.3118	82.8732	75	58.3829	34.6536	75	50	67.0344	80.3084	29.981
	135	55.7457	66.9557	50	83.2342	58.0604	65.9936	37.6785	50	62.9085	31.7053
	136	56.2706	65.8966	36.8945	76.384	42.714	40.9936	62.3215	58.8381	62.1974	30.0599
	137	74.5988	90.8966	86.8945	81.8502	60.4279	74.3325	75	57.3239	93.7932	33.4023
	138	55.7457	76.2511	48.7891	31.8502	58.0604	57.6547	50	41.1619	62.1974	41.3511
	139	60.8169	57.8523	36.8945	84.7669	67.714	75	75	50	62.0915	33.9748
	140	61.0902	92.1477	75	51.384	90.3464	59.0064	62.6785	66.1619	100	36.3401
	141	63.8685	83.0443	86.8945	84.7669	44.3071	75	75	74.1275	93.2983	33.9748
	142	87.0576	92.1477	100	73.8943	84.6536	90.9936	62.6785	91.1619	80.8847	32.7107
	143	56.3118	91.9557	50	90.2331	58.0604	65.9936	50	66.8037	62.1974	31.399
	144	17.8033	65.7046	100	59.7669	62.9789	16.6779	50	75	93.7932	46.6501
	145	44.6143	65.8966	75	59.7669	50.8188	49.9832	62.6785	67.6761	93.2983	37.2507
	146	50.3188	91.9557	88.1055	65.2331	65.3464	49.3325	12.3215	33.1963	87.0915	35.2219
	147	17.7621	74.808	100	68.1498	62.9789	40.3093	62.6785	59.2995	100	34.9491
	148	68.3282	91.9557	50	50	58.0604	65.9936	62.6785	67.0344	87.8026	33.1597
	149	50	92.1477	50	56.8502	90.3464	75	62.3215	58.8381	87.8026	29.749
	150	49.4752	73.7489	50	52.9167	48.4068	56.9872	62.3215	50.2307	68.2983	36.9106
	151	30.7457	40.734	51.2109	59.7669	25	50	62.3215	42.0344	69.3984	37.246
	152	75	25	50	59.7669	50	50	62.3215	50	56.1254	37.246
	153	56.6718	7.85232	36.8945	59.7669	92.714	100	62.3215	100	37.0915	23.135
	154	50	15.8966	38.1055	50	75	58.3389	75	75	37.1717	36.9398
	155	100	82.8523	75	100	50	50	62.3215	100	80.9906	21.5438
	156	75	50	25	75	25	25	62.3215	100	68.8991	30.1053
	157	100	34.1034	38.1055	83.3829	75	75	62.6785	58.8381	44.0094	33.7653
	158	62.4176	65.8966	50	58.3829	59.6536	58.3389	62.3215	92.0344	56.1009	35.1827
	159	55.3445	25	38.1055	68.1498	25	17.3453	87.6785	58.8381	49.9186	37.2592
	160	25	9.1034	36.8945	80.4662	19.371	0	62.3215	57.9656	50	20.8548
	161	50	25	38.1055	83.2342	37.085	47.964	87.6785	50	37.6923	27.6266
	162	100	32.8523	36.8945	33.3829	84.6536	100	75	25	31.1009	4.85037
	163	68.3282	15.8966	38.1055	40.2331	15.3464	0	62.6785	75	56.7017	80.1415
	164	80.7457	50	25	75	47.6325	25	49.643	75	68.8991	30.1053
	165	37.9837	25	36.8945	59.7669	15.3464	24.3157	62.6785	91.1619	31.1009	44.4946
	166	75.9673	41.9557	25	69.5338	53.3253	0	37.6785	66.1619	44.0094	36.9647
	167	55.3033	25	61.8945	50	0	0	87.6785	57.9656	49.3992	65.7492
	168	74.0327	0	11.8945	83.3829	7.28603	30.6186	37.6785	91.1619	50.2162	23.5822
	169	43.2869	65.8966	88.1055	41.6171	42.714	67.3453	50	57.9656	37.0915	32.6135
	170	37.9837	50	36.8945	58.3829	34.6536	25	75	75	37.0915	45.5913
	171	50	25	36.8945	100	25	42.3453	100	50	37.9085	17.0316
	172	64.8563	40.8966	75	86.2996	37.085	25	50	82.3239	62.6923	19.5749
	173	75	50	36.8945	84.7669	75	75	50	75	68.8991	33.9748
	174	75.9673	40.8966	75	100	17.714	25	62.6785	75.8725	62.6923	6.80703
	175	18.3282	25	50	90.2331	8.0604	0	50	67.0344	25	6.46254
	176	22.5073	40.8966	63.1055	100	25	25	62.6785	58.8381	62.6923	6.80703
	177	18.9355	41.2294	61.8945	100	83.0604	75	87.3215	82.9656	37.0915	36.2806
	178	50	25	38.1055	50	42.714	25	37.6785	50	44.0094	53.4035
	179	80.3445	57.8523	36.8945	41.6171	25	50	62.6785	83.1963	37.9085	44.3295
	180	43.2869	9.1034	36.8945	58.3829	33.0604	33.3389	25	57.9656	43.8991	42.9878
	181	55.7457	0	36.8945	75	25	34.0064	50	33.8381	37.3077	30.536
	182	62.0163	75	48.7891	90.2331	32.286	25	87.6785	41.8037	56.1009	15.9091
	183	69.2543	7.85232	36.8945	25	80.6929	25	62.3215	67.0344	31.1009	76.7018
	184	69.2543	75.192	36.8945	91.6171	50	25	37.6785	50	44.394	14.6193
	185	30.7457	65.8966	26.2109	75	34.6536	25	37.3215	91.1619	50.1059	30.1053
	186	69.2543	15.8966	50	100	32.286	50	75	50	43.2983	21.5438
	187	50	17.1477	36.8945	69.5338	25	25	50	91.1619	12.3077	35.1994
	188	87.9837	32.8523	76.2109	91.6171	75	50	50	83.8381	12.9085	24.8155
	189	68.3282	17.1477	36.8945	75	25	32.6547	62.3215	49.1275	43.8991	30.4713
	190	62.0163	25	50	66.6171	57.286	50	75	82.9656	50	34.5725
	191	87.9837	75	61.8945	59.7669	75	75	37.6785	100	50	30.1905
	192	94.2543	33.0443	36.8945	65.2331	50	66.6611	87.3215	57.9656	37.9085	32.3837
	193	86.6563	40.8966	38.1055	56.8502	83.0604	56.3029	75.357	67.0344	37.6923	36.2072
	194	61.4915	65.8966	64.3164	68.1498	69.3071	64.9456	87.3215	50	37.3077	32.4708
	195	25	50.192	61.8945	56.8502	25	41.6611	87.3215	75	19.0094	41.2647
	196	93.3282	51.2511	63.1055	63.7004	75	77.036	87.3215	57.9656	50	30.3848
	197	68.1633	25	38.1055	65.2331	84.6536	92.3453	37.6785	25	43.8991	28.177
	198	44.2543	75	61.8945	100	65.3464	66.6611	37.3215	58.8381	44.0094	31.365
	199	25	42.1477	38.1055	90.2331	32.286	41.6611	62.3215	66.1619	12.9085	22.2047
	200	75.9261	50	36.8945	75	48.178	32.6547	62.3215	67.6761	36.9812	30.4713
	201	62.0163	67.1477	61.8945	66.6171	32.286	25	62.6785	75	69.0094	37.9175
	202	62.0163	32.8523	38.1055	65.2331	32.286	41.6611	75	100	43.7932	36.4784
	203	50	57.8523	50	83.2342	75	50	37.6785	75	55.9906	28.0872
	204	68.3282	57.8523	61.8945	75	67.714	66.6611	100	66.1619	55.9906	32.0976
	205	37.0163	32.8523	50	81.8502	34.6536	42.3453	87.3215	67.0344	37.9085	27.1252
	206	75.5661	84.1034	11.8945	40.2331	60.4279	100	87.3215	66.1619	12.6923	9.59771
	207	82.2379	59.1034	61.8945	9.76689	82.286	75	75	84.0688	100	22.622
	208	62.9837	40.8966	36.8945	33.3829	100	100	62.6785	75	50	4.85037
	209	87.9837	59.1034	50	33.3829	92.714	84.6907	62.3215	75	12.6923	17.9223
	210	67.8033	72.6898	61.8945	56.8502	55.464	32.6547	70.8237	65.9312	37.8026	44.3756
	211	81.3118	32.8523	13.1055	41.7658	58.0604	66.6611	62.6785	25.8725	55.9906	33.0714
	212	81.3118	65.8966	75	40.2331	75	82.6547	62.6785	75	62.6923	21.8338
	213	49.5988	65.8966	36.8945	83.2342	34.6536	50	62.6785	82.3239	63.077	28.0872
	214	55.7457	82.8523	73.7891	100	34.6536	50	75	100	62.3077	21.5438
	215	87.0163	67.1477	50	8.38289	57.286	50	62.6785	82.9656	49.6154	57.3001
	216	88.5085	50	36.8945	58.2342	100	50.6843	62.3215	67.6761	25	37.6283
	217	25	50	38.1055	75	33.0604	50	75	50	43.2983	31.3008
	218	25	50	50	75	42.714	50	75	100	55.9906	31.3008
	219	62.4176	90.8966	75	83.3829	75	90.9936	62.6785	67.0344	81.1009	37.4349
	220	50	82.8523	75	50	75	100	100	100	81.7017	16.3664
	221	38.1485	68.3988	75	23.616	58.8348	72.9808	75.357	83.8381	63.4077	26.8698
	222	81.6718	71.2459	100	75	100	100	50	75	73.0594	33.6919
	223	93.3282	100	75	75	75	75	100	75	100	32.4963
	224	100	100	88.1055	83.3829	90.3464	75	50	75	100	33.7653
	225	80.7457	82.8523	50	75	92.714	100	100	82.9656	81.7017	33.6919
	226	94.2543	82.8523	88.1055	75	90.3464	75	87.6785	50	81.7017	32.4963
	227	100	82.8523	100	75	100	75	75	100	81.7017	32.4963
	228	87.9424	82.8523	100	90.2331	91.9396	91.6611	100	75	80.9906	41.0978
	229	75.36	75	88.1055	91.6171	100	100	100	82.9656	75	45.2079
	230	56.6718	100	88.1055	84.7669	75	66.6611	62.3215	42.0344	80.9906	31.8114
	231	62.9424	84.1034	88.1055	66.6171	82.286	100	75	91.8037	81.1009	27.8824
	232	100	83.0443	38.1055	100	100	100	100	100	87.8026	51.0174
	233	81.6718	73.7489	88.1055	83.3829	75	75	75	75	87.9085	33.7653
	234	81.3118	83.0443	100	75	91.9396	75	50	75	75	32.4963
	235	55.7457	82.8523	50	100	92.714	100	62.6785	91.1619	75	51.0174
	236	93.3282	82.8523	100	100	75	75	75	75	81.7017	36.2806
	237	75	92.1477	100	75	75	75	75	75	87.6923	32.4963
	238	87.4176	100	61.8945	59.7669	84.6536	100	100	83.8381	81.2068	23.135
	239	94.2543	90.8966	75	75	100	100	87.6785	50	81.1009	33.6919
	240	100	71.2459	88.1055	84.7669	100	100	100	91.1619	73.0594	40.4605
	241	75	82.8523	75	75	75	75	62.3215	75	69.5043	32.4963
	242	75	65.7046	50	59.7669	83.0604	91.6611	75	100	87.6923	25.4884
	243	81.3118	100	75	83.3829	77.3675	100	75	49.1275	100	39.5014
	244	62.9837	73.7489	75	84.7669	75	75	87.6785	75	87.8026	33.9748
	245	87.0163	75	50	65.2331	100	100	37.3215	75	81.7017	26.9232
	246	75	100	75	100	90.3464	75	87.6785	75	87.6923	36.2806
	247	87.5824	90.8966	100	65.2331	75	50	87.3215	33.8381	87.3077	35.1126
	248	87.0163	90.8966	86.8945	75	75	83.3389	49.643	83.8381	87.6923	32.8951
	249	50	100	75	91.6171	50	50	37.6785	58.8381	87.6923	24.8155
	250	50	82.8523	75	91.6171	67.714	92.3453	75	100	87.6923	42.0859
	251	75	100	100	68.1498	100	58.3389	100	57.9656	87.6923	33.1354
	252	100	100	100	75	100	100	75	75	100	33.6919
	253	75	75	75	50	80.6929	50	50	75.6417	93.7932	41.0578
	254	68.3282	100	75	83.3829	84.6536	75.6843	87.3215	66.1619	100	33.9223
	255	69.213	100	100	90.2331	92.714	83.3389	87.6785	75	100	37.9531
	256	87.0163	100	86.8945	83.3829	92.714	100	62.3215	41.8037	100	39.5014
	257	87.9837	75	100	30.4662	100	100	87.3215	42.0344	87.6923	2.82906
	258	62.4176	50	75	83.3829	75	92.3453	87.3215	41.8037	87.8026	37.7451
	259	87.9424	75	75	75	92.714	100	75	100	75	33.6919
	260	75	75	100	61.2996	75	75	62.3215	100	87.6923	30.4225
	261	63.3437	75	100	50	90.3464	75	50	67.0344	87.6923	28.7121
	262	68.6882	75	75	81.8502	90.3464	75	50	57.9656	100	33.5333
	263	68.6882	100	75	66.6171	84.6536	83.3389	62.3215	57.9656	87.6923	30.1116
	264	68.6882	90.8966	88.1055	59.7669	84.6536	82.6547	50	57.9656	93.8991	28.0302
	265	68.6882	75	50	75	84.6536	100	100	100	87.6923	33.6919
	266	75	90.8966	75	100	100	100	75	83.8381	93.7932	51.0174
	267	62.0163	25	38.1055	58.3829	25	17.3453	87.6785	57.9656	37.9085	47.9811
	268	80.7457	68.5907	63.1055	90.2331	66.9396	75	62.6785	57.9656	93.7932	34.8022
	269	79.9845	100	88.1055	100	60.4279	84.0064	47.7119	91.8037	100	41.5896
	270	62.9424	65.8966	50	83.2342	72.6325	83.3389	50	58.1963	87.3077	35.6292
	271	62.4176	91.9557	63.1055	91.6171	92.714	65.9936	62.6785	58.1963	74.8897	31.3384
	272	57.2792	100	88.1055	100	73.4068	100	50	75	93.7932	51.0174
	273	36.049	100	100	81.8502	24.1812	75	100	59.0688	87.5864	33.5333
	274	87.0163	100	100	100	75	91.6611	87.6785	82.9656	87.3077	46.1018
	275	38.9098	56.6012	61.8945	66.6171	47.6325	40.9768	87.3215	49.1275	81.0965	35.7798
	276	25.0824	91.9557	100	26.384	0	100	25.357	42.0344	66.9864	0
	277	61.6563	82.8523	75	65.2331	75	67.3453	75	75	93.7932	32.2717
	278	67.9269	59.2954	58.7311	58.2342	82.286	51.3518	50.357	32.3239	51.206	37.4178
	279	61.4915	7.85232	36.8945	90.2331	25	17.3453	75.357	92.0344	50	13.0167
	280	100	75	50	66.6171	100	100	62.3215	75	25	27.8824
	281	100	82.8523	50	75	50	41.6611	100	50	80.9906	30.902
	282	30.7457	59.1034	36.8945	100	25	34.0064	62.6785	82.9656	50	12.1161
	283	30.7457	25	25	100	40.3464	42.3453	50	50	56.2068	17.0316
	284	62.0163	90.8966	75	75	59.6536	50.6843	75	57.9656	93.2983	31.3335
	285	25.9673	81.7932	75	44.1667	0	34.6907	0	25	93.7932	52.8295
	286	75	65.7046	50	58.3829	75	75	62.3215	81.6391	55.8847	29.981
	287	87.5824	75	61.8945	61.2996	91.9396	75	62.6785	66.8037	80.9906	30.4225
	288	56.3118	48.9409	50	65.2331	66.9396	59.0064	62.6785	58.1963	56.4855	33.6375
	289	73.5983	81.7932	75	75	75	75	75	75	87.8026	32.4963
	290	63.5085	100	75	84.7669	75	42.3453	75	75	87.0915	25.5031
	291	80.7457	82.8523	75	83.3829	100	83.3389	87.3215	82.9656	81.2068	35.6786
	292	81.6718	82.8523	75	75	75	100	87.6785	83.8381	87.3077	33.6919
	293	62.5824	83.0443	88.1055	83.3829	33.0604	48.6482	37.3215	66.1619	93.7932	27.719
	294	80.3445	82.8523	75	75	83.0604	84.0064	87.6785	91.8037	80.8209	32.927
	295	63.3437	90.8966	61.8945	86.2996	100	100	87.3215	100	74.6154	41.5227
	296	50	65.7046	75	90.2331	59.6536	58.3389	75	82.3239	68.6873	28.5066
	297	50	56.7932	50	55.4662	57.286	32.6547	75	50	49.6154	45.4358
	298	56.2706	40.7046	50	59.7669	48.4068	34.0064	25	58.8381	49.183	41.7597
	299	49.0327	34.1034	50	76.384	50	59.0064	50.357	42.0344	44.0094	31.4614
	300	100	100	68.2908	100	100	100	100	100	100	51.0174
	301	100	100	68.2908	100	100	100	100	100	100	51.0174
	302	69.2543	34.1034	50	47.4504	25	34.6907	75	82.9656	31.3171	50.4587
	303	36.4915	17.1477	50	50	0	30.2718	87.3215	67.0344	43.2983	50.8002
	304	56.6718	32.8523	36.8945	50	72.6325	65.3093	50	92.0344	43.7932	33.4976
	305	55.9106	34.1034	36.8945	100	15.3464	16.6611	87.3215	50	43.8991	1.89147
	306	100	100	100	100	100	100	100	100	100	51.0174
	307	75	7.85232	36.8945	75	46.8581	17.3453	62.3215	58.8381	37.3077	29.7392
	308	69.2543	15.8966	75	66.6171	64.5721	91.6611	87.3215	75.8725	81.2068	28.9981
	309	62.0163	92.1477	76.2109	90.2331	7.28603	17.3453	75	33.8381	12.3077	13.0167
	310	30.3445	65.8966	61.8945	91.6171	59.6536	72.3131	75	41.1619	57.0863	33.9158
	311	66.5626	100	36.8945	91.6171	34.6536	66.6611	87.6785	75	75	31.6107
	312	67.9682	25	61.8945	58.3829	34.6536	33.3389	100	50	56.2068	42.9878
	313	50	75	61.8945	50	100	100	62.3215	100	87.9085	16.3664
	314	80.7457	90.8966	50	75	75	75	37.3215	58.8381	50	32.4963
	315	37.0163	25	25	93.1498	25	25	62.6785	66.1619	50	13.191
	316	37.0163	25	50	83.2342	40.3464	32.6547	62.6785	57.9656	37.0915	24.1632
	317	87.3763	100	68.2908	100	100	100	100	100	100	51.0174
	318	100	100	100	100	100	100	100	100	100	51.0174
	319	42.8033	40.8966	61.8945	69.5338	32.286	50	75	57.9656	62.3077	33.4342
	320	62.5824	40.8966	36.8945	25	32.286	25	37.6785	41.1619	50	76.7018
	321	69.2543	25	11.8945	50	69.3071	100	62.3215	82.9656	69.0094	16.3664
	322	48.1478	100	50	91.6171	75	75	62.6785	82.9656	100	35.0117
	323	62.0576	84.2954	73.7891	56.8502	50	58.3389	74.643	48.2551	62.3878	35.5039
	324	12.4176	24.808	76.2109	38.7004	56.4672	73.6482	75.357	65.5202	75.817	28.0001
	325	86.6563	25	100	50	85.4279	81.9872	61.9644	67.2651	87.1974	25.2616
	326	69.573	82.8523	88.1055	83.2342	44.3071	82.6547	50	84.0688	93.2983	35.4744
	327	80.7457	76.2511	50	50	50	81.9872	50.7141	75	81.1009	25.2616
	328	74.4339	65.8966	88.1055	75	59.6536	50	100	100	44.4999	31.3008
	329	87.3763	83.0443	100	100	83.8792	75.6675	87.6785	75.2307	68.1924	36.6741
	330	88.5085	66.0886	88.1055	75	50	83.3389	37.3215	92.0344	81.3171	32.8951
	331	75.36	81.7932	76.2109	66.7658	83.8792	68.0128	100	75.2307	75.6052	32.1623
	332	62.6237	58.9114	51.2109	86.2996	66.1208	81.9872	0	15.9312	56.706	36.2515
	333	75.8849	59.1034	86.8945	83.2342	100	67.3286	100	67.6761	80.8847	32.0073
	334	87.4588	74.808	86.8945	83.3829	66.1208	66.6779	62.3215	42.6761	87.0486	31.8558
	335	67.9682	50.8672	100	25	80.6929	81.9872	50	66.3927	54.8949	17.6928
	336	37.7473	65.8966	76.2109	49.8513	80.6929	50	100	67.6761	74.3948	41.1158
	337	20.0155	81.7932	100	41.7658	50.8188	49.9832	75	40.9312	74.3948	44.2827
	338	86.6563	66.0886	86.8945	0	53.1863	65.3093	75.357	83.8381	51.0957	36.427
	339	69.573	65.7046	76.2109	37.1678	64.5721	65.3093	87.6785	74.3583	49.1787	34.2494
	340	18.9355	65.7046	100	65.2331	41.1208	56.9872	100	83.6073	74.3948	33.9682
	341	87.4588	49.1328	76.2109	74.8513	83.8792	68.0128	25	76.1032	68.3657	32.1622
	342	55.787	72.6898	100	83.2342	100	83.3221	75.357	40.9312	68.294	35.6254
	343	11.4915	67.8229	100	84.7669	51.5487	68.0128	100	75.8725	54.8949	32.1621
	344	67.7621	90.8966	88.1055	65.2331	67.714	75	37.3215	74.1275	100	31.0179
	345	74.0327	75.192	100	75	26.5932	50.0168	87.6785	58.8381	68.2983	31.3016
	346	88.5085	68.2068	100	66.6171	75	83.3389	100	83.6073	68.7932	30.1116
	347	69.213	50	76.2109	81.8502	83.0604	81.9872	87.3215	82.3239	61.9812	34.9044
	348	87.3763	84.1034	76.2109	66.4684	75	67.3286	75	75	87.8026	32.2561
	349	87.0576	84.2954	88.1055	77.9167	83.0604	100	74.643	83.6073	81.0965	35.7132
	350	93.3282	84.1034	100	66.7658	50	84.6907	87.6785	75.2307	87.8026	29.9845
	351	75	75	75	75	75	75	75	75	75	32.4963
	352	50	100	75	90.2331	50	75	75.357	91.8037	87.1974	34.8022
	353	62.6237	75	86.8945	100	66.9396	91.6611	75	100	100	46.1018
	354	100	100	86.8945	74.4406	75.7744	83.3389	50	65.7079	100	32.7094
	355	75	100	75	83.3829	66.9396	59.0064	75.357	83.1963	93.2983	30.0956
	356	100	100	73.7891	90.2331	90.3464	75.6843	75	92.0344	100	35.0607
	357	100	75	100	81.8502	84.6536	90.9936	100	100	87.1974	36.6718
	358	75.9261	83.0443	100	100	92.714	84.0064	100	100	81.7017	41.5896
	359	87.9424	84.1034	100	93.1498	75	67.3453	74.643	75	75	31.8676
	360	74.0327	100	100	100	100	100	87.6785	100	88.0188	51.0174
	361	87.3763	100	75	100	66.1208	84.6907	75	82.9656	100	41.993
	362	75	100	100	81.8502	83.0604	90.9936	87.3215	82.9656	87.8026	36.6718
	363	75	100	75	84.7669	90.3464	83.3389	75.357	57.9656	87.1974	36.1381
	364	87.0163	90.8966	100	83.3829	65.3464	66.6611	75	91.8037	87.6923	31.8519
	365	56.2706	75	86.8945	72.0833	67.714	58.3389	62.6785	66.1619	81.2068	32.3109
	366	50	75	75	90.2331	50	67.3453	75	82.9656	80.9906	31.9098
	367	56.3118	75	75	90.2331	50	65.9936	75	91.1619	87.0915	31.399
	368	50	100	75	90.2331	50	65.9936	75	82.9656	100	31.399
	369	50	83.0443	100	72.0833	50	57.6547	87.6785	100	75.6008	32.3215
	370	75	73.7489	86.8945	90.2331	75	66.6611	75	82.9656	87.0915	31.6512
	371	56.6718	100	100	68.1498	75	75.6675	87.6785	83.8381	68.7932	31.3923
	372	75	82.8523	86.8945	75	75	75	75	75	75.4949	32.4963
	373	100	100	88.1055	100	100	100	100	100	100	51.0174
	374	81.6718	83.0443	86.8945	90.2331	91.9396	82.6547	100	83.1963	87.8026	37.6946
	375	100	82.8523	50	90.2331	100	100	50	75	81.4855	44.2487
	376	62.6237	100	100	84.7669	84.6536	100	62.3215	75	81.4855	40.4605
	377	87.9837	100	50	75	100	100	100	100	100	33.6919
	378	80.7457	100	86.8945	100	100	100	62.3215	75	100	51.0174
	379	75	82.8523	88.1055	75	75	75	75	75	100	32.4963
	380	93.3282	73.9409	75	75	75	91.6611	75	50	80.9906	33.2931
	381	75	84.1034	100	84.7669	65.3464	50	87.6785	100	87.6923	27.489
	382	75	91.9557	100	83.3829	75	75	50	75	100	33.7653
	383	100	91.9557	100	75	100	100	62.6785	66.1619	87.6923	33.6919
	384	75	100	50	75	100	100	100	100	100	33.6919
	385	75	100	100	75	75	75	100	75	100	32.4963
	386	80.7457	75	61.8945	90.2331	75	75	75	100	75	34.8022
	387	100	100	100	100	100	100	75	91.1619	100	51.0174
	388	94.2543	100	75	83.3829	92.714	100	62.3215	75	100	39.5014
	389	100	100	100	100	100	100	100	100	100	51.0174
	390	100	100	100	100	100	100	100	100	100	51.0174
	391	100	100	88.1055	90.2331	100	100	75	75	100	44.2487
	392	100	82.8523	88.1055	100	100	100	100	100	87.8026	51.0174
	393	75	100	50	75	75	75	75	75	87.8026	32.4963
	394	100	100	75	100	100	100	100	100	100	51.0174
	395	100	100	63.1055	100	100	100	75	100	100	51.0174
	396	100	100	75	100	100	100	100	100	100	51.0174
	397	75	100	75	75	75	75	75	75	100	32.4963
	398	100	100	86.8945	100	100	100	100	100	100	51.0174
	399	100	100	88.1055	100	100	100	87.3215	100	100	51.0174
	400	75	82.8523	100	75	75	75	50	75	87.8026	32.4963
	401	75	100	63.1055	75	75	75	75	75	100	32.4963
	402	100	100	100	75	100	100	75	92.0344	100	33.6919
	403	100	100	75	100	100	100	100	100	100	51.0174
	404	100	100	50	83.3829	84.6536	100	87.3215	92.0344	87.8026	39.5014
	405	75	82.8523	100	50	75	75	50	50	87.3077	28.7121
	406	81.6718	100	50	100	100	100	100	82.9656	100	51.0174
	407	94.2543	100	75	75	100	100	100	100	100	33.6919
	408	75	100	75	75	75	75	75	75	100	32.4963
	409	100	100	88.1055	100	100	100	75	100	100	51.0174
	410	100	100	100	100	100	100	100	100	100	51.0174
	411	75	100	63.1055	75	75	75	75	100	100	32.4963
	412	81.6718	100	63.1055	75	100	100	75	75	100	33.6919
	413	75	100	86.8945	75	75	75	100	83.8381	100	32.4963
	414	75	65.7046	63.1055	75	75	75	75	75	81.4855	32.4963
	415	100	82.8523	63.1055	100	100	100	75	50	87.6923	51.0174
	416	100	66.9557	75	100	100	100	75	100	87.8026	51.0174
	417	100	100	75	100	100	100	100	100	100	51.0174
	418	100	100	68.2908	100	100	100	100	100	100	51.0174
	419	72.3988	75	100	75	75	75	87.3215	100	75	32.4963
	Performance
	LV performance
		LV performance
	EFC	68.0357
	ERS	71.2459
	FRN	68.2908
	MRS	72.7928
	OGP	66.5909
	OGR	68.0135
	PFC	68.1786
	SFT	70.89
	SHR	73.0594
	MV performance
		MV performance
	EFC1	68.901
	EFC2	70.2179
	EFC3	66.506
	EFC4	66.6866
	ERS1	71.5496
	ERS2	74.4552
	ERS3	68.2091
	FRN1	68.2361
	FRN2	68.3511
	MRS1	73.0216
	MRS2	71.7026
	MRS3	73.568
	OGP1	66.4663
	OGP2	66.9471
	OGP3	66.3876
	OGR1	67.8058
	OGR2	67.5418
	OGR3	68.7947
	PFC1	69.7842
	PFC2	66.5264
	SFT1	70.0839
	SFT2	70.9541
	SFT3	71.7184
	SHR1	75.7946
	SHR2	72.8501
	SHR3	69.3373
	SHR4	74.3902
	Quality criteria
	Importance-performance map [OGP] (constructs)
	Construct total effects for [OGP]
		OGP
	EFC	0.226521
	ERS	0.180704
	FRN	0.0178815
	MRS	0.11085
	OGR	0.699935
	PFC	0.0510254
	SFT	0.0800237
	SHR	0.0937652
	Construct performances for [OGP]
		Performance
	EFC	68.0357
	ERS	71.2459
	FRN	68.2908
	MRS	72.7928
	OGR	68.0135
	PFC	68.1786
	SFT	70.89
	SHR	73.0594
	Importance-performance map [OGP] (indicators)
	Indicator total effects for [OGP]
		OGP
	EFC1	0.0639307
	EFC2	0.0694322
	EFC3	0.0698282
	EFC4	0.0787852
	ERS1	0.0661117
	ERS2	0.0657095
	ERS3	0.0762817
	FRN1	0.0109187
	FRN2	0.00901056
	MRS1	0.0390118
	MRS2	0.0474903
	MRS3	0.0516123
	OGR1	0.266768
	OGR2	0.286026
	OGR3	0.244126
	PFC1	0.0292777
	PFC2	0.0295269
	SFT1	0.0352521
	SFT2	0.0310761
	SFT3	0.0312238
	SHR1	0.0275677
	SHR2	0.0310681
	SHR3	0.0276935
	SHR4	0.0286097
	Indicator performances for [OGP]
		MV performance
	EFC1	68.901
	EFC2	70.2179
	EFC3	66.506
	EFC4	66.6866
	ERS1	71.5496
	ERS2	74.4552
	ERS3	68.2091
	FRN1	68.2361
	FRN2	68.3511
	MRS1	73.0216
	MRS2	71.7026
	MRS3	73.568
	OGR1	67.8058
	OGR2	67.5418
	OGR3	68.7947
	PFC1	69.7842
	PFC2	66.5264
	SFT1	70.0839
	SFT2	70.9541
	SFT3	71.7184
	SHR1	75.7946
	SHR2	72.8501
	SHR3	69.3373
	SHR4	74.3902
	Algorithm
	Setting
	Data file
		Setting
	Data file	THESIScsv set 2
	Missing value treatment	Mean replacement
	Weighting vector	-
	PLS-SEM algorithm
		Setting
	Initial weights	1.0
	Max. number of iterations	3000
	Stop criterion	10⁻⁷
	Type of results	Standardized
	Use Lohmoeller settings?	No
	Weighting scheme	Path
	Importance-performance map analysis
		Setting
	Latent variable	OGP
	Results	All predecessors of the selected target construct
	Construct outer weighting mode
		Setting
	EFC	AUTOMATIC
	ERS	AUTOMATIC
	FRN	AUTOMATIC
	MRS	AUTOMATIC
	OGP	AUTOMATIC
	OGR	AUTOMATIC
	PFC	AUTOMATIC
	SFT	AUTOMATIC
	SHR	AUTOMATIC
	Execution log
	Reading score matrix of complete data set
	Processing missing values for scores of complete data set
	Calculating full data set.
	Running PLS-SEM.
	Determining exogenous latent variables.
	Determining exogenous manifest variables.
	Assembling report.
	All calculations done.
	Model and data
	Inner model
		EFC	ERS	FRN	MRS	OGP	OGR	PFC	SFT	SHR
	EFC						1
	ERS						1
	FRN						1
	MRS					1
	OGP
	OGR					1
	PFC						1
	SFT						1
	SHR						1
	Outer model
		EFC	ERS	FRN	MRS	OGP	OGR	PFC	SFT	SHR
	EFC1	-1
	EFC2	-1
	EFC3	-1
	EFC4	-1
	ERS1		-1
	ERS2		-1
	ERS3		-1
	FRN1			-1
	FRN2			-1
	MRS1				-1
	MRS2				-1
	MRS3				-1
	OGP1					-1
	OGP2					-1
	OGP3					-1
	OGR1						-1
	OGR2						-1
	OGR3						-1
	PFC1							-1
	PFC2							-1
	SFT1								-1
	SFT2								-1
	SFT3								-1
	SHR1									-1
	SHR2									-1
	SHR3									-1
	SHR4									-1
	Indicator data (original)
	Matrix
	Case index	EFC1	EFC2	EFC3	EFC4	ERS1	ERS2	ERS3	FRN1	FRN2	MRS1	MRS2	MRS3	OGP1	OGP2	OGP3	OGR1	OGR2	OGR3	PFC1	PFC2	SFT1	SFT2	SFT3	SHR1	SHR2	SHR3	SHR4
	0	4	4	3	4	5	4	4	4	4	5	5	5	5	4	4	4	3	3	4	4	4	5	5	4	4	4	4
	1	5	5	3	4	5	5	3	5	3	5	5	3	5	5	5	5	5	5	5	4	5	3	5	2	2	4	5
	2	5	4	3	5	3	5	5	3.72944	3.73404	4	3	5	3	5	5	4	5	5	5	5	5	5	3	5	5	5	5
	3	5	5	5	3	3	3	4	3	4	5	5	4	5	5	5	5	5	4	5	5	5	5	5	3	4	5	5
	4	4	4	5	5	4	5	3	3.72944	3.73404	4	4	4	4	4	5	4	5	5	4	4	4	4	4	5	3	5	5
	5	5	5	2	5	5	5	5	5	5	5	5	5	5	5	5	5	5	5	5	5	5	5	5	5	3	4	5
	6	5	5	5	5	5	5	5	5	5	5	2	4	3	5	3	5	5	5	5	3	5	3	5	5	5	5	5
	7	3	2	2	4	3	5	5	3	4	2	5	5	2	3	5	3	5	5	5	4	5	4	4	3	4	5	5
	8	4	5	3	4	4	5	4	4	5	4	4	5	5	5	4	3	3	3	5	5	3	4	5	5	4	2	3
	9	3	4	3	3	4	5	3	5	4	5	4	5	3	3	3	4	4	3	5	4	5	5	3	5	4	3	5
	10	3	5	5	5	5	4	5	3	4	3	5	5	5	3	4	4	3	4	5	3	2	5	5	5	5	3	5
	11	5	5	5	5	4	5	5	5	5	2	5	5	5	5	5	5	5	5	5	5	5	5	5	5	5	5	5
	12	3	4	4	3	5	5	5	5	4	4	3	4	3	4	4	4	4	4	5	4	3	4	4	5	5	5	5
	13	4	4	4	3	5	5	1	4	4	4	4	4	4	4	4	2	4	1	4	4	2	3	4	5	5	5	5
	14	5	5	5	5	4	5	5	5	5	5	5	5	5	5	5	5	5	5	5	5	5	5	5	5	3	3	5
	15	5	5	5	5	5	5	5	5	4	4	4	4	5	5	5	5	5	5	4	4	5	5	5	5	5	5	5
	16	2	2	2	1	2	2	1	1	2	1	5	3	3	3	1	2	1	5	2	1	2	3	3	1	1	1	1
	17	4	4	4	4	3	3	3	4	4	4	4	4	4	4	4	4	4	4	4	4	4	4	4	3	3	3	3
	18	4	4	5	5	5	4	4	4	4	4	5	5	5	4	5	4	4	4	3	4	5	4	5	5	4	5	4
	19	3	5	5	5	5	5	3	5	5	5	2	5	5	5	5	5	5	5	5	5	5	5	5	5	4	5	5
	20	4	4	4	4	5	5	5	3.72944	3.73404	5	5	4	4	4	5	4	4	4	4	3	5	4	5	5	5	4	5
	21	4	4	4	5	5	5	4	3.72944	3.73404	4	4	4	4	5	5	4	4	4	4	5	3	5	4	5	4	2	5
	22	5	5	4	5	3	4	3	4	4	2	4	4	5	5	5	5	5	5	4	4	5	4	5	4	4	4	3
	23	4	2	4	5	3	4	4	3.72944	3.73404	2	5	2	5	5	4	4	5	4	5	4	4	4	5	3	4	5	4
	24	4	4	4	4	4	4	5	3	3	4	4	4	4	4	4	4	4	4	4	4	4	4	4	4	5	3	3
	25	2	2	4	2	5	5	4	4	4	4	4	4	2	2	2	4	4	4	4	2	2	4	4	5	5	4	5
	26	2	4	4	4	4	2	4	3	4	5	2	4	4	4	4	2	4	4	4	2	4	2	5	4	4	5	5
	27	4	4	4	2	4	3	4	3.72944	3.73404	1	4	4	4	4	4	4	4	4	2	2	3	4	4	4	4	4	4
	28	3	2	3	3	3	4	4	3	3	3	3	2	3	3	3	3	3	3	2	2	2	4	3	2	1	5	5
	29	4	1	3	5	4	3	3	4	3	2	5	4	4	2	4	2	4	2	3	2	3	1	3	5	3	3	4
	30	3	4	4	4	5	3	5	3.72944	3.73404	5	5	5	2	3	3	3	4	5	3	1	3	3	2	1	3	5	4
	31	1	2	3	4	2	3	1	3	5	1	2	5	3	5	4	1	2	3	1	3	4	5	1	2	3	4	5
	32	4	4	3	3	5	5	5	5	1	4	2	3	2	2	5	5	5	5	2	2	5	4	4	5	5	2	5
	33	4	3	3	5	4	1	5	2	1	2	1	5	4	1	5	5	5	4	5	1	2	2	4	5	5	4	4
	34	1	4	5	3	3	3	2	1	1	5	5	5	3	4	3	4	3	3	4	4	2	1	4	1	2	3	2
	35	2	5	3	1	4	2	2	3.72944	3.73404	3.92086	3	4	1	3	5	3	1	3	3	2	4	2	4	2	5	2	4
	36	3	5	4	4	4	5	4	3.72944	3.73404	4	4	4	2	1	1	2	3	5	3	3	5	4	3	3	3	1	1
	37	4	5	4	3	3	5	4	4	4	5	4	4	5	5	4	5	5	4	5	4	5	5	1	4	5	3	4
	38	2	4	3.66024	1	1	4	3	1	2	5	4	1	4	1	3	5	2	4	2	2	5	1	4	1	3	1	4
	39	4	4	4	5	3	5	2	4	5	4	3	5	5	5	4	4	3	3	3	5	4	2	4	4	3	4	5
	40	2	4	4	4	1	1	1	1	3	3	1	5	5	4	3	5	5	5	5	4	4	4	4	3	4	4	2
	41	4	3	3	2	4	5	3	4	3	4	5	3	3	5	3	4	3	5	3	2	4	4	4	5	3	4	1
	42	5	5	4	4	5	4	5	4	5	2	3	2	2	1	3	2	4	5	4	4	3	3	4	3	3.914	3	2
	43	4	3	2	1	4	3	4	4	4	5	4	4	3	3	4	4	5	5	4	5	2	2	2	2	3	3	3
	44	3.75604	4	4	4	4	1	4	5	4	2	2	2	3	3	2	5	2	5	2	5	2	4	3	4	2	1	5
	45	4	5	5	4	5	5	4	4	2	1	2	3	3	4	5	3	5	3	5	2	4	4	4	1	2	2	1
	46	5	5	4	5	4	5	5	4	5	2	4	4	3	4	5	4	4	5	5	3	3	4	4	4	5	5	4
	47	2	2	3	3	3	4	3	3	2	5	2	2	1	2	3	3	2	5	3	3	3	3	2	3	4	4	3
	48	4	4	3	3	5	5	4	3	3	3	2	3	4	2	3	4	3	3	3	2	4	2	4	5	2	3	5
	49	5	5	3	5	4	2	4	4	3	5	5	5	3	4	3	1	3	1	4	5	3	5	5	4	2	4	1
	50	2	2	3	2	3	5	4	4	3	4	5	4	3	3	3	2	2	2	4	3	3	3	3	5	4	4	5
	51	3	3	3	4	5	5	4	3.72944	3.73404	5	4	5	5	4	4	3	4	4	4	4	3	4	4	5	5	4	5
	52	3	3	3	4	4	5	4	4	2	4	3	3	4	4	3	4	4	4	3	4	4	4	4	5	5	5	5
	53	3	3	3	4	4	5	4	3	5	4	4	3	4	3	4	4	3	3	4	2	1	2	2	5	2	4	5
	54	2	2	2	2	4	4	5	4	4	5	5	4	2	1	2	3	4	4	3	4	3	4	4	4.03178	3.914	3.77349	3.97561
	55	4	4	3	4	5	5	5	3	4	4	4	4	3	3	4	3	4	4	4	4	4	4	3	5	5	5	5
	56	4	4	4	3	4	4	3	4	4	5	4	4	4	4	4	4	4	4	4	5	5	5	5	4	2	2	5
	57	4	2	2	4	3	3	3	4	4	4	3.86811	5	2	4	4	4	4	2	2	2	4	5	4	4	2	3	3
	58	3	4	3	3	5	1	4	4	5	3	4	4	4	4	2	4	4	4	3.79137	3	5	4	4	5	3	4	5
	59	5	5	2	5	3	5	3	5	5	5	5	5	3	3	1	4	2	4	5	3	5	5	5	5	3.914	4	5
	60	4	4	4	4	5	5	5	3.72944	3.73404	4	4	4	5	4	4	4	5	5	2	4	4	2	4	5	5	4	5
	61	1	1	1	2	4	5	3	4	4	4	4	4	4	4	3	3	3	3	3	2	3	5	4	5	3	4	5
	62	1	2	4	1	4	5	3	2	3	4	4	2	2	2	2	4	2	2	3	3	2	4	3	4	4	4	5
	63	3	3	4	4	4	5	5	4	4	4	5	4	2	2	2	1	1	4	2	2	2	5	5	5	4	5	5
	64	3	4	3	5	2	3	3	1	3	3	2	3	3	2	3	3	3	3	3	3	3	4	3	5	3	4	3
	65	3	2	2	3	2	3	3	1	3	4	4	4	2	2	3	4	3	4	4	2	4	2	2	5	3	4	3
	66	3	2	3	4	4	4	5	4	4	4	3	3	4	4	3	3	3	3	3	2	2	3	3	5	5	3	3
	67	5	4	3	4	5	3	3	4	4	5	5	4	4	4	4	4	4	5	4	4	4	4	4	5	5	5	3
	68	4	4	4	4	5	3	4	5	5	5	4	5	4	4	4	5	4	3	4	4	5	4	4	5	4	3	4
	69	4	5	4	4	4	4	4	3.72944	3.73404	5	5	5	5	5	5	4	4	4	5	5	5	5	5	4	5	4	4
	70	5	4	4	3	4	5	4	4	3	2	4	5	4	5	2	2	2	3	1	2	2	3	4	4	5	3	2
	71	3	3	3	4	5	4	5	1	2	4	4	4	1	1	5	4	4	3	1	2	4	4	1	4.03178	3.914	4	5
	72	4	4	4	4	5	5	5	3	4	4	4	4	2	2	3	1	3	1	3	4	4	4	4	4.03178	2	5	5
	73	4	4	3	3	4	5	4	5	5	4	4	3	3	3	3	3	2	4	3	4	4	4	5	5	5	4	5
	74	3	4	5	5	3	3	4	4	4	3	5	4	4	3	3	4	5	5	5	3	4	5	4	5	4	4	5
	75	5	3.80872	2	5	3	4	2	4	3	4	3	3	4	3	2	1	4	3	4	2	5	3	2	4	3	3	3
	76	3	3.80872	3	4	4	4	3	4	4	5	5	4	4	4	4	4	5	5	2	3	3	3	4	4	4	4	5
	77	5	5	3.66024	2	5	4	5	3.72944	3.73404	4	5	4	5	5	4	5	4	4	3	4	4	4	4	5	5	3	5
	78	5	4	5	5	3	3	4	4	4	4	4	4	5	3	3	5	5	5	5	3	4	5	4	5	4	4	5
	79	3.75604	3	3	3.66746	4	4	1	5	3.73404	3	4	4	2	3.67788	3	2	2	2	3.79137	4	2	4	4	3	3	5	3.97561
	80	3	3	2	2	3	4	4	2	4	2	3.86811	3	5	2	3	2	2	4	3	3.66106	3	3	2	4	2	2	3
	81	5	2	5	3	2	3	3	5	1	2	1	5	2	1	2	4	5	2	3	1	1	3	3	1	2	3	1
	82	1	3	4	3	4	3	3	3	2	5	3	5	3	1	4	4	3	2	5	4	3	1	3	4	2	3	2
	83	4	5	2	4	5	5	5	5	5	1	5	5	4	5	4	4	4	4	5	5	3	3	5	5	5	4	5
	84	5	5	5	5	3.86199	3.97821	4	3.72944	3.73404	4	3	4	4	4	5	4	4	4	4	3	3	3	4	4.03178	3.914	3.77349	3.97561
	85	4	3.80872	3.66024	2	4	5	3	3.72944	3.73404	3.92086	4	3	3.65865	3.67788	3	3	3	5	3	2	4	3.83816	3.86874	4	5	3	5
	86	4	4	4	3	5	5	5	3.72944	3.73404	5	5	5	3	4	3	4	2	4	4	3	5	5	5	5	5	5	5
	87	4	4	4	4	5	4	2	3.72944	3.73404	5	4	4	5	4	5	4	3	3	4	2	4	4	4	5	5	2	5
	88	4	4	2	4	5	4	5	3.72944	3.73404	5	4	4	5	5	4	3	3	4	4	4	4	4	4	5	4	2	5
	89	2	2	3.66024	3	3	3.97821	5	3.72944	3.73404	2	2	2	3	3	4	5	3	2	1	3	3	3.83816	3	3	3	2	1
	90	4	4	3	4	2	3	2	5	5	2	4	2	3	3	3	3	2	3	3	1	2	2	2	5	1	3	5
	91	3	5	3	5	3	5	2	1	5	4	2	3	4	4	4	3	5	3	3	3	3	5	3	4	5	1	2
	92	5	4	5	5	3	5	3	1	3	4	4	5	4	3	3.6555	2	5	2	5	4	4	1	3	4	5	5	4
	93	2	4	3	2	5	5	5	3.72944	3.73404	4	3	3	4	2	1	3	3	3	1	3	4	3	4	4	4	2	5
	94	4	4	3	3	3	5	2	3.72944	3.73404	2	3	3	3	4	3	3	2	2	1	3	3	2	2	3	3.914	2	3.97561
	95	3	2	2	1	3	4	4	4	4	1	2	3	1	3	2	3	4	5	2	1	1	2	1	4	2	4	4
	96	3	4	3	3	3	4	4	4	4	4	3	3	4	4	3	4	4	3	2	4	4	4	4	5	2	4	4
	97	3	3	4	3	4	4	4	4	3	4	4	3	2	2	2	3	2	2	2	4	3	4	4	4	3	2	5
	98	2	2	2	2	4	4	1	3.72944	3.73404	2	2	3	2	2	2	2	2	2	3	3	2	3	3	4	4	4	1
	99	5	5	2	3	4	4	5	3.72944	3.73404	5	3	5	3	4	3	4	4	5	3	2	3	3	3	4	3	4	5
	100	5	5	1	3	4	3	5	3	4	5	2	5	3	4	3	3.71223	4	5	3	2	2	3	3	4	3	4	5
	101	5	5	3	4	1	4	1	3.72944	3.73404	5	5	5	4	4	4	4	4	4	4	5	4	4	4	5	4	4	5
	102	4	5	5	5	5	4	4	3.72944	3.73404	4	4	4	4	5	4	5	4	5	4	4	4	4	5	5	4	5	4
	103	2	2	3	3	5	3	4	3	3	5	3	2	3	4	3	4	4	3	3	2	5	4	4	5	3	5	5
	104	5	4	4	2	4	4	4	4	2	4	1	4	4	2	2	4	4	3.75179	4	2	2	4	4	5	5	4	4
	105	4	4	4	4	4	5	4	3.72944	3.73404	4	4	3	4	4	5	5	5	5	4	4	3.80336	5	4	4	4	4	4
	106	3	5	3	3	2	4	3	4	3	4	4	4	3	3	3	3	3	3	4	3.66106	4	4	4	4	3	2	5
	107	3	2	2	2	3.86199	2	3	3.72944	3	3	3	3	2	2	2	2	2	2	2	3	2	2	2	5	3	3	4
	108	2	2	3	3	4	4	4	3.72944	3.73404	2	2	4	3	3	3	3	3	3	3	3	3	4	4	4	4	5	5
	109	3	3	3	3	3.86199	3.97821	3.72837	3.72944	3.73404	2	2	5	3	3	4	4	4	4	2	4	4	4	4	4.03178	3.914	3.77349	3.97561
	110	4	4	4	4	4	4	4	3.72944	3.73404	4	4	5	4	4	4	3	3	4	4	4	3	4	4	5	4	4	4
	111	2	2	2	2	5	5	4	5	5	3	2	5	3	3	3	3	3	3	3	3	3	3	3	4	5	4	5
	112	2	2	3	3	5	4	5	5	5	2	2	2	3	3	3	3	3	3	3	2	3	3	3	5	4	4	5
	113	3	3	3	3	5	5	4	5	5	3	3	3	3	3	4	4	4	4	4	4	3	3	3	5	5	4	4
	114	3	3	3	3	3	3	3	3.72944	3.73404	2	3	2	3	3	3.6555	2	2	2	3	3	2	2	2	4	5	5	5
	115	2	2	2	3	3	3	3	3.72944	3.73404	2	2	2	3	3	3	3	3	3	3	3	3.80336	3.83816	2	4	5	5	5
	116	5	5	4	4	4	5	2	3.72944	3.73404	4	4	4	5	4	4	4	5	4	4	2	5	5	4	4	5	5	5
	117	4	4	5	4	5	5	4	3.72944	3.73404	4	4	3	4	5	4	4	4	4	4	3	2	4	4	5	5	2	3.97561
	118	5	3	4	5	5	4	5	5	4	4	5	5	3	4	5	5	5	5	4	3	4	4	4	5	5	3	3
	119	4	5	5	4	5	4	5	5	5	3	5	4	5	5	4	5	5	5	3	4	5	4	4	4	5	5	5
	120	3	4	3	3	2	2	2	3	2	4	4	2	3	3	4	4	4	4	3	4	2	3	4	2	2	2	2
	121	3	3	4	4	1	4	2	3.72944	3.73404	5	4	4	4	3	4	3	4	4	4	3	4	4	4	1	3	2	2
	122	5	5	5	5	3	4	3	3.72944	3.73404	4	5	4	5	5	4	4	4	4	4	4	4	4	4	5	5	5	5
	123	3	3	4	3	5	4	4	4	4	4	4	4	3	3	3	4	4	4	3	3	3	4	5	4	4	4	5
	124	1	3.80872	1	4	4	4	5	3	2	3.92086	5	3	5	1	2	5	1	3	3	4	4	2	1	5	4	4	5
	125	4	5	4	4	4	5	4	4	4	4	5	4	4	4	5	5	5	4	5	4	5	4	4	5	5	4	4
	126	3.75604	3	5	3.66746	4	4	3	3	3	5	5	5	4	5	5	3	3	3	3	3	3	3.83816	2	4	4	4	4
	127	4	3	4	4	3	1	4	2	3	4	4	4	2	3	3	2	1	3	3	4	3	3	4	3	2	2	3
	128	3	2	1	1	2	1	3	3	3	4	3	2	4	4	4	1	3	2	5	4	3	3	4	4	4	2	2
	129	5	5	4	5	5	5	5	3.72944	3.73404	4	5	4	4	5	4	4	5	5	4	3.66106	5	4	5	5	5	4	4
	130	1	1	3	3	4	5	5	4	5	1	1	1	3	3	2	2	2	2	3	2	2	2	1	5	5	5	5
	131	5	4	5	5	4	4	5	4	5	5	4	5	5	4	5	4	5	4	5	4	5	4	4	5	4	4	4
	132	2	2	2	3	3.86199	3.97821	3	3.72944	3.73404	1	2	3	2	3	4	3	3	2	4	4	3.80336	2	2	4.03178	4	4	4
	133	4	4	2	2	5	5	4	3.72944	3.73404	4	4	4	4	4	4	4	3	2	4	2	2	4	4	4	5	3	5
	134	3	3	4	3	5	3.97821	4	4	4	3	4	3	2	2	3	4	4	4	3	3	4	4	3	5	3.914	3	5
	135	4	3	3	3	3	4	4	3	3	5	3	5	3	4	3	4	3	4	3	2	3	3	3	3	4	4	3
	136	3	4	3	3	4	4	3	2	3	4	3	5	2	3	3	3	2	3	3	4	4	3	3	4	3	4	3
	137	4	5	4	3	5	5	4	4	5	5	4	4	2	4	4	5	3	4	4	4	2	4	4	5	5	4	5
	138	4	3	3	3	4	3	5	2	4	3	2	2	3	4	3	3	3	4	3	3	2	3	3	4	3	4	3
	139	4	3.80872	3	3	3	4	3	2	3	4	4	5	3	4	4	4	4	4	4	4	3	3	3	4	3	3	4
	140	5	4	3	2	5	4	5	4	4	3	2	4	5	5	4	3	4	3	4	3	3	4	4	5	5	5	5
	141	2	4	3	5	5	4	4	4	5	4	4	5	2	2	4	4	4	4	4	4	3	4	5	5	4	5	5
	142	5	4	5	4	5	4	5	5	5	4	3.86811	4	4	4	5	5	4	5	4	3	4	5	5	5	4	3	5
	143	3	3	4	3	4	5	5	3	3	5	5	4	3	4	3	4	3	4	3	3	4	3	4	4	3	4	3
	144	3	1	2	1	3	5	3	5	5	3	3	4	5	4	2	3	1	1	3	3	4	4	4	5	5	4	5
	145	2	3	2	4	4	4	3	4	4	3	3	4	4	1	4	1	4	4	4	3	5	3	3	5	4	5	5
	146	3	4	1	4	4	5	5	5	4	4	4	3	4	4	3	4	2	3	1	2	2	3	2	5	4	4	5
	147	3	2	1	1	3	5	4	5	5	3	4	4	5	4	2	2	2	4	4	3	4	5	1	5	5	5	5
	148	4	4	4	3	4	5	5	3	3	3	3	3	3	4	3	4	3	4	4	3	4	4	3	4	5	4	5
	149	3	3	3	3	5	4	5	3	3	4	3	3	5	5	4	4	4	4	3	4	4	3	3	4	5	4	5
	150	4	2	3	3	4	5	3	3	3	2	3	4	3	4	2	4	2	4	3	4	3	4	2	4	3	4	4
	151	3	2	2	2	2	2	3.72837	4	2	3	3	4	2	2	2	3	3	3	3	4	3	3	2	3	5	2	5
	152	4	4	4	4	2	2	2	3	3	3	3	4	3	3	3	3	3	3	3	4	3	3	3	3	3.914	3	3
	153	3	3	3	4	1	2	1	2	3	3	3	4	4	5	5	5	5	5	3	4	5	5	5	3	2	2	3
	154	3	3	3	3	2	2	1	3	2	3	3	3	4	4	4	4	3	3	4	4	4	4	4	4.03178	2	2	2
	155	5	5	5	5	4	5	4	4	4	5	5	5	3	3	3	3	3	3	3	4	5	5	5	5	4	4	4
	156	4	4	4	4	3	3	3	2	2	4	4	4	2	2	2	2	2	2	3	4	5	5	5	4	4	4	3
	157	5	5	5	5	2	2	3	3	2	4	5	4	4	4	4	4	4	4	4	3	4	3	3	2	3	3	3
	158	4	3	3	4	4	4	3	3	3	3	4	3	3	3	4	4	3	3	3	4	5	5	4	3	3	3	4
	159	4	4	3	2	2	2	2	3	2	3	4	4	2	2	2	2	2	1	5	4	4	3	3	3	3.914	2	3
	160	2	2	2	2	1	1	2	2	3	5	5	3	3.65865	1	1	1	1	1	3	4	3	3	4	3	3	3	3
	161	3	3	3	3	2	2	2	3	2	5	3	5	3.65865	2	2	2	2	5	5	4	3	3	3	3	3	2	2
	162	5	5	5	5	2	3	2	2	3	2	3	2	4	4	5	5	5	5	4	4	2	2	2	2	2	2	3
	163	4	4	4	3	2	2	1	3	2	3	3	2	2	2	1	1	1	1	4	3	4	4	4	3	4	3	3
	164	5	4	4	4	3	3	3	2	2	4	4	4	4	3	2	2	2	2	2	4	4	4	4	4	4	4	3
	165	2	2	3	3	2	2	2	2	3	3	3	4	2	2	1	1	2	3	4	3	4	5	5	2	2	2	3
	166	3	3	5	5	2	3	3	2	2	3	3	5	5	4	1	1	1	1	3	2	3	4	4	2	3	3	3
	167	4	5	2	2	2	2	2	3	4	3	3	3	1	1	1	1	1	1	5	4	3	3	4	3	2	3	4
	168	5	5	3	3	1	1	1	1	2	4	5	4	2	1	1	1	1	5	3	2	4	5	5	2	3	4	3
	169	3	4	2	2	4	4	3	5	4	3	2	3	2	3	3	4	4	3	3	3	3	3	4	3	2	2	3
	170	2	2	3	3	3	3	3	2	3	3	4	3	2	2	3	2	2	2	4	4	4	4	4	3	2	2	3
	171	3	3	3	3	2	2	2	2	3	5	5	5	2	2	2	3	3	2	5	5	3	3	3	2	3	3	2
	172	5	5	3.66024	1	3	3	2	4	4	3	5	5	3.65865	2	2	2	2	2	3	3	3	5	5	4	4	3	3
	173	4	4	4	4	3	3	3	2	3	4	4	5	4	4	4	4	4	4	3	3	4	4	4	4	4	4	3
	174	3	3	5	5	3	3	2	4	4	5	5	5	1	2	2	2	2	2	4	3	5	4	3	4	4	3	3
	175	2	2	2	1	2	2	2	3	3	5	5	4	1	2	1	1	1	1	3	3	4	4	3	2	2	2	2
	176	3.75604	1	1	2	3	3	2	4	3	5	5	5	2	2	2	2	2	2	4	3	4	3	3	4	4	3	3
	177	1	1	4	1	3.86199	1	3	3	4	5	5	5	4	5	4	4	4	4	4	5	4	4	5	3	2	2	3
	178	3	3	3	3	2	2	2	3	2	3	3	3	2	3	3	2	2	2	3	2	3	3	3	2	3	3	3
	179	5	5	4	3	3	4	3	2	3	3	2	3	2	2	2	3	3	3	4	3	4	5	4	2	3	3	2
	180	3	4	2	2	1	1	2	2	3	3	4	3	2	3	2	3	2	2	2	2	3	3	4	3	3	3	2
	181	4	3	3	3	1	1	1	2	3	4	4	4	2	2	2	2	3	2	3	3	3	2	2	2	2	3	3
	182	4	4	3	3	4	4	4	2	4	5	5	4	3	2	2	2	2	2	5	4	3	2	3	3	3	3	4
	183	3	4	4	4	1	2	1	2	3	2	2	2	5	5	3	2	2	2	3	4	4	4	3	2	2	2	3
	184	3	4	4	4	5	3	4	2	3	5	4	5	3	3	3	2	2	2	3	2	3	3	3	3	4	2	2
	185	3	2	2	2	4	4	3	3	1	4	4	4	2	2	3	2	2	2	2	3	4	5	5	3	3	4	2
	186	3	4	4	4	2	2	1	3	3	5	5	5	3	2	2	3	3	3	4	4	3	3	3	3	2	3	3
	187	3	3	3	3	2	1	2	2	3	3	3	5	2	2	2	2	2	2	3	3	4	5	5	1	1	2	2
	188	4	4	5	5	2	3	2	5	3	5	4	5	4	4	4	3	3	3	3	3	5	4	4	1	2	2	1
	189	4	4	4	3	2	1	2	2	3	4	4	4	2	2	2	2	2	3	3	4	2	3	4	3	3	3	2
	190	4	4	3	3	2	2	2	3	3	4	3	4	4	3	3	3	3	3	4	4	4	4	5	3	3	3	3
	191	4	4	5	5	4	4	4	3	4	3	3	4	4	4	4	4	4	4	3	2	5	5	5	3	3	3	3
	192	4	5	5	5	3	2	2	2	3	4	4	3	3	3	3	3	4	4	4	5	3	3	4	2	3	3	2
	193	5	5	5	3	3	3	2	3	2	4	3	3	4	5	4	3	2	5	5	3	4	4	3	3	3	2	2
	194	5	3	3	3	4	4	3	5	2	3	4	4	3	3	5	3.71223	4	3	4	5	3	3	3	2	2	3	3
	195	2	2	2	2	4	2	3	3	4	4	3	3	2	2	2	2	3	3	4	5	4	4	4	1	2	2	2
	196	5	5	5	4	3	2	4	4	3	5	3	3	4	4	4	5	5	2	4	5	3	3	4	3	3	3	3
	197	5	3	3	4	2	2	2	3	2	4	4	3	4	4	5	5	5	4	3	2	2	2	2	3	3	3	2
	198	2	3	3	3	4	4	4	3	4	5	5	5	4	4	3	3	4	4	2	3	4	3	3	2	3	3	3
	199	2	2	2	2	3	2	3	3	2	5	5	4	3	2	2	2	3	3	3	4	3	4	4	1	2	2	1
	200	3	4	4	5	3	3	3	2	3	4	4	4	2	3.67788	3	2	2	3	3	4	5	3	3	4	2	2	2
	201	4	4	3	3	4	3	4	3	4	4	3	4	3	2	2	2	2	2	4	3	4	4	4	3	4	4	4
	202	4	4	3	3	2	3	2	3	2	4	4	3	3	2	2	2	3	3	4	4	5	5	5	3	3	2	3
	203	3	3	3	3	3	4	3	3	3	5	3	5	4	4	4	3	3	3	3	2	4	4	4	4	3	3	3
	204	4	4	4	3	3	4	3	3	4	4	4	4	3	4	4	3	4	4	5	5	3	4	4	4	3	3	3
	205	3	3	2	2	2	3	2	3	3	5	4	4	2	2	3	3	3	2	4	5	4	4	3	2	3	3	2
	206	3	4	5	4	4	4	5	1	2	3	3	2	2	4	4	5	5	5	4	5	3	4	4	2	2	1	1
	207	3	4	5	5	3	3	4	3	4	1	1	2	5	4	4	4	4	4	4	4	5	5	3	5	5	5	5
	208	3	3	4	4	3	3	2	2	3	2	3	2	5	5	5	5	5	5	4	3	4	4	4	3	3	3	3
	209	4	4	5	5	3	3	4	3	3	2	3	2	4	5	5	5	5	3	3	4	4	4	4	2	2	1	1
	210	5	3	4	3	5	5	2	3	4	4	3	3	3	3.67788	3	2	2	3	4	3.66106	3	3	5	2	3	2	3
	211	4	4	5	4	2	3	2	2	1	2	4	2	3	4	3	3	4	4	4	3	3	2	1	4	3	3	3
	212	4	4	5	4	4	4	3	4	4	3	3	2	4	4	4	4	4	5	4	3	4	4	4	4	4	3	3
	213	3	4	3	2	4	4	3	2	3	5	3	5	2	2	3	3	3	3	4	3	3	5	5	5	5	2	2
	214	4	3	3	3	4	5	4	3	5	5	5	5	2	2	3	3	3	3	4	4	5	5	5	3	3	4	4
	215	5	5	4	4	4	3	4	3	3	1	2	1	4	3	3	3	3	3	4	3	4	4	5	2	2	4	4
	216	3	5	5	5	3	3	3	2	3	4	2	4	5	5	5	4	3	2	3	4	5	3	3	2	2	2	2
	217	2	2	2	2	3	3	3	3	2	4	4	4	2	3	2	3	3	3	4	4	3	3	3	3	2	3	3
	218	2	2	2	2	3	3	3	3	3	4	4	4	2	3	3	3	3	3	4	4	5	5	5	4	3	3	3
	219	4	3	3	4	5	5	4	4	4	4	5	4	4	4	4	5	4	5	4	3	4	4	3	4	4	4	5
	220	3	3	3	3	4	5	4	4	4	3	3	3	4	4	4	5	5	5	5	5	5	5	5	4	5	4	4
	221	1	3	4	2	4	2	5	4	4	2	3	1	2	5	3	5	2	5	5	3	5	4	4	2	5	2	5
	222	4	4	4	5	3.86199	3.97821	3.72837	5	5	4	4	4	5	5	5	5	5	5	3	3	4	4	4	4.03178	3.914	3.77349	3.97561
	223	5	5	5	4	5	5	5	4	4	4	4	4	4	4	4	4	4	4	5	5	4	4	4	5	5	5	5
	224	5	5	5	5	5	5	5	5	4	4	5	4	5	5	4	4	4	4	3	3	4	4	4	5	5	5	5
	225	5	4	4	4	4	5	4	3	3	4	4	4	4	5	5	5	5	5	5	5	4	4	5	4	5	4	4
	226	4	5	5	5	4	5	4	5	4	4	4	4	5	5	4	4	4	4	5	4	3	3	3	4	5	4	4
	227	5	5	5	5	4	5	4	5	5	4	4	4	5	5	5	4	4	4	4	4	5	5	5	4	5	4	4
	228	4	5	4	5	4	5	4	5	5	5	5	4	5	4	5	4	5	5	5	5	4	4	4	5	4	4	4
	229	4	4	3	5	4	4	4	5	4	5	4	5	5	5	5	5	5	5	5	5	4	4	5	4	4	4	4
	230	3	3	3	4	5	5	5	5	4	4	4	5	4	4	4	3	4	4	3	4	3	3	2	5	4	4	4
	231	3	4	3	4	4	4	5	5	4	4	3	4	5	4	4	5	5	5	4	4	5	4	5	4	4	4	5
	232	5	5	5	5	5	4	4	3	2	5	5	5	5	5	5	5	5	5	5	5	5	5	5	4	5	4	5
	233	4	4	4	5	4	5	3	5	4	4	5	4	4	4	4	4	4	4	4	4	4	4	4	4	5	5	4
	234	4	4	5	4	5	4	4	5	5	4	4	4	5	4	5	4	4	4	3	3	4	4	4	4	4	4	4
	235	4	3	3	3	4	5	4	3	3	5	5	5	4	5	5	5	5	5	4	3	4	5	5	4	4	4	4
	236	5	5	5	4	4	5	4	5	5	5	5	5	4	4	4	4	4	4	4	4	4	4	4	4	5	4	4
	237	4	4	4	4	5	4	5	5	5	4	4	4	4	4	4	4	4	4	4	4	4	4	4	5	5	4	4
	238	5	4	4	5	5	5	5	3	4	3	3	4	4	4	5	5	5	5	5	5	5	4	4	4	4	5	4
	239	4	5	5	5	5	5	4	4	4	4	4	4	5	5	5	5	5	5	5	4	3	3	3	4	4	4	5
	240	5	5	5	5	3.86199	3.97821	3.72837	5	4	4	4	5	5	5	5	5	5	5	5	5	4	5	5	4.03178	3.914	3.77349	3.97561
	241	4	4	4	4	4	5	4	4	4	4	4	4	4	4	4	4	4	4	3	4	4	4	4	3	5	3	4
	242	4	4	4	4	3	5	3	3	3	3	3	4	4	5	4	4	5	5	4	4	5	5	5	5	5	4	4
	243	4	4	5	4	5	5	5	4	4	4	5	4	3	4	5	5	5	5	4	4	2	3	4	5	5	5	5
	244	3	3	4	4	4	5	3	4	4	4	4	5	4	4	4	4	4	4	5	4	4	4	4	4	5	4	5
	245	5	5	4	4	4	4	4	3	3	4	4	3	5	5	5	5	5	5	2	3	4	4	4	4	5	4	4
	246	4	4	4	4	5	5	5	4	4	5	5	5	5	5	4	4	4	4	5	4	4	4	4	5	5	4	4
	247	4	5	5	4	5	5	4	5	5	4	4	3	4	4	4	3	3	3	4	5	3	2	2	4	4	5	5
	248	5	5	4	4	5	5	4	4	5	4	4	4	4	4	4	5	4	4	2	4	5	4	4	5	5	4	4
	249	3	3	3	3	5	5	5	4	4	5	4	5	3	3	3	3	3	3	3	2	4	3	3	5	5	4	4
	250	3	3	3	3	4	5	4	4	4	5	4	5	3	4	4	5	5	4	4	4	5	5	5	5	5	4	4
	251	4	4	4	4	5	5	5	5	5	3	4	4	5	5	5	4	3	3	5	5	3	3	4	5	5	4	4
	252	5	5	5	5	5	5	5	5	5	4	4	4	5	5	5	5	5	5	4	4	4	4	4	5	5	5	5
	253	4	4	4	4	4	4	4	4	4	3	3	3	5	5	3	3	3	3	3	3	5	3	4	5	5	4	5
	254	4	4	4	3	5	5	5	4	4	4	5	4	4	4	5	5	4	3	4	5	3	4	4	5	5	5	5
	255	3	5	3	4	5	5	5	5	5	5	5	4	4	5	5	5	4	4	5	4	4	4	4	5	5	5	5
	256	5	5	4	4	5	5	5	4	5	4	5	4	4	5	5	5	5	5	3	4	3	2	3	5	5	5	5
	257	4	4	5	5	4	4	4	5	5	3	3	1	5	5	5	5	5	5	4	5	3	3	2	5	5	4	4
	258	4	3	3	4	3	3	3	4	4	4	5	4	4	4	4	5	5	4	4	5	3	2	3	4	5	4	5
	259	4	5	4	5	4	4	4	4	4	4	4	4	4	5	5	5	5	5	4	4	5	5	5	4	4	4	4
	260	4	4	4	4	4	4	4	5	5	2	4	4	4	4	4	4	4	4	3	4	5	5	5	5	5	4	4
	261	3	3	3	5	4	4	4	5	5	3	3	3	5	5	4	4	4	4	3	3	4	4	3	5	5	4	4
	262	4	4	3	4	4	4	4	4	4	5	4	4	5	5	4	4	4	4	3	3	3	3	4	5	5	5	5
	263	4	4	3	4	5	5	5	4	4	4	3	4	4	4	5	5	4	4	3	4	3	3	4	5	5	4	4
	264	4	4	3	4	5	5	4	5	4	3	3	4	4	4	5	4	4	5	3	3	3	3	4	5	5	5	4
	265	4	4	3	4	4	4	4	3	3	4	4	4	4	4	5	5	5	5	5	5	5	5	5	5	5	4	4
	266	4	4	4	4	5	5	4	4	4	5	5	5	5	5	5	5	5	5	4	4	5	4	4	5	5	4	5
	267	4	4	3	3	2	2	2	3	2	3	4	3	2	2	2	2	2	1	5	4	3	3	4	2	3	3	2
	268	5	4	4	4	5	1	5	4	3	5	5	4	4	3	4	4	4	4	4	3	3	3	4	5	5	4	5
	269	5	5	5	2	5	5	5	5	4	5	5	5	2	4	4	4	5	4	3.79137	2	5	4	5	5	5	5	5
	270	3	4	3	4	4	4	3	3	3	5	3	5	5	4	3	5	4	4	3	3	3	4	3	4	4	5	5
	271	4	3	3	4	4	5	5	4	3	5	4	5	4	5	5	4	3	4	4	3	3	4	3	5	4	4	3
	272	2	2	5	4	5	5	5	5	4	5	5	5	4	5	3	5	5	5	3	3	4	4	4	5	5	4	5
	273	4	4	1	1	5	5	5	5	5	5	4	4	1	4	1	4	4	4	5	5	4	4	2	5	5	3	5
	274	5	5	4	4	5	5	5	5	5	5	5	5	4	4	4	4	5	5	5	4	4	4	5	4	4	5	5
	275	1	2	3	4	3	5	2	3	4	4	3	4	4	3	2	1	3	4	4	5	2	3	4	5	4	5	3
	276	1	5	1	1	4	5	5	5	5	2	1	3	1	1	1	5	5	5	3	1	3	3	2	5	1	4	5
	277	4	4	4	2	4	5	4	4	4	4	4	3	4	4	4	4	4	3	4	4	4	4	4	5	5	4	5
	278	4	5	4	2	4	2	4	3	3.73404	4	2	4	5	4	4	3	4	2	4	2	1	3	3	2	5	2	3
	279	5	3	3	3	1	2	1	2	3	5	5	4	2	2	2	2	2	1	5	3	5	5	4	3	3	3	3
	280	5	5	5	5	4	4	4	3	3	4	3	4	5	5	5	5	5	5	3	4	4	4	4	2	2	2	2
	281	5	5	5	5	4	5	4	3	3	4	4	4	3	3	3	2	3	3	5	5	3	3	3	5	4	4	4
	282	3	2	2	2	3	3	4	2	3	5	5	5	2	2	2	2	3	2	4	3	4	4	5	3	3	3	3
	283	3	2	2	2	2	2	2	2	2	5	5	5	3	3	2	3	3	2	3	3	3	3	3	3	3	4	3
	284	4	4	3	3	5	5	4	4	4	4	4	4	3	3	4	4	3	2	4	4	3	3	4	5	4	5	5
	285	1	1	3	3	5	5	3	4	4	5	3	1	1	1	1	3	3	1	1	1	2	2	2	5	5	4	5
	286	4	4	4	4	3	5	3	3	3	3	4	3	4	4	4	4	4	4	3	4	4	3.83816	5	4	3	2	4
	287	4	5	5	4	4	4	4	3	4	2	4	4	5	4	5	4	4	4	4	3	4	3	4	5	4	4	4
	288	3	3	4	3	4	3	2	3	3	4	4	3	4	3	4	3	4	3	4	3	3	4	3	4	4	2	3
	289	3.75604	4	4	4	5	5	3	4	4	4	4	4	4	4	4	4	4	4	4	4	4	4	4	4	5	4	5
	290	2	4	4	4	5	5	5	4	4	4	4	5	4	4	4	3	3	2	4	4	4	4	4	5	4	4	5
	291	5	4	4	4	4	5	4	4	4	4	5	4	5	5	5	5	4	4	4	5	4	4	5	4	4	5	4
	292	4	4	4	5	4	5	4	4	4	4	4	4	4	4	4	5	5	5	5	4	5	4	4	4	4	5	5
	293	3	4	4	3	5	4	4	5	4	4	5	4	2	3	2	3	2	4	2	3	3	4	4	5	5	4	5
	294	5	5	4	3	4	5	4	4	4	4	4	4	4	5	4	4	5	4	5	4	5	4	5	4.03178	3.914	5	4
	295	3	3	3	5	5	5	4	3	4	3	5	5	5	5	5	5	5	5	4	5	5	5	5	3	3	5	5
	296	3	3	3	3	3	5	3	4	4	5	5	4	3	3	4	4	3	3	4	4	3	5	5	4	4	2	5
	297	3	3	3	3	4	4	2	3	3	4	4	2	4	3	3	2	2	3	4	4	3	3	3	2	2	4	4
	298	3	4	3	3	2	4	2	3	3	3	3	4	3	4	2	2	3	2	2	2	4	3	3	4	2	2	4
	299	4	4	2	2	2	2	3	3	3	4	3	5	3	3	3	3	4	3	4	2	3	3	2	2	3	3	3
	300	5	5	5	5	5	5	5	3.72944	3.73404	5	5	5	5	5	5	5	5	5	5	5	5	5	5	5	5	5	5
	301	5	5	5	5	5	5	5	3.72944	3.73404	5	5	5	5	5	5	5	5	5	5	5	5	5	5	5	5	5	5
	302	3	4	4	4	2	2	3	3	3	1	2	5	2	2	2	3	3	1	4	4	4	4	5	1	2	3	3
	303	4	2	2	2	2	1	2	3	3	3	3	3	1	1	1	3.71223	1	2	4	5	4	4	3	3	2	3	3
	304	3	3	3	4	2	3	2	2	3	3	3	3	5	4	3	3	3	5	3	3	5	5	4	3	3	2	3
	305	3	4	4	2	2	2	3	2	3	5	5	5	2	2	1	1	2	2	4	5	3	3	3	3	3	3	2
	306	5	5	5	5	5	5	5	5	5	5	5	5	5	5	5	5	5	5	5	5	5	5	5	5	5	5	5
	307	4	4	4	4	1	2	1	2	3	4	4	4	5	2	2	2	2	1	3	4	4	3	3	2	2	3	3
	308	3	4	4	4	2	2	1	4	4	4	3	4	5	3	3	4	5	5	4	5	5	4	3	4	4	5	4
	309	4	4	3	3	5	4	5	5	3	5	5	4	2	1	1	2	2	1	4	4	3	2	2	1	1	2	2
	310	3	3	2	1	4	4	3	3	4	5	4	5	3	3	4	4	3.70167	4	4	4	2	3	3	4	5	2	2
	311	5	3.80872	3	3	5	5	5	2	3	5	4	5	2	2	3	3	4	4	5	4	4	4	4	4	4	4	4
	312	4	4	5	2	2	2	2	3	4	3	4	3	2	2	3	3	2	2	5	5	3	3	3	3	3	4	3
	313	3	3	3	3	4	4	4	3	4	3	3	3	5	5	5	5	5	5	3	4	5	5	5	4	5	5	4
	314	5	4	4	4	5	5	4	3	3	4	4	4	4	4	4	4	4	4	2	3	4	3	3	3	3	3	3
	315	3	3	2	2	2	2	2	2	2	4	5	5	2	2	2	2	2	2	4	3	3	4	4	3	3	3	3
	316	3	3	2	2	2	2	2	3	3	5	3	5	3	3	2	2	2	3	4	3	3	3	4	3	2	2	3
	317	5	5	3	5	5	5	5	3.72944	3.73404	5	5	5	5	5	5	5	5	5	5	5	5	5	5	5	5	5	5
	318	5	5	5	5	5	5	5	5	5	5	5	5	5	5	5	5	5	5	5	5	5	5	5	5	5	5	5
	319	4	2	3	2	3	3	2	3	4	3	3	5	3	2	2	3	3	3	4	4	3	3	4	3	3	4	4
	320	3	4	4	3	3	3	2	2	3	2	2	2	3	2	2	2	2	2	3	2	2	3	3	3	3	3	3
	321	3	4	4	4	2	2	2	1	2	3	3	3	3	3	5	5	5	5	3	4	4	4	5	3	4	4	4
	322	5	3	3	1	5	5	5	3	3	5	4	5	4	4	4	4	4	4	4	3	4	4	5	5	5	5	5
	323	4	3	4	3	5	3	5	3	5	4	3	3	3	3	3	4	3	3	3	5	1	3	5	4.03178	3	4	3
	324	2	1	1	2	1	3	2	5	3	4	2	2	3	5	2	4	3	5	5	3	2	5	4	3	5	5	3
	325	5	5	5	3	2	2	2	5	5	3	3	3	3	5	5	5	3	5	2	5	4	5	2	5	4	5	4
	326	3	5	2	5	4	5	4	5	4	5	3	5	2	2	4	4	4	5	3	3	5	5	3	5	4	5	5
	327	5	4	4	4	4	3	5	3	3	3	3	3	3	3	3	5	3	5	5	1	4	4	4	4	4	4	5
	328	5	4	3	4	4	4	3	5	4	4	4	4	3	3	4	3	3	3	5	5	5	5	5	3	4	3	1
	329	5	5	3	5	5	4	4	5	5	5	5	5	5	3	5	3	5	4	5	4	4	5	3	4	3	3	5
	330	3	5	5	5	5	3	3	5	4	4	4	4	3	3	3	5	4	4	2	3	5	5	4	3	4	5	5
	331	4	4	3	5	5	5	3	5	3	3	5	3	5	3	5	3	5	3	5	5	4	5	3	3	5	3	5
	332	3	3	5	3	2	4	4	4	2	3	5	5	3	5	3	5	3	5	1	1	1	1	3	2	4	2	5
	333	3	5	3	5	3	3	4	4	5	5	3	5	5	5	5	2	5	4	5	5	5	3	3	5	4	3	5
	334	5	3	5	5	3	5	4	4	5	4	5	4	3	5	3	5	3	3	3	4	4	2	2	5	4	5	3.97561
	335	4	4	5	2	1	4	4	5	5	2	2	2	5	5	3	5	3	5	3	3	3	5	3	4	1	4	4
	336	1	4	4	1	4	4	3	5	3	4	1	4	5	5	3	3	3	3	5	5	5	3	3	5	3	5	3
	337	1	1	1	4	5	5	3	5	5	2	4	2	4	1	4	1	4	4	4	4	2	2	4	5	3	5	3
	338	5	5	5	3	5	3	3	4	5	1	1	1	3	1	5	3	3	5	5	3	5	4	4	3	5	2	2
	339	3	5	2	5	3	5	3	5	3	5	1	2	5	3	3	3	3	5	5	4	3	5	4	5	2	3	2
	340	1	1	4	1	3	5	3	5	5	4	4	3	2	4	2	4	2	4	5	5	5	3	5	5	3	5	3
	341	5	3	5	5	5	2	2	5	3	5	2	5	5	3	5	3	5	3	2	2	5	5	2	3	3	5	3.97561
	342	4	2	4	3	5	5	2	5	5	5	3	5	5	5	5	3	5	5	5	3	2	2	4	5	3	5	2
	343	3	1	1	1	1	5	5	5	5	4	4	5	1	5	3	3	5	3	5	5	5	4	3	4	1	4	4
	344	5	4	3	3	5	5	4	5	4	4	4	3	3	4	4	4	4	4	2	3	3	4	5	5	5	5	5
	345	5	5	3	3	5	3	4	5	5	4	4	4	2	1	3	5	2	2	5	4	4	3	3	4	3	4	4
	346	3	5	5	5	3	3	5	5	5	4	3	4	4	4	4	5	4	4	5	5	5	3	5	4	4	3	4
	347	3	5	3	4	3	3	3	5	3	5	4	4	4	5	4	5	3	5	4	5	3	5	5	5	3	3	3
	348	5	5	3	5	4	4	5	5	3	5	1	5	4	4	4	2	5	4	4	4	4	4	4	4	5	4	5
	349	5	4	5	4	5	3	5	5	4	3	4	5	4	5	4	5	5	5	3	5	5	3	5	5	4	5	3
	350	5	5	5	4	4	4	5	5	5	3	5	3	3	3	3	5	5	3	5	4	4	5	3	4	5	4	5
	351	4	4	4	4	4	4	4	4	4	4	4	4	4	4	4	4	4	4	4	4	4	4	4	4	4	4	4
	352	3	3	3	3	5	5	5	4	4	5	5	4	3	3	3	4	4	4	5	3	5	4	5	5	4	5	4
	353	3	3	5	3	4	4	4	4	5	5	5	5	4	3	4	4	5	5	4	4	5	5	5	5	5	5	5
	354	5	5	5	5	5	5	5	4	5	4	4	3.94272	3	5	4	5	4	4	3	3	4	3.83816	3	5	5	5	5
	355	4	4	4	4	5	5	5	4	4	4	5	4	4	3	4	3	4	3	5	3	4	5	4	5	4	5	5
	356	5	5	5	5	5	5	5	3	5	5	5	4	5	5	4	5	4	3	4	4	5	5	4	5	5	5	5
	357	5	5	5	5	4	4	4	5	5	5	4	4	4	4	5	5	4	5	5	5	5	5	5	5	4	5	4
	358	3	4	4	5	5	4	4	5	5	5	5	5	4	5	5	4	5	4	5	5	5	5	5	4	5	4	4
	359	4	5	4	5	4	4	5	5	5	4	5	5	4	4	4	4	4	3	3	5	4	4	4	4	4	4	4
	360	5	5	3	3	5	5	5	5	5	5	5	5	5	5	5	5	5	5	5	4	5	5	5	3	5	5	5
	361	5	5	3	5	5	5	5	4	4	5	5	5	3	5	3	5	5	3	4	4	4	4	5	5	5	5	5
	362	4	4	4	4	5	5	5	5	5	5	4	4	4	5	4	5	4	5	4	5	4	4	5	4	5	4	5
	363	4	4	4	4	5	5	5	4	4	4	4	5	5	5	4	5	4	4	5	3	3	3	4	5	4	5	4
	364	5	5	4	4	5	5	4	5	5	4	5	4	4	4	3	3	4	4	4	4	5	4	5	5	5	4	4
	365	3	4	3	3	4	4	4	4	5	5	4	3	3	4	4	4	3	3	4	3	3	4	4	4	4	5	4
	366	3	3	3	3	4	4	4	4	4	5	5	4	3	3	3	4	4	3	4	4	4	4	5	5	4	4	4
	367	3	3	4	3	4	4	4	4	4	5	5	4	3	3	3	4	3	4	4	4	4	5	5	5	4	4	5
	368	3	3	3	3	5	5	5	4	4	5	5	4	3	3	3	4	3	4	4	4	4	4	5	5	5	5	5
	369	3	3	3	3	5	4	4	5	5	5	4	3	3	3	3	3	3	4	5	4	5	5	5	4	5	4	3
	370	4	4	4	4	4	5	3	4	5	5	5	4	4	4	4	3	4	4	4	4	4	4	5	5	4	4	5
	371	3	3	3	4	5	5	5	5	5	3	4	4	4	4	4	3	5	4	5	4	5	4	4	4	4	3	4
	372	4	4	4	4	4	5	4	4	5	4	4	4	4	4	4	4	4	4	4	4	4	4	4	4	5	3	4
	373	5	5	5	5	5	5	5	5	4	5	5	5	5	5	5	5	5	5	5	5	5	5	5	5	5	5	5
	374	4	4	4	5	5	4	4	4	5	5	5	4	5	4	5	4	4	5	5	5	4	5	4	4	5	4	5
	375	5	5	5	5	4	5	4	3	3	5	5	4	5	5	5	5	5	5	3	3	4	4	4	5	5	3	4
	376	3	3	5	3	5	5	5	5	5	4	4	5	4	4	5	5	5	5	3	4	4	4	4	5	5	3	4
	377	4	4	5	5	5	5	5	3	3	4	4	4	5	5	5	5	5	5	5	5	5	5	5	5	5	5	5
	378	5	4	4	4	5	5	5	4	5	5	5	5	5	5	5	5	5	5	3	4	4	4	4	5	5	5	5
	379	4	4	4	4	4	5	4	5	4	4	4	4	4	4	4	4	4	4	4	4	4	4	4	5	5	5	5
	380	5	5	5	4	5	4	3	4	4	4	4	4	4	4	4	4	5	5	4	4	3	3	3	5	4	4	4
	381	4	4	4	4	4	4	5	5	5	4	4	5	4	4	3	3	3	3	5	4	5	5	5	5	5	4	4
	382	4	4	4	4	4	5	5	5	5	4	5	4	4	4	4	4	4	4	3	3	4	4	4	5	5	5	5
	383	5	5	5	5	4	5	5	5	5	4	4	4	5	5	5	5	5	5	4	3	3	4	4	5	5	4	4
	384	4	4	4	4	5	5	5	3	3	4	4	4	5	5	5	5	5	5	5	5	5	5	5	5	5	5	5
	385	4	4	4	4	5	5	5	5	5	4	4	4	4	4	4	4	4	4	5	5	4	4	4	5	5	5	5
	386	5	4	4	4	4	4	4	3	4	5	5	4	4	4	4	4	4	4	4	4	5	5	5	4	4	4	4
	387	5	5	5	5	5	5	5	5	5	5	5	5	5	5	5	5	5	5	4	4	4	5	5	5	5	5	5
	388	4	5	5	5	5	5	5	4	4	4	5	4	4	5	5	5	5	5	3	4	4	4	4	5	5	5	5
	389	5	5	5	5	5	5	5	5	5	5	5	5	5	5	5	5	5	5	5	5	5	5	5	5	5	5	5
	390	5	5	5	5	5	5	5	5	5	5	5	5	5	5	5	5	5	5	5	5	5	5	5	5	5	5	5
	391	5	5	5	5	5	5	5	5	4	5	5	4	5	5	5	5	5	5	4	4	4	4	4	5	5	5	5
	392	5	5	5	5	4	5	4	5	4	5	5	5	5	5	5	5	5	5	5	5	5	5	5	4	5	4	5
	393	4	4	4	4	5	5	5	3	3	4	4	4	4	4	4	4	4	4	4	4	4	4	4	4	5	4	5
	394	5	5	5	5	5	5	5	4	4	5	5	5	5	5	5	5	5	5	5	5	5	5	5	5	5	5	5
	395	5	5	5	5	5	5	5	4	3	5	5	5	5	5	5	5	5	5	4	4	5	5	5	5	5	5	5
	396	5	5	5	5	5	5	5	4	4	5	5	5	5	5	5	5	5	5	5	5	5	5	5	5	5	5	5
	397	4	4	4	4	5	5	5	4	4	4	4	4	4	4	4	4	4	4	4	4	4	4	4	5	5	5	5
	398	5	5	5	5	5	5	5	4	5	5	5	5	5	5	5	5	5	5	5	5	5	5	5	5	5	5	5
	399	5	5	5	5	5	5	5	5	4	5	5	5	5	5	5	5	5	5	4	5	5	5	5	5	5	5	5
	400	4	4	4	4	4	5	4	5	5	4	4	4	4	4	4	4	4	4	3	3	4	4	4	4	5	4	5
	401	4	4	4	4	5	5	5	4	3	4	4	4	4	4	4	4	4	4	4	4	4	4	4	5	5	5	5
	402	5	5	5	5	5	5	5	5	5	4	4	4	5	5	5	5	5	5	4	4	5	5	4	5	5	5	5
	403	5	5	5	5	5	5	5	4	4	5	5	5	5	5	5	5	5	5	5	5	5	5	5	5	5	5	5
	404	5	5	5	5	5	5	5	3	3	4	5	4	4	4	5	5	5	5	4	5	5	5	4	4	5	4	5
	405	4	4	4	4	4	5	4	5	5	3	3	3	4	4	4	4	4	4	3	3	3	3	3	4	4	5	5
	406	4	4	4	5	5	5	5	3	3	5	5	5	5	5	5	5	5	5	5	5	4	4	5	5	5	5	5
	407	4	5	5	5	5	5	5	4	4	4	4	4	5	5	5	5	5	5	5	5	5	5	5	5	5	5	5
	408	4	4	4	4	5	5	5	4	4	4	4	4	4	4	4	4	4	4	4	4	4	4	4	5	5	5	5
	409	5	5	5	5	5	5	5	5	4	5	5	5	5	5	5	5	5	5	4	4	5	5	5	5	5	5	5
	410	5	5	5	5	5	5	5	5	5	5	5	5	5	5	5	5	5	5	5	5	5	5	5	5	5	5	5
	411	4	4	4	4	5	5	5	4	3	4	4	4	4	4	4	4	4	4	4	4	5	5	5	5	5	5	5
	412	4	4	4	5	5	5	5	4	3	4	4	4	5	5	5	5	5	5	4	4	4	4	4	5	5	5	5
	413	4	4	4	4	5	5	5	4	5	4	4	4	4	4	4	4	4	4	5	5	5	4	4	5	5	5	5
	414	4	4	4	4	3	5	3	4	3	4	4	4	4	4	4	4	4	4	4	4	4	4	4	5	5	3	4
	415	5	5	5	5	4	5	4	4	3	5	5	5	5	5	5	5	5	5	4	4	3	3	3	5	5	4	4
	416	5	5	5	5	3	4	4	4	4	5	5	5	5	5	5	5	5	5	4	4	5	5	5	4	5	4	5
	417	5	5	5	5	5	5	5	4	4	5	5	5	5	5	5	5	5	5	5	5	5	5	5	5	5	5	5
	418	5	5	5	5	5	5	5	3.72944	3.73404	5	5	5	5	5	5	5	5	5	5	5	5	5	5	5	5	5	5
	419	3.75604	3.80872	4	4	4	4	4	5	5	4	4	4	4	4	4	4	4	4	4	5	5	5	5	4	4	4	4
	MV descriptives
		Mean	Median	Observed min	Observed max	Standard deviation	Excess kurtosis	Skewness	Number of observations used	Cramér-von Mises test statistic	Cramér-von Mises p value
	EFC1	3.75604	4	1	5	1.04922	-0.0724516	-0.638408	420	3.10902	7.37e-10
	EFC2	3.80872	4	1	5	1.04413	-0.12108	-0.71654	420	3.70608	7.37e-10
	EFC3	3.66024	4	1	5	1.04323	-0.408451	-0.431062	420	2.85434	7.37e-10
	EFC4	3.66746	4	1	5	1.11353	-0.380395	-0.571274	420	2.9086	7.37e-10
	ERS1	3.86199	4	1	5	1.12877	-0.256843	-0.791425	420	3.82931	7.37e-10
	ERS2	3.97821	4	1	5	1.14933	-0.124626	-0.929729	420	4.93305	7.37e-10
	ERS3	3.72837	4	1	5	1.15089	-0.550203	-0.610274	420	3.13311	7.37e-10
	FRN1	3.72944	4	1	5	1.02864	-0.147488	-0.57481	420	2.43579	7.37e-10
	FRN2	3.73404	4	1	5	0.935292	-0.127936	-0.431613	420	2.63101	7.37e-10
	MRS1	3.92086	4	1	5	1.02862	0.356601	-0.920558	420	4.3982	7.37e-10
	MRS2	3.86811	4	1	5	1.02324	0.0937597	-0.776266	420	3.82178	7.37e-10
	MRS3	3.94272	4	1	5	0.95447	0.376125	-0.841365	420	4.54422	7.37e-10
	OGP1	3.65865	4	1	5	1.1079	-0.689643	-0.463059	420	2.89979	7.37e-10
	OGP2	3.67788	4	1	5	1.15556	-0.515502	-0.610337	420	3.11583	7.37e-10
	OGP3	3.6555	4	1	5	1.12588	-0.551229	-0.526879	420	2.9007	7.37e-10
	OGR1	3.71223	4	1	5	1.12912	-0.463371	-0.61049	420	3.1155	7.37e-10
	OGR2	3.70167	4	1	5	1.12091	-0.652757	-0.511674	420	3.00666	7.37e-10
	OGR3	3.75179	4	1	5	1.12566	-0.435684	-0.635448	420	3.22233	7.37e-10
	PFC1	3.79137	4	1	5	0.969596	0.00301314	-0.576911	420	3.528	7.37e-10
	PFC2	3.66106	4	1	5	1.00618	-0.27652	-0.50301	420	3.39121	7.37e-10
	SFT1	3.80336	4	1	5	0.990281	-0.37493	-0.51143	420	3.37272	7.37e-10
	SFT2	3.83816	4	1	5	0.941323	-0.0103377	-0.597479	420	3.8247	7.37e-10
	SFT3	3.86874	4	1	5	0.973189	0.113645	-0.71399	420	3.96857	7.37e-10
	SHR1	4.03178	4	1	5	1.08955	0.244121	-1.01712	420	4.95035	7.37e-10
	SHR2	3.914	4	1	5	1.09761	-0.537289	-0.683427	420	3.8993	7.37e-10
	SHR3	3.77349	4	1	5	1.0564	-0.573752	-0.544582	420	3.30866	7.37e-10
	SHR4	3.97561	4	1	5	1.11029	-0.129624	-0.862612	420	4.4928	7.37e-10
	Indicator data (standardized)
	Matrix
	Case index	EFC1	EFC2	EFC3	EFC4	ERS1	ERS2	ERS3	FRN1	FRN2	MRS1	MRS2	MRS3	OGP1	OGP2	OGP3	OGR1	OGR2	OGR3	PFC1	PFC2	SFT1	SFT2	SFT3	SHR1	SHR2	SHR3	SHR4	MRS x OGR
	0	0.232517	0.183198	-0.632884	0.298632	1.00819	0.0189604	0.236022	0.263024	0.284358	1.04911	1.10619	1.10771	1.21071	0.278752	0.305981	0.254861	-0.62598	-0.667866	0.215175	0.33686	0.198573	1.23426	1.16243	-0.0291725	0.0783479	0.214414	0.0219674	-0.750446
	1	1.18561	1.14093	-0.632884	0.298632	1.00819	0.889032	-0.632874	1.23518	-0.784827	1.04911	1.10619	-0.987691	1.21071	1.14413	1.19418	1.1405	1.15828	1.10887	1.24653	0.33686	1.20839	-0.890411	1.16243	-1.8648	-1.7438	0.214414	0.92263	0.255831
	2	1.18561	0.183198	-0.632884	1.19668	-0.763649	0.889032	1.10492	1.27793e-15	-2.54008e-16	0.0769345	-0.848392	1.10771	-0.594505	1.14413	1.19418	0.254861	1.15828	1.10887	1.24653	1.33072	1.20839	1.23426	-0.892669	0.888641	0.989422	1.16103	0.92263	-0.0617275
	3	1.18561	1.14093	1.28425	-0.599413	-0.763649	-0.851111	0.236022	-0.709133	0.284358	1.04911	1.10619	0.0600116	1.21071	1.14413	1.19418	1.1405	1.15828	0.220502	1.24653	1.33072	1.20839	1.23426	1.16243	-0.946986	0.0783479	1.16103	0.92263	0.609764
	4	0.232517	0.183198	1.28425	1.19668	0.12227	0.889032	-0.632874	1.27793e-15	-2.54008e-16	0.0769345	0.128899	0.0600116	0.308101	0.278752	1.19418	0.254861	1.15828	1.10887	0.215175	0.33686	0.198573	0.171924	0.134881	0.888641	-0.832726	1.16103	0.92263	-0.126473
	5	1.18561	1.14093	-1.59145	1.19668	1.00819	0.889032	1.10492	1.23518	1.35354	1.04911	1.10619	1.10771	1.21071	1.14413	1.19418	1.1405	1.15828	1.10887	1.24653	1.33072	1.20839	1.23426	1.16243	0.888641	-0.832726	0.214414	0.92263	1.49189
	6	1.18561	1.14093	1.28425	1.19668	1.00819	0.889032	1.10492	1.23518	1.35354	1.04911	-1.82568	0.0600116	-0.594505	1.14413	-0.582215	1.1405	1.15828	1.10887	1.24653	-0.656996	1.20839	-0.890411	1.16243	0.888641	0.989422	1.16103	0.92263	-0.717501
	7	-0.720574	-1.73227	-1.59145	0.298632	-0.763649	0.889032	1.10492	-0.709133	0.284358	-1.86741	1.10619	1.10771	-1.49711	-0.586627	1.19418	-0.630781	1.15828	1.10887	1.24653	0.33686	1.20839	0.171924	0.134881	-0.946986	0.0783479	1.16103	0.92263	-0.0281375
	8	0.232517	1.14093	-0.632884	0.298632	0.12227	0.889032	0.236022	0.263024	1.35354	0.0769345	0.128899	1.10771	1.21071	1.14413	0.305981	-0.630781	-0.62598	-0.667866	1.24653	1.33072	-0.811242	0.171924	1.16243	0.888641	0.0783479	-1.67882	-0.878695	-0.656434
	9	-0.720574	0.183198	-0.632884	-0.599413	0.12227	0.889032	-0.632874	1.23518	0.284358	1.04911	0.128899	1.10771	-0.594505	-0.586627	-0.582215	0.254861	0.266148	-0.667866	1.24653	0.33686	1.20839	1.23426	-0.892669	0.888641	0.0783479	-0.732201	0.92263	-0.25461
	10	-0.720574	1.14093	1.28425	1.19668	1.00819	0.0189604	1.10492	-0.709133	0.284358	-0.895238	1.10619	1.10771	1.21071	-0.586627	0.305981	0.254861	-0.62598	0.220502	1.24653	-0.656996	-1.82106	1.23426	1.16243	0.888641	0.989422	-0.732201	0.92263	-0.283701
	11	1.18561	1.14093	1.28425	1.19668	0.12227	0.889032	1.10492	1.23518	1.35354	-1.86741	1.10619	1.10771	1.21071	1.14413	1.19418	1.1405	1.15828	1.10887	1.24653	1.33072	1.20839	1.23426	1.16243	0.888641	0.989422	1.16103	0.92263	0.191485
	12	-0.720574	0.183198	0.325681	-0.599413	1.00819	0.889032	1.10492	1.23518	0.284358	0.0769345	-0.848392	0.0600116	-0.594505	0.278752	0.305981	0.254861	0.266148	0.220502	1.24653	0.33686	-0.811242	0.171924	0.134881	0.888641	0.989422	1.16103	0.92263	-0.315085
	13	0.232517	0.183198	0.325681	-0.599413	1.00819	0.889032	-2.37067	0.263024	0.284358	0.0769345	0.128899	0.0600116	0.308101	0.278752	0.305981	-1.51642	0.266148	-2.4446	0.215175	0.33686	-1.82106	-0.890411	0.134881	0.888641	0.989422	1.16103	0.92263	-0.372317
	14	1.18561	1.14093	1.28425	1.19668	0.12227	0.889032	1.10492	1.23518	1.35354	1.04911	1.10619	1.10771	1.21071	1.14413	1.19418	1.1405	1.15828	1.10887	1.24653	1.33072	1.20839	1.23426	1.16243	0.888641	-0.832726	-0.732201	0.92263	1.49189
	15	1.18561	1.14093	1.28425	1.19668	1.00819	0.889032	1.10492	1.23518	0.284358	0.0769345	0.128899	0.0600116	1.21071	1.14413	1.19418	1.1405	1.15828	1.10887	0.215175	0.33686	1.20839	1.23426	1.16243	0.888641	0.989422	1.16103	0.92263	-0.0900616
	16	-1.67367	-1.73227	-1.59145	-2.39551	-1.64957	-1.72118	-2.37067	-2.65344	-1.85401	-2.83958	1.10619	-0.987691	-0.594505	-0.586627	-2.35861	-1.51642	-2.41024	1.10887	-1.84754	-2.64471	-1.82106	-0.890411	-0.892669	-2.78261	-2.65487	-2.62543	-2.68002	0.904218
	17	0.232517	0.183198	0.325681	0.298632	-0.763649	-0.851111	-0.632874	0.263024	0.284358	0.0769345	0.128899	0.0600116	0.308101	0.278752	0.305981	0.254861	0.266148	0.220502	0.215175	0.33686	0.198573	0.171924	0.134881	-0.946986	-0.832726	-0.732201	-0.878695	-0.199223
	18	0.232517	0.183198	1.28425	1.19668	1.00819	0.0189604	0.236022	0.263024	0.284358	0.0769345	1.10619	1.10771	1.21071	0.278752	1.19418	0.254861	0.266148	0.220502	-0.816182	0.33686	1.20839	0.171924	1.16243	0.888641	0.0783479	1.16103	0.0219674	0.0516306
	19	-0.720574	1.14093	1.28425	1.19668	1.00819	0.889032	-0.632874	1.23518	1.35354	1.04911	-1.82568	1.10771	1.21071	1.14413	1.19418	1.1405	1.15828	1.10887	1.24653	1.33072	1.20839	1.23426	1.16243	0.888641	0.0783479	1.16103	0.92263	-0.0994689
	20	0.232517	0.183198	0.325681	0.298632	1.00819	0.889032	1.10492	1.27793e-15	-2.54008e-16	1.04911	1.10619	0.0600116	0.308101	0.278752	1.19418	0.254861	0.266148	0.220502	0.215175	-0.656996	1.20839	0.171924	1.16243	0.888641	0.989422	0.214414	0.92263	0.0113184
	21	0.232517	0.183198	0.325681	1.19668	1.00819	0.889032	0.236022	1.27793e-15	-2.54008e-16	0.0769345	0.128899	0.0600116	0.308101	1.14413	1.19418	0.254861	0.266148	0.220502	0.215175	1.33072	-0.811242	1.23426	0.134881	0.888641	0.0783479	-1.67882	0.92263	-0.199223
	22	1.18561	1.14093	0.325681	1.19668	-0.763649	0.0189604	-0.632874	0.263024	0.284358	-1.86741	0.128899	0.0600116	1.21071	1.14413	1.19418	1.1405	1.15828	1.10887	0.215175	0.33686	1.20839	0.171924	1.16243	-0.0291725	0.0783479	0.214414	-0.878695	-0.957002
	23	0.232517	-1.73227	0.325681	1.19668	-0.763649	0.0189604	0.236022	1.27793e-15	-2.54008e-16	-1.86741	1.10619	-2.03539	1.21071	1.14413	0.305981	0.254861	1.15828	0.220502	1.24653	0.33686	0.198573	0.171924	1.16243	-0.946986	0.0783479	1.16103	0.0219674	-0.946155
	24	0.232517	0.183198	0.325681	0.298632	0.12227	0.0189604	1.10492	-0.709133	-0.784827	0.0769345	0.128899	0.0600116	0.308101	0.278752	0.305981	0.254861	0.266148	0.220502	0.215175	0.33686	0.198573	0.171924	0.134881	-0.0291725	0.989422	-0.732201	-0.878695	-0.199223
	25	-1.67367	-1.73227	0.325681	-1.49746	1.00819	0.889032	0.236022	0.263024	0.284358	0.0769345	0.128899	0.0600116	-1.49711	-1.45201	-1.47041	0.254861	0.266148	0.220502	0.215175	-1.65085	-1.82106	0.171924	0.134881	0.888641	0.989422	0.214414	0.92263	-0.199223
	26	-1.67367	0.183198	0.325681	0.298632	0.12227	-1.72118	0.236022	-0.709133	0.284358	1.04911	-1.82568	0.0600116	0.308101	0.278752	0.305981	-1.51642	0.266148	0.220502	0.215175	-1.65085	0.198573	-1.95275	1.16243	-0.0291725	0.0783479	1.16103	0.92263	-0.0819437
	27	0.232517	0.183198	0.325681	-1.49746	0.12227	-0.851111	0.236022	1.27793e-15	-2.54008e-16	-2.83958	0.128899	0.0600116	0.308101	0.278752	0.305981	0.254861	0.266148	0.220502	-1.84754	-1.65085	-0.811242	0.171924	0.134881	-0.0291725	0.0783479	0.214414	0.0219674	-0.48326
	28	-0.720574	-1.73227	-0.632884	-0.599413	-0.763649	0.0189604	0.236022	-0.709133	-0.784827	-0.895238	-0.848392	-2.03539	-0.594505	-0.586627	-0.582215	-0.630781	-0.62598	-0.667866	-1.84754	-1.65085	-1.82106	0.171924	-0.892669	-1.8648	-2.65487	1.16103	0.92263	0.930556
	29	0.232517	-2.69	-0.632884	1.19668	0.12227	-0.851111	-0.632874	0.263024	-0.784827	-1.86741	1.10619	0.0600116	0.308101	-1.45201	0.305981	-1.51642	0.266148	-1.55623	-0.816182	-1.65085	-0.811242	-3.01508	-0.892669	0.888641	-0.832726	-0.732201	0.0219674	-0.0758968
	30	-0.720574	0.183198	0.325681	0.298632	1.00819	-0.851111	1.10492	1.27793e-15	-2.54008e-16	1.04911	1.10619	1.10771	-1.49711	-0.586627	-0.582215	-0.630781	0.266148	1.10887	-0.816182	-2.64471	-0.811242	-0.890411	-1.92022	-2.78261	-0.832726	1.16103	0.0219674	0.10948
	31	-2.62676	-1.73227	-0.632884	0.298632	-1.64957	-0.851111	-2.37067	-0.709133	1.35354	-2.83958	-1.82568	1.10771	-0.594505	1.14413	0.305981	-2.40206	-1.51811	-0.667866	-2.8789	-0.656996	0.198573	1.23426	-2.94777	-1.8648	-0.832726	0.214414	0.92263	1.96102
	32	0.232517	0.183198	-0.632884	-0.599413	1.00819	0.889032	1.10492	1.23518	-2.9232	0.0769345	-1.82568	-0.987691	-1.49711	-1.45201	1.19418	1.1405	1.15828	1.10887	-1.84754	-1.65085	1.20839	0.171924	0.134881	0.888641	0.989422	-1.67882	0.92263	-1.769
	33	0.232517	-0.774535	-0.632884	1.19668	0.12227	-2.59125	1.10492	-1.68129	-2.9232	-1.86741	-2.80297	1.10771	0.308101	-2.31739	1.19418	1.1405	1.15828	0.220502	1.24653	-2.64471	-1.82106	-1.95275	0.134881	0.888641	0.989422	0.214414	0.0219674	-1.52336
	34	-2.62676	0.183198	1.28425	-0.599413	-0.763649	-0.851111	-1.50177	-2.65344	-2.9232	1.04911	1.10619	1.10771	-0.594505	0.278752	-0.582215	0.254861	-0.62598	-0.667866	0.215175	0.33686	-1.82106	-3.01508	0.134881	-2.78261	-1.7438	-0.732201	-1.77936	-0.750446
	35	-1.67367	1.14093	-0.632884	-2.39551	0.12227	-1.72118	-1.50177	1.27793e-15	-2.54008e-16	2.55615e-16	-0.848392	0.0600116	-2.39972	-0.586627	1.19418	-0.630781	-2.41024	-0.667866	-0.816182	-1.65085	0.198573	-1.95275	0.134881	-1.8648	0.989422	-1.67882	0.0219674	0.249048
	36	-0.720574	1.14093	0.325681	0.298632	0.12227	0.889032	0.236022	1.27793e-15	-2.54008e-16	0.0769345	0.128899	0.0600116	-1.49711	-2.31739	-2.35861	-1.51642	-0.62598	1.10887	-0.816182	-0.656996	1.20839	0.171924	-0.892669	-0.946986	-0.832726	-2.62543	-2.68002	-0.277949
	37	0.232517	1.14093	0.325681	-0.599413	-0.763649	0.889032	0.236022	0.263024	0.284358	1.04911	0.128899	0.0600116	1.21071	1.14413	0.305981	1.1405	1.15828	0.220502	1.24653	0.33686	1.20839	1.23426	-2.94777	-0.0291725	0.989422	-0.732201	0.0219674	0.206252
	38	-1.67367	0.183198	-1.57913e-16	-2.39551	-2.53549	0.0189604	-0.632874	-2.65344	-1.85401	1.04911	0.128899	-3.08309	0.308101	-2.31739	-0.582215	1.1405	-1.51811	0.220502	-1.84754	-1.65085	1.20839	-3.01508	0.134881	-2.78261	-0.832726	-2.62543	0.0219674	-0.122109
	39	0.232517	0.183198	0.325681	1.19668	-0.763649	0.889032	-1.50177	0.263024	1.35354	0.0769345	-0.848392	1.10771	1.21071	1.14413	0.305981	0.254861	-0.62598	-0.667866	-0.816182	1.33072	0.198573	-1.95275	0.134881	-0.0291725	-0.832726	0.214414	0.92263	-0.298461
	40	-1.67367	0.183198	0.325681	0.298632	-2.53549	-2.59125	-2.37067	-2.65344	-0.784827	-0.895238	-2.80297	1.10771	1.21071	0.278752	-0.582215	1.1405	1.15828	1.10887	1.24653	0.33686	0.198573	0.171924	0.134881	-0.946986	0.0783479	0.214414	-1.77936	-1.49686
	41	0.232517	-0.774535	-0.632884	-1.49746	0.12227	0.889032	-0.632874	0.263024	-0.784827	0.0769345	1.10619	-0.987691	-0.594505	1.14413	-0.582215	0.254861	-0.62598	1.10887	-0.816182	-1.65085	0.198573	0.171924	0.134881	0.888641	-0.832726	0.214414	-2.68002	-0.220553
	42	1.18561	1.14093	0.325681	0.298632	1.00819	0.0189604	1.10492	0.263024	1.35354	-1.86741	-0.848392	-2.03539	-1.49711	-2.31739	-0.582215	-1.51642	0.266148	1.10887	0.215175	0.33686	-0.811242	-0.890411	0.134881	-0.946986	-5.97709e-16	-0.732201	-1.77936	-0.070943
	43	0.232517	-0.774535	-1.59145	-2.39551	0.12227	-0.851111	0.236022	0.263024	0.284358	1.04911	0.128899	0.0600116	-0.594505	-0.586627	0.305981	0.254861	1.15828	1.10887	0.215175	1.33072	-1.82106	-1.95275	-1.92022	-1.8648	-0.832726	-0.732201	-0.878695	0.193991
	44	-2.7845e-16	0.183198	0.325681	0.298632	0.12227	-2.59125	0.236022	1.23518	0.284358	-1.86741	-1.82568	-2.03539	-0.594505	-0.586627	-1.47041	1.1405	-1.51811	1.10887	-1.84754	1.33072	-1.82106	0.171924	-0.892669	-0.0291725	-1.7438	-2.62543	0.92263	-0.699375
	45	0.232517	1.14093	1.28425	0.298632	1.00819	0.889032	0.236022	0.263024	-1.85401	-2.83958	-1.82568	-0.987691	-0.594505	0.278752	1.19418	-0.630781	1.15828	-0.667866	1.24653	-1.65085	0.198573	0.171924	0.134881	-2.78261	-1.7438	-1.67882	-2.68002	-0.229672
	46	1.18561	1.14093	0.325681	1.19668	0.12227	0.889032	1.10492	0.263024	1.35354	-1.86741	0.128899	0.0600116	-0.594505	0.278752	1.19418	0.254861	0.266148	1.10887	1.24653	-0.656996	-0.811242	0.171924	0.134881	-0.0291725	0.989422	1.16103	0.0219674	-0.562624
	47	-1.67367	-1.73227	-0.632884	-0.599413	-0.763649	0.0189604	-0.632874	-0.709133	-1.85401	1.04911	-1.82568	-2.03539	-2.39972	-1.45201	-0.582215	-0.630781	-1.51811	1.10887	-0.816182	-0.656996	-0.811242	-0.890411	-1.92022	-0.946986	0.0783479	0.214414	-0.878695	0.401382
	48	0.232517	0.183198	-0.632884	-0.599413	1.00819	0.889032	0.236022	-0.709133	-0.784827	-0.895238	-1.82568	-0.987691	0.308101	-1.45201	-0.582215	0.254861	-0.62598	-0.667866	-0.816182	-1.65085	0.198573	-1.95275	0.134881	0.888641	-1.7438	-0.732201	0.92263	0.36694
	49	1.18561	1.14093	-0.632884	1.19668	0.12227	-1.72118	0.236022	0.263024	-0.784827	1.04911	1.10619	1.10771	-0.594505	0.278752	-0.582215	-2.40206	-0.62598	-2.4446	0.215175	1.33072	-0.811242	1.23426	1.16243	-0.0291725	-1.7438	0.214414	-2.68002	-2.92093
	50	-1.67367	-1.73227	-0.632884	-1.49746	-0.763649	0.889032	0.236022	0.263024	-0.784827	0.0769345	1.10619	0.0600116	-0.594505	-0.586627	-0.582215	-1.51642	-1.51811	-1.55623	0.215175	-0.656996	-0.811242	-0.890411	-0.892669	0.888641	0.0783479	0.214414	0.92263	-1.13087
	51	-0.720574	-0.774535	-0.632884	0.298632	1.00819	0.889032	0.236022	1.27793e-15	-2.54008e-16	1.04911	0.128899	1.10771	1.21071	0.278752	0.305981	-0.630781	0.266148	0.220502	0.215175	0.33686	-0.811242	0.171924	0.134881	0.888641	0.989422	0.214414	0.92263	-0.280092
	52	-0.720574	-0.774535	-0.632884	0.298632	0.12227	0.889032	0.236022	0.263024	-1.85401	0.0769345	-0.848392	-0.987691	0.308101	0.278752	-0.582215	0.254861	0.266148	0.220502	-0.816182	0.33686	0.198573	0.171924	0.134881	0.888641	0.989422	1.16103	0.92263	-0.450077
	53	-0.720574	-0.774535	-0.632884	0.298632	0.12227	0.889032	0.236022	-0.709133	1.35354	0.0769345	0.128899	-0.987691	0.308101	-0.586627	0.305981	0.254861	-0.62598	-0.667866	0.215175	-1.65085	-2.83087	-1.95275	-1.92022	0.888641	-1.7438	0.214414	0.92263	-0.0850451
	54	-1.67367	-1.73227	-1.59145	-1.49746	0.12227	0.0189604	1.10492	0.263024	0.284358	1.04911	1.10619	0.0600116	-1.49711	-2.31739	-1.47041	-0.630781	0.266148	0.220502	-0.816182	0.33686	-0.811242	0.171924	0.134881	-2.13131e-16	-5.97709e-16	1.12295e-16	-3.83115e-16	-0.27639
	55	0.232517	0.183198	-0.632884	0.298632	1.00819	0.889032	1.10492	-0.709133	0.284358	0.0769345	0.128899	0.0600116	-0.594505	-0.586627	0.305981	-0.630781	0.266148	0.220502	0.215175	0.33686	0.198573	0.171924	-0.892669	0.888641	0.989422	1.16103	0.92263	-0.235635
	56	0.232517	0.183198	0.325681	-0.599413	0.12227	0.0189604	-0.632874	0.263024	0.284358	1.04911	0.128899	0.0600116	0.308101	0.278752	0.305981	0.254861	0.266148	0.220502	0.215175	1.33072	1.20839	1.23426	1.16243	-0.0291725	-1.7438	-1.67882	0.92263	-0.104544
	57	0.232517	-1.73227	-1.59145	0.298632	-0.763649	-0.851111	-0.632874	0.263024	0.284358	0.0769345	5.91498e-16	1.10771	-1.49711	0.278752	0.305981	0.254861	0.266148	-1.55623	-1.84754	-1.65085	0.198573	1.23426	0.134881	-0.0291725	-1.7438	-0.732201	-0.878695	-0.408676
	58	-0.720574	0.183198	-0.632884	-0.599413	1.00819	-2.59125	0.236022	0.263024	1.35354	-0.895238	0.128899	0.0600116	0.308101	0.278752	-1.47041	0.254861	0.266148	0.220502	-1.16593e-15	-0.656996	1.20839	0.171924	0.134881	0.888641	-0.832726	0.214414	0.92263	-0.293902
	59	1.18561	1.14093	-1.59145	1.19668	-0.763649	0.889032	-0.632874	1.23518	1.35354	1.04911	1.10619	1.10771	-0.594505	-0.586627	-2.35861	0.254861	-1.51811	0.220502	1.24653	-0.656996	1.20839	1.23426	1.16243	0.888641	-5.97709e-16	0.214414	0.92263	-0.823202
	60	0.232517	0.183198	0.325681	0.298632	1.00819	0.889032	1.10492	1.27793e-15	-2.54008e-16	0.0769345	0.128899	0.0600116	1.21071	0.278752	0.305981	0.254861	1.15828	1.10887	-1.84754	0.33686	0.198573	-1.95275	0.134881	0.888641	0.989422	0.214414	0.92263	-0.126473
	61	-2.62676	-2.69	-2.55002	-1.49746	0.12227	0.889032	-0.632874	0.263024	0.284358	0.0769345	0.128899	0.0600116	0.308101	0.278752	-0.582215	-0.630781	-0.62598	-0.667866	-0.816182	-1.65085	-0.811242	1.23426	0.134881	0.888641	-0.832726	0.214414	0.92263	-0.308384
	62	-2.62676	-1.73227	0.325681	-2.39551	0.12227	0.889032	-0.632874	-1.68129	-0.784827	0.0769345	0.128899	-2.03539	-1.49711	-1.45201	-1.47041	0.254861	-1.51811	-1.55623	-0.816182	-0.656996	-1.82106	0.171924	-0.892669	-0.0291725	0.0783479	0.214414	0.92263	0.672971
	63	-0.720574	-0.774535	0.325681	0.298632	0.12227	0.889032	1.10492	0.263024	0.284358	0.0769345	1.10619	0.0600116	-1.49711	-1.45201	-1.47041	-2.40206	-2.41024	0.220502	-1.84754	-1.65085	-1.82106	1.23426	1.16243	0.888641	0.0783479	1.16103	0.92263	-1.17352
	64	-0.720574	0.183198	-0.632884	1.19668	-1.64957	-0.851111	-0.632874	-2.65344	-0.784827	-0.895238	-1.82568	-0.987691	-0.594505	-1.45201	-0.582215	-0.630781	-0.62598	-0.667866	-0.816182	-0.656996	-0.811242	0.171924	-0.892669	0.888641	-0.832726	0.214414	-0.878695	0.881236
	65	-0.720574	-1.73227	-1.59145	-0.599413	-1.64957	-0.851111	-0.632874	-2.65344	-0.784827	0.0769345	0.128899	0.0600116	-1.49711	-1.45201	-0.582215	0.254861	-0.62598	0.220502	0.215175	-1.65085	0.198573	-1.95275	-1.92022	0.888641	-0.832726	0.214414	-0.878695	-0.238549
	66	-0.720574	-1.73227	-0.632884	0.298632	0.12227	0.0189604	1.10492	0.263024	0.284358	0.0769345	-0.848392	-0.987691	0.308101	0.278752	-0.582215	-0.630781	-0.62598	-0.667866	-0.816182	-1.65085	-1.82106	-0.890411	-0.892669	0.888641	0.989422	-0.732201	-0.878695	0.338395
	67	1.18561	0.183198	-0.632884	0.298632	1.00819	-0.851111	-0.632874	0.263024	0.284358	1.04911	1.10619	0.0600116	0.308101	0.278752	0.305981	0.254861	0.266148	1.10887	0.215175	0.33686	0.198573	0.171924	0.134881	0.888641	0.989422	1.16103	-0.878695	0.275418
	68	0.232517	0.183198	0.325681	0.298632	1.00819	-0.851111	0.236022	1.23518	1.35354	1.04911	0.128899	1.10771	0.308101	0.278752	0.305981	1.1405	0.266148	-0.667866	0.215175	0.33686	1.20839	0.171924	0.134881	0.888641	0.0783479	-0.732201	0.0219674	0.0559292
	69	0.232517	1.14093	0.325681	0.298632	0.12227	0.0189604	0.236022	1.27793e-15	-2.54008e-16	1.04911	1.10619	1.10771	1.21071	1.14413	1.19418	0.254861	0.266148	0.220502	1.24653	1.33072	1.20839	1.23426	1.16243	-0.0291725	0.989422	0.214414	0.0219674	0.14631
	70	1.18561	0.183198	0.325681	-0.599413	0.12227	0.889032	0.236022	0.263024	-0.784827	-1.86741	0.128899	1.10771	0.308101	1.14413	-1.47041	-1.51642	-1.51811	-0.667866	-2.8789	-1.65085	-1.82106	-0.890411	0.134881	-0.0291725	0.989422	-0.732201	-1.77936	-0.108972
	71	-0.720574	-0.774535	-0.632884	0.298632	1.00819	0.0189604	1.10492	-2.65344	-1.85401	0.0769345	0.128899	0.0600116	-2.39972	-2.31739	1.19418	0.254861	0.266148	-0.667866	-2.8789	-1.65085	0.198573	0.171924	-2.94777	-2.13131e-16	-5.97709e-16	0.214414	0.92263	-0.232647
	72	0.232517	0.183198	0.325681	0.298632	1.00819	0.889032	1.10492	-0.709133	0.284358	0.0769345	0.128899	0.0600116	-1.49711	-1.45201	-0.582215	-2.40206	-0.62598	-2.4446	-0.816182	0.33686	0.198573	0.171924	0.134881	-2.13131e-16	-1.7438	1.16103	0.92263	-0.448055
	73	0.232517	0.183198	-0.632884	-0.599413	0.12227	0.889032	0.236022	1.23518	1.35354	0.0769345	0.128899	-0.987691	-0.594505	-0.586627	-0.582215	-0.630781	-1.51811	0.220502	-0.816182	0.33686	0.198573	0.171924	1.16243	0.888641	0.989422	0.214414	0.92263	0.0598807
	74	-0.720574	0.183198	1.28425	1.19668	-0.763649	-0.851111	0.236022	0.263024	0.284358	-0.895238	1.10619	0.0600116	0.308101	-0.586627	-0.582215	0.254861	1.15828	1.10887	1.24653	-0.656996	0.198573	1.23426	0.134881	0.888641	0.0783479	0.214414	0.92263	-0.0547727
	75	1.18561	-6.66441e-16	-1.59145	1.19668	-0.763649	0.0189604	-1.50177	0.263024	-0.784827	0.0769345	-0.848392	-0.987691	0.308101	-0.586627	-1.47041	-2.40206	0.266148	-0.667866	0.215175	-1.65085	1.20839	-0.890411	-1.92022	-0.0291725	-0.832726	-0.732201	-0.878695	0.580343
	76	-0.720574	-6.66441e-16	-0.632884	0.298632	0.12227	0.0189604	-0.632874	0.263024	0.284358	1.04911	1.10619	0.0600116	0.308101	0.278752	0.305981	0.254861	1.15828	1.10887	-1.84754	-0.656996	-0.811242	-0.890411	0.134881	-0.0291725	0.0783479	0.214414	0.92263	0.586155
	77	1.18561	1.14093	-1.57913e-16	-1.49746	1.00819	0.0189604	1.10492	1.27793e-15	-2.54008e-16	0.0769345	1.10619	0.0600116	1.21071	1.14413	0.305981	1.1405	0.266148	0.220502	-0.816182	0.33686	0.198573	0.171924	0.134881	0.888641	0.989422	-0.732201	0.92263	0.0913412
	78	1.18561	0.183198	1.28425	1.19668	-0.763649	-0.851111	0.236022	0.263024	0.284358	0.0769345	0.128899	0.0600116	1.21071	-0.586627	-0.582215	1.1405	1.15828	1.10887	1.24653	-0.656996	0.198573	1.23426	0.134881	0.888641	0.0783479	0.214414	0.92263	-0.0900616
	79	-2.7845e-16	-0.774535	-0.632884	-2.6666e-16	0.12227	0.0189604	-2.37067	1.23518	-2.54008e-16	-0.895238	0.128899	0.0600116	-1.49711	-1.06396e-16	-0.582215	-1.51642	-1.51811	-1.55623	-1.16593e-15	0.33686	-1.82106	0.171924	0.134881	-0.946986	-0.832726	1.16103	-3.83115e-16	0.165357
	80	-0.720574	-0.774535	-1.59145	-1.49746	-0.763649	0.0189604	0.236022	-1.68129	0.284358	-1.86741	5.91498e-16	-0.987691	1.21071	-1.45201	-0.582215	-1.51642	-1.51811	0.220502	-0.816182	3.16149e-16	-0.811242	-0.890411	-1.92022	-0.0291725	-1.7438	-1.67882	-0.878695	0.996061
	81	1.18561	-1.73227	1.28425	-0.599413	-1.64957	-0.851111	-0.632874	1.23518	-2.9232	-1.86741	-2.80297	1.10771	-1.49711	-2.31739	-1.47041	0.254861	1.15828	-1.55623	-0.816182	-2.64471	-2.83087	-0.890411	-0.892669	-2.78261	-1.7438	-0.732201	-2.68002	-0.266075
	82	-2.62676	-0.774535	0.325681	-0.599413	0.12227	-0.851111	-0.632874	-0.709133	-1.85401	1.04911	-0.848392	1.10771	-0.594505	-2.31739	0.305981	0.254861	-0.62598	-1.55623	1.24653	0.33686	-0.811242	-3.01508	-0.892669	-0.0291725	-1.7438	-0.732201	-1.77936	-0.587682
	83	0.232517	1.14093	-1.59145	0.298632	1.00819	0.889032	1.10492	1.23518	1.35354	-2.83958	1.10619	1.10771	0.308101	1.14413	0.305981	0.254861	0.266148	0.220502	1.24653	1.33072	-0.811242	-0.890411	1.16243	0.888641	0.989422	0.214414	0.92263	-0.232406
	84	1.18561	1.14093	1.28425	1.19668	-6.86728e-16	-4.06825e-16	0.236022	1.27793e-15	-2.54008e-16	0.0769345	-0.848392	0.0600116	0.308101	0.278752	1.19418	0.254861	0.266148	0.220502	0.215175	-0.656996	-0.811242	-0.890411	0.134881	-2.13131e-16	-5.97709e-16	1.12295e-16	-3.83115e-16	-0.315085
	85	0.232517	-6.66441e-16	-1.57913e-16	-1.49746	0.12227	0.889032	-0.632874	1.27793e-15	-2.54008e-16	2.55615e-16	0.128899	-0.987691	1.34648e-16	-1.06396e-16	-0.582215	-0.630781	-0.62598	1.10887	-0.816182	-1.65085	0.198573	9.21148e-16	2.48478e-16	-0.0291725	0.989422	-0.732201	0.92263	-0.186388
	86	0.232517	0.183198	0.325681	-0.599413	1.00819	0.889032	1.10492	1.27793e-15	-2.54008e-16	1.04911	1.10619	1.10771	-0.594505	0.278752	-0.582215	0.254861	-1.51811	0.220502	0.215175	-0.656996	1.20839	1.23426	1.16243	0.888641	0.989422	1.16103	0.92263	-0.823202
	87	0.232517	0.183198	0.325681	0.298632	1.00819	0.0189604	-1.50177	1.27793e-15	-2.54008e-16	1.04911	0.128899	0.0600116	1.21071	0.278752	1.19418	0.254861	-0.62598	-0.667866	0.215175	-1.65085	0.198573	0.171924	0.134881	0.888641	0.989422	-1.67882	0.92263	-0.403079
	88	0.232517	0.183198	-1.59145	0.298632	1.00819	0.0189604	1.10492	1.27793e-15	-2.54008e-16	1.04911	0.128899	0.0600116	1.21071	1.14413	0.305981	-0.630781	-0.62598	0.220502	0.215175	0.33686	0.198573	0.171924	0.134881	0.888641	0.0783479	-1.67882	0.92263	-0.41534
	89	-1.67367	-1.73227	-1.57913e-16	-0.599413	-0.763649	-4.06825e-16	1.10492	1.27793e-15	-2.54008e-16	-1.86741	-1.82568	-2.03539	-0.594505	-0.586627	0.305981	1.1405	-0.62598	-1.55623	-2.8789	-0.656996	-0.811242	9.21148e-16	-0.892669	-0.946986	-0.832726	-1.67882	-2.68002	0.620277
	90	0.232517	0.183198	-0.632884	0.298632	-1.64957	-0.851111	-1.50177	1.23518	1.35354	-1.86741	0.128899	-2.03539	-0.594505	-0.586627	-0.582215	-0.630781	-1.51811	-0.667866	-0.816182	-2.64471	-1.82106	-1.95275	-1.92022	0.888641	-2.65487	-0.732201	0.92263	1.42875
	91	-0.720574	1.14093	-0.632884	1.19668	-0.763649	0.889032	-1.50177	-2.65344	1.35354	0.0769345	-1.82568	-0.987691	0.308101	0.278752	0.305981	-0.630781	1.15828	-0.667866	-0.816182	-0.656996	-0.811242	1.23426	-0.892669	-0.0291725	0.989422	-2.62543	-1.77936	-0.229698
	92	1.18561	0.183198	1.28425	1.19668	-0.763649	0.889032	-0.632874	-2.65344	-0.784827	0.0769345	0.128899	1.10771	0.308101	-0.586627	1.1882e-16	-1.51642	1.15828	-1.55623	1.24653	0.33686	0.198573	-3.01508	-0.892669	-0.0291725	0.989422	1.16103	0.0219674	-0.608602
	93	-1.67367	0.183198	-0.632884	-1.49746	1.00819	0.889032	1.10492	1.27793e-15	-2.54008e-16	0.0769345	-0.848392	-0.987691	0.308101	-1.45201	-2.35861	-0.630781	-0.62598	-0.667866	-2.8789	-0.656996	0.198573	-0.890411	0.134881	-0.0291725	0.0783479	-1.67882	0.92263	0.338395
	94	0.232517	0.183198	-0.632884	-0.599413	-0.763649	0.889032	-1.50177	1.27793e-15	-2.54008e-16	-1.86741	-0.848392	-0.987691	-0.594505	0.278752	-0.582215	-0.630781	-1.51811	-1.55623	-2.8789	-0.656996	-0.811242	-1.95275	-1.92022	-0.946986	-5.97709e-16	-1.67882	-3.83115e-16	1.80366
	95	-0.720574	-1.73227	-1.59145	-2.39551	-0.763649	0.0189604	0.236022	0.263024	0.284358	-2.83958	-1.82568	-0.987691	-2.39972	-0.586627	-1.47041	-0.630781	0.266148	1.10887	-1.84754	-2.64471	-2.83087	-1.95275	-2.94777	-0.0291725	-1.7438	0.214414	0.0219674	-0.789228
	96	-0.720574	0.183198	-0.632884	-0.599413	-0.763649	0.0189604	0.236022	0.263024	0.284358	0.0769345	-0.848392	-0.987691	0.308101	0.278752	-0.582215	0.254861	0.266148	-0.667866	-1.84754	0.33686	0.198573	0.171924	0.134881	0.888641	-1.7438	0.214414	0.0219674	-0.208657
	97	-0.720574	-0.774535	0.325681	-0.599413	0.12227	0.0189604	0.236022	0.263024	-0.784827	0.0769345	0.128899	-0.987691	-1.49711	-1.45201	-1.47041	-0.630781	-1.51811	-1.55623	-1.84754	0.33686	-0.811242	0.171924	0.134881	-0.0291725	-0.832726	-1.67882	0.92263	0.288834
	98	-1.67367	-1.73227	-1.59145	-1.49746	0.12227	0.0189604	-2.37067	1.27793e-15	-2.54008e-16	-1.86741	-1.82568	-0.987691	-1.49711	-1.45201	-1.47041	-1.51642	-1.51811	-1.55623	-0.816182	-0.656996	-1.82106	-0.890411	-0.892669	-0.0291725	0.0783479	0.214414	-2.68002	3.00599
	99	1.18561	1.14093	-1.59145	-0.599413	0.12227	0.0189604	1.10492	1.27793e-15	-2.54008e-16	1.04911	-0.848392	1.10771	-0.594505	0.278752	-0.582215	0.254861	0.266148	1.10887	-0.816182	-1.65085	-0.811242	-0.890411	-0.892669	-0.0291725	-0.832726	0.214414	0.92263	0.0726996
	100	1.18561	1.14093	-2.55002	-0.599413	0.12227	-0.851111	1.10492	-0.709133	0.284358	1.04911	-1.82568	1.10771	-0.594505	0.278752	-0.582215	1.35309e-16	0.266148	1.10887	-0.816182	-1.65085	-1.82106	-0.890411	-0.892669	-0.0291725	-0.832726	0.214414	0.92263	-0.179878
	101	1.18561	1.14093	-0.632884	0.298632	-2.53549	0.0189604	-2.37067	1.27793e-15	-2.54008e-16	1.04911	1.10619	1.10771	0.308101	0.278752	0.305981	0.254861	0.266148	0.220502	0.215175	1.33072	0.198573	0.171924	0.134881	0.888641	0.0783479	0.214414	0.92263	0.14631
	102	0.232517	1.14093	1.28425	1.19668	1.00819	0.0189604	0.236022	1.27793e-15	-2.54008e-16	0.0769345	0.128899	0.0600116	0.308101	1.14413	0.305981	1.1405	0.266148	1.10887	0.215175	0.33686	0.198573	0.171924	1.16243	0.888641	0.0783479	1.16103	0.0219674	-0.129388
	103	-1.67367	-1.73227	-0.632884	-0.599413	1.00819	-0.851111	0.236022	-0.709133	-0.784827	1.04911	-0.848392	-2.03539	-0.594505	0.278752	-0.582215	0.254861	0.266148	-0.667866	-0.816182	-1.65085	1.20839	0.171924	0.134881	0.888641	-0.832726	1.16103	0.92263	-0.204802
	104	1.18561	0.183198	0.325681	-1.49746	0.12227	0.0189604	0.236022	0.263024	-1.85401	0.0769345	-2.80297	0.0600116	0.308101	-1.45201	-1.47041	0.254861	0.266148	-5.74276e-16	0.215175	-1.65085	-1.82106	0.171924	0.134881	0.888641	0.989422	0.214414	0.0219674	-0.460581
	105	0.232517	0.183198	0.325681	0.298632	0.12227	0.889032	0.236022	1.27793e-15	-2.54008e-16	0.0769345	0.128899	-0.987691	0.308101	0.278752	1.19418	1.1405	1.15828	1.10887	0.215175	0.33686	3.1192e-16	1.23426	0.134881	-0.0291725	0.0783479	0.214414	0.0219674	-0.708093
	106	-0.720574	1.14093	-0.632884	-0.599413	-1.64957	0.0189604	-0.632874	0.263024	-0.784827	0.0769345	0.128899	0.0600116	-0.594505	-0.586627	-0.582215	-0.630781	-0.62598	-0.667866	0.215175	3.16149e-16	0.198573	0.171924	0.134881	-0.0291725	-0.832726	-1.67882	0.92263	-0.308384
	107	-0.720574	-1.73227	-1.59145	-1.49746	-6.86728e-16	-1.72118	-0.632874	1.27793e-15	-0.784827	-0.895238	-0.848392	-0.987691	-1.49711	-1.45201	-1.47041	-1.51642	-1.51811	-1.55623	-1.84754	-0.656996	-1.82106	-1.95275	-1.92022	0.888641	-0.832726	-0.732201	0.0219674	1.70977
	108	-1.67367	-1.73227	-0.632884	-0.599413	0.12227	0.0189604	0.236022	1.27793e-15	-2.54008e-16	-1.86741	-1.82568	0.0600116	-0.594505	-0.586627	-0.582215	-0.630781	-0.62598	-0.667866	-0.816182	-0.656996	-0.811242	0.171924	0.134881	-0.0291725	0.0783479	1.16103	0.92263	0.777299
	109	-0.720574	-0.774535	-0.632884	-0.599413	-6.86728e-16	-4.06825e-16	4.84137e-16	1.27793e-15	-2.54008e-16	-1.86741	-1.82568	1.10771	-0.594505	-0.586627	0.305981	0.254861	0.266148	0.220502	-1.84754	0.33686	0.198573	0.171924	0.134881	-2.13131e-16	-5.97709e-16	1.12295e-16	-3.83115e-16	-0.485315
	110	0.232517	0.183198	0.325681	0.298632	0.12227	0.0189604	0.236022	1.27793e-15	-2.54008e-16	0.0769345	0.128899	1.10771	0.308101	0.278752	0.305981	-0.630781	-0.62598	0.220502	0.215175	0.33686	-0.811242	0.171924	0.134881	0.888641	0.0783479	0.214414	0.0219674	-0.47511
	111	-1.67367	-1.73227	-1.59145	-1.49746	1.00819	0.889032	0.236022	1.23518	1.35354	-0.895238	-1.82568	1.10771	-0.594505	-0.586627	-0.582215	-0.630781	-0.62598	-0.667866	-0.816182	-0.656996	-0.811242	-0.890411	-0.892669	-0.0291725	0.989422	0.214414	0.92263	0.185138
	112	-1.67367	-1.73227	-0.632884	-0.599413	1.00819	0.0189604	1.10492	1.23518	1.35354	-1.86741	-1.82568	-2.03539	-0.594505	-0.586627	-0.582215	-0.630781	-0.62598	-0.667866	-0.816182	-1.65085	-0.811242	-0.890411	-0.892669	0.888641	0.0783479	0.214414	0.92263	1.4734
	113	-0.720574	-0.774535	-0.632884	-0.599413	1.00819	0.889032	0.236022	1.23518	1.35354	-0.895238	-0.848392	-0.987691	-0.594505	-0.586627	0.305981	0.254861	0.266148	0.220502	0.215175	0.33686	-0.811242	-0.890411	-0.892669	0.888641	0.989422	0.214414	0.0219674	-0.544756
	114	-0.720574	-0.774535	-0.632884	-0.599413	-0.763649	-0.851111	-0.632874	1.27793e-15	-2.54008e-16	-1.86741	-0.848392	-2.03539	-0.594505	-0.586627	1.1882e-16	-1.51642	-1.51811	-1.55623	-0.816182	-0.656996	-1.82106	-1.95275	-1.92022	-0.0291725	0.989422	1.16103	0.92263	3.12376
	115	-1.67367	-1.73227	-1.59145	-0.599413	-0.763649	-0.851111	-0.632874	1.27793e-15	-2.54008e-16	-1.86741	-1.82568	-2.03539	-0.594505	-0.586627	-0.582215	-0.630781	-0.62598	-0.667866	-0.816182	-0.656996	3.1192e-16	9.21148e-16	-1.92022	-0.0291725	0.989422	1.16103	0.92263	1.4734
	116	1.18561	1.14093	0.325681	0.298632	0.12227	0.889032	-1.50177	1.27793e-15	-2.54008e-16	0.0769345	0.128899	0.0600116	1.21071	0.278752	0.305981	0.254861	1.15828	0.220502	0.215175	-1.65085	1.20839	1.23426	0.134881	-0.0291725	0.989422	1.16103	0.92263	-0.159897
	117	0.232517	0.183198	1.28425	0.298632	1.00819	0.889032	0.236022	1.27793e-15	-2.54008e-16	0.0769345	0.128899	-0.987691	0.308101	1.14413	0.305981	0.254861	0.266148	0.220502	0.215175	-0.656996	-1.82106	0.171924	0.134881	0.888641	0.989422	-1.67882	-3.83115e-16	-0.334214
	118	1.18561	-0.774535	0.325681	1.19668	1.00819	0.0189604	1.10492	1.23518	0.284358	0.0769345	1.10619	1.10771	-0.594505	0.278752	1.19418	1.1405	1.15828	1.10887	0.215175	-0.656996	0.198573	0.171924	0.134881	0.888641	0.989422	-0.732201	-0.878695	1.05842
	119	0.232517	1.14093	1.28425	0.298632	1.00819	0.0189604	1.10492	1.23518	1.35354	-0.895238	1.10619	0.0600116	1.21071	1.14413	0.305981	1.1405	1.15828	1.10887	-0.816182	0.33686	1.20839	0.171924	0.134881	-0.0291725	0.989422	1.16103	0.92263	0.00692289
	120	-0.720574	0.183198	-0.632884	-0.599413	-1.64957	-1.72118	-1.50177	-0.709133	-1.85401	0.0769345	0.128899	-2.03539	-0.594505	-0.586627	0.305981	0.254861	0.266148	0.220502	-0.816182	0.33686	-1.82106	-0.890411	0.134881	-1.8648	-1.7438	-1.67882	-1.77936	-0.469205
	121	-0.720574	-0.774535	0.325681	0.298632	-2.53549	0.0189604	-1.50177	1.27793e-15	-2.54008e-16	1.04911	0.128899	0.0600116	0.308101	-0.586627	0.305981	-0.630781	0.266148	0.220502	0.215175	-0.656996	0.198573	0.171924	0.134881	-2.78261	-0.832726	-1.67882	-1.77936	-0.253962
	122	1.18561	1.14093	1.28425	1.19668	-0.763649	0.0189604	-0.632874	1.27793e-15	-2.54008e-16	0.0769345	1.10619	0.0600116	1.21071	1.14413	0.305981	0.254861	0.266148	0.220502	0.215175	0.33686	0.198573	0.171924	0.134881	0.888641	0.989422	1.16103	0.92263	-0.0833606
	123	-0.720574	-0.774535	0.325681	-0.599413	1.00819	0.0189604	0.236022	0.263024	0.284358	0.0769345	0.128899	0.0600116	-0.594505	-0.586627	-0.582215	0.254861	0.266148	0.220502	-0.816182	-0.656996	-0.811242	0.171924	1.16243	-0.0291725	0.0783479	0.214414	0.92263	-0.199223
	124	-2.62676	-6.66441e-16	-2.55002	0.298632	0.12227	0.0189604	1.10492	-0.709133	-1.85401	2.55615e-16	1.10619	-0.987691	1.21071	-2.31739	-1.47041	1.1405	-2.41024	-0.667866	-0.816182	0.33686	0.198573	-1.95275	-2.94777	0.888641	0.0783479	0.214414	0.92263	-0.240489
	125	0.232517	1.14093	0.325681	0.298632	0.12227	0.889032	0.236022	0.263024	0.284358	0.0769345	1.10619	0.0600116	0.308101	0.278752	1.19418	1.1405	1.15828	0.220502	1.24653	0.33686	1.20839	0.171924	0.134881	0.888641	0.989422	0.214414	0.0219674	0.280027
	126	-2.7845e-16	-0.774535	1.28425	-2.6666e-16	0.12227	0.0189604	-0.632874	-0.709133	-0.784827	1.04911	1.10619	1.10771	0.308101	1.14413	1.19418	-0.630781	-0.62598	-0.667866	-0.816182	-0.656996	-0.811242	9.21148e-16	-1.92022	-0.0291725	0.0783479	0.214414	0.0219674	-1.19928
	127	0.232517	-0.774535	0.325681	0.298632	-0.763649	-2.59125	0.236022	-1.68129	-0.784827	0.0769345	0.128899	0.0600116	-1.49711	-0.586627	-0.582215	-1.51642	-2.41024	-0.667866	-0.816182	0.33686	-0.811242	-0.890411	0.134881	-0.946986	-1.7438	-1.67882	-0.878695	-0.423448
	128	-0.720574	-1.73227	-2.55002	-2.39551	-1.64957	-2.59125	-0.632874	-0.709133	-0.784827	0.0769345	-0.848392	-2.03539	0.308101	0.278752	0.305981	-2.40206	-0.62598	-1.55623	1.24653	0.33686	-0.811242	-0.890411	0.134881	-0.0291725	0.0783479	-1.67882	-1.77936	1.92401
	129	1.18561	1.14093	0.325681	1.19668	1.00819	0.889032	1.10492	1.27793e-15	-2.54008e-16	0.0769345	1.10619	0.0600116	0.308101	1.14413	0.305981	0.254861	1.15828	1.10887	0.215175	3.16149e-16	1.20839	0.171924	1.16243	0.888641	0.989422	0.214414	0.0219674	0.265691
	130	-2.62676	-2.69	-0.632884	-0.599413	0.12227	0.889032	1.10492	0.263024	1.35354	-2.83958	-2.80297	-3.08309	-0.594505	-0.586627	-1.47041	-1.51642	-1.51811	-1.55623	-0.816182	-1.65085	-1.82106	-1.95275	-2.94777	0.888641	0.989422	1.16103	0.92263	5.9644
	131	1.18561	0.183198	1.28425	1.19668	0.12227	0.0189604	1.10492	0.263024	1.35354	1.04911	0.128899	1.10771	1.21071	0.278752	1.19418	0.254861	1.15828	0.220502	1.24653	0.33686	1.20839	0.171924	0.134881	0.888641	0.0783479	0.214414	0.0219674	0.365843
	132	-1.67367	-1.73227	-1.59145	-0.599413	-6.86728e-16	-4.06825e-16	-0.632874	1.27793e-15	-2.54008e-16	-2.83958	-1.82568	-0.987691	-1.49711	-0.586627	0.305981	-0.630781	-0.62598	-1.55623	0.215175	0.33686	3.1192e-16	-1.95275	-1.92022	-2.13131e-16	0.0783479	0.214414	0.0219674	2.04902
	133	0.232517	0.183198	-1.59145	-1.49746	1.00819	0.889032	0.236022	1.27793e-15	-2.54008e-16	0.0769345	0.128899	0.0600116	0.308101	0.278752	0.305981	0.254861	-0.62598	-1.55623	0.215175	-1.65085	-1.82106	0.171924	0.134881	-0.0291725	0.989422	-0.732201	0.92263	-0.305397
	134	-0.720574	-0.774535	0.325681	-0.599413	1.00819	-4.06825e-16	0.236022	0.263024	0.284358	-0.895238	0.128899	-0.987691	-1.49711	-1.45201	-0.582215	0.254861	0.266148	0.220502	-0.816182	-0.656996	0.198573	0.171924	-0.892669	0.888641	-5.97709e-16	-0.732201	0.92263	-0.428893
	135	0.232517	-0.774535	-0.632884	-0.599413	-0.763649	0.0189604	0.236022	-0.709133	-0.784827	1.04911	-0.848392	1.10771	-0.594505	0.278752	-0.582215	0.254861	-0.62598	0.220502	-0.816182	-1.65085	-0.811242	-0.890411	-0.892669	-0.946986	0.0783479	0.214414	-0.878695	-0.271452
	136	-0.720574	0.183198	-0.632884	-0.599413	0.12227	0.0189604	-0.632874	-1.68129	-0.784827	0.0769345	-0.848392	1.10771	-1.49711	-0.586627	-0.582215	-0.630781	-1.51811	-0.667866	-0.816182	0.33686	0.198573	-0.890411	-0.892669	-0.0291725	-0.832726	0.214414	-0.878695	-0.421689
	137	0.232517	1.14093	0.325681	-0.599413	1.00819	0.889032	0.236022	0.263024	1.35354	1.04911	0.128899	0.0600116	-1.49711	0.278752	0.305981	1.1405	-0.62598	0.220502	0.215175	0.33686	-1.82106	0.171924	0.134881	0.888641	0.989422	0.214414	0.92263	-0.116504
	138	0.232517	-0.774535	-0.632884	-0.599413	0.12227	-0.851111	1.10492	-1.68129	0.284358	-0.895238	-1.82568	-2.03539	-0.594505	0.278752	-0.582215	-0.630781	-0.62598	0.220502	-0.816182	-0.656996	-1.82106	-0.890411	-0.892669	-0.0291725	-0.832726	0.214414	-0.878695	0.609291
	139	0.232517	-6.66441e-16	-0.632884	-0.599413	-0.763649	0.0189604	-0.632874	-1.68129	-0.784827	0.0769345	0.128899	1.10771	-0.594505	0.278752	0.305981	0.254861	0.266148	0.220502	0.215175	0.33686	-0.811242	-0.890411	-0.892669	-0.0291725	-0.832726	-0.732201	0.0219674	-0.0642319
	140	1.18561	0.183198	-0.632884	-1.49746	1.00819	0.0189604	1.10492	0.263024	0.284358	-0.895238	-1.82568	0.0600116	1.21071	1.14413	0.305981	-0.630781	0.266148	-0.667866	0.215175	-0.656996	-0.811242	0.171924	0.134881	0.888641	0.989422	1.16103	0.92263	0.151742
	141	-1.67367	0.183198	-0.632884	1.19668	1.00819	0.0189604	0.236022	0.263024	1.35354	0.0769345	0.128899	1.10771	-1.49711	-1.45201	0.305981	0.254861	0.266148	0.220502	0.215175	0.33686	-0.811242	0.171924	1.16243	0.888641	0.0783479	1.16103	0.92263	-0.0642319
	142	1.18561	0.183198	1.28425	0.298632	1.00819	0.0189604	1.10492	1.23518	1.35354	0.0769345	5.91498e-16	0.0600116	0.308101	0.278752	1.19418	1.1405	0.266148	1.10887	0.215175	-0.656996	0.198573	1.23426	1.16243	0.888641	0.0783479	-0.732201	0.92263	-0.179652
	143	-0.720574	-0.774535	0.325681	-0.599413	0.12227	0.889032	1.10492	-0.709133	-0.784827	1.04911	1.10619	0.0600116	-0.594505	0.278752	-0.582215	0.254861	-0.62598	0.220502	-0.816182	-0.656996	0.198573	-0.890411	0.134881	-0.0291725	-0.832726	0.214414	-0.878695	-0.299419
	144	-0.720574	-2.69	-1.59145	-2.39551	-0.763649	0.889032	-0.632874	1.23518	1.35354	-0.895238	-0.848392	0.0600116	1.21071	0.278752	-1.47041	-0.630781	-2.41024	-2.4446	-0.816182	-0.656996	0.198573	0.171924	0.134881	0.888641	0.989422	0.214414	0.92263	1.09313
	145	-1.67367	-0.774535	-1.59145	0.298632	0.12227	0.0189604	-0.632874	0.263024	0.284358	-0.895238	-0.848392	0.0600116	0.308101	-2.31739	0.305981	-2.40206	0.266148	0.220502	0.215175	-0.656996	1.20839	-0.890411	-0.892669	0.888641	0.0783479	1.16103	0.92263	0.23489
	146	-0.720574	0.183198	-2.55002	0.298632	0.12227	0.889032	1.10492	1.23518	0.284358	0.0769345	0.128899	-0.987691	0.308101	0.278752	-0.582215	0.254861	-1.51811	-0.667866	-2.8789	-1.65085	-1.82106	-0.890411	-1.92022	0.888641	0.0783479	0.214414	0.92263	0.0496473
	147	-0.720574	-1.73227	-2.55002	-2.39551	-0.763649	0.889032	0.236022	1.23518	1.35354	-0.895238	0.128899	0.0600116	1.21071	0.278752	-1.47041	-1.51642	-1.51811	0.220502	0.215175	-0.656996	0.198573	1.23426	-2.94777	0.888641	0.989422	1.16103	0.92263	0.0247384
	148	0.232517	0.183198	0.325681	-0.599413	0.12227	0.889032	1.10492	-0.709133	-0.784827	-0.895238	-0.848392	-0.987691	-0.594505	0.278752	-0.582215	0.254861	-0.62598	0.220502	0.215175	-0.656996	0.198573	0.171924	-0.892669	-0.0291725	0.989422	0.214414	0.92263	-0.138652
	149	-0.720574	-0.774535	-0.632884	-0.599413	1.00819	0.0189604	1.10492	-0.709133	-0.784827	0.0769345	-0.848392	-0.987691	1.21071	1.14413	0.305981	0.254861	0.266148	0.220502	-0.816182	0.33686	0.198573	-0.890411	-0.892669	-0.0291725	0.989422	0.214414	0.92263	-0.450077
	150	0.232517	-1.73227	-0.632884	-0.599413	0.12227	0.889032	-0.632874	-0.709133	-0.784827	-1.86741	-0.848392	0.0600116	-0.594505	0.278752	-1.47041	0.254861	-1.51811	0.220502	-0.816182	0.33686	-0.811242	0.171924	-1.92022	-0.0291725	-0.832726	0.214414	0.0219674	0.20383
	151	-0.720574	-1.73227	-1.59145	-1.49746	-1.64957	-1.72118	4.84137e-16	0.263024	-1.85401	-0.895238	-0.848392	0.0600116	-1.49711	-1.45201	-1.47041	-0.630781	-0.62598	-0.667866	-0.816182	0.33686	-0.811242	-0.890411	-1.92022	-0.946986	0.989422	-1.67882	0.92263	0.234457
	152	0.232517	0.183198	0.325681	0.298632	-1.64957	-1.72118	-1.50177	-0.709133	-0.784827	-0.895238	-0.848392	0.0600116	-0.594505	-0.586627	-0.582215	-0.630781	-0.62598	-0.667866	-0.816182	0.33686	-0.811242	-0.890411	-0.892669	-0.946986	-5.97709e-16	-0.732201	-0.878695	0.234457
	153	-0.720574	-0.774535	-0.632884	0.298632	-2.53549	-1.72118	-2.37067	-1.68129	-0.784827	-0.895238	-0.848392	0.0600116	0.308101	1.14413	1.19418	1.1405	1.15828	1.10887	-0.816182	0.33686	1.20839	1.23426	1.16243	-0.946986	-1.7438	-1.67882	-0.878695	-1.05399
	154	-0.720574	-0.774535	-0.632884	-0.599413	-1.64957	-1.72118	-2.37067	-0.709133	-1.85401	-0.895238	-0.848392	-0.987691	0.308101	0.278752	0.305981	0.254861	-0.62598	-0.667866	0.215175	0.33686	0.198573	0.171924	0.134881	-2.13131e-16	-1.7438	-1.67882	-1.77936	0.2065
	155	1.18561	1.14093	1.28425	1.19668	0.12227	0.889032	0.236022	0.263024	0.284358	1.04911	1.10619	1.10771	-0.594505	-0.586627	-0.582215	-0.630781	-0.62598	-0.667866	-0.816182	0.33686	1.20839	1.23426	1.16243	0.888641	0.0783479	0.214414	0.0219674	-1.19928
	156	0.232517	0.183198	0.325681	0.298632	-0.763649	-0.851111	-0.632874	-1.68129	-1.85401	0.0769345	0.128899	0.0600116	-1.49711	-1.45201	-1.47041	-1.51642	-1.51811	-1.55623	-0.816182	0.33686	1.20839	1.23426	1.16243	-0.0291725	0.0783479	0.214414	-0.878695	-0.417546
	157	1.18561	1.14093	1.28425	1.19668	-1.64957	-1.72118	-0.632874	-0.709133	-1.85401	0.0769345	1.10619	0.0600116	0.308101	0.278752	0.305981	0.254861	0.266148	0.220502	0.215175	-0.656996	0.198573	-0.890411	-0.892669	-1.8648	-0.832726	-0.732201	-0.878695	-0.0833606
	158	0.232517	-0.774535	-0.632884	0.298632	0.12227	0.0189604	-0.632874	-0.709133	-0.784827	-0.895238	0.128899	-0.987691	-0.594505	-0.586627	0.305981	0.254861	-0.62598	-0.667866	-0.816182	0.33686	1.20839	1.23426	0.134881	-0.946986	-0.832726	-0.732201	0.0219674	0.0460608
	159	0.232517	0.183198	-0.632884	-1.49746	-1.64957	-1.72118	-1.50177	-0.709133	-1.85401	-0.895238	0.128899	0.0600116	-1.49711	-1.45201	-1.47041	-1.51642	-1.51811	-2.4446	1.24653	0.33686	0.198573	-0.890411	-0.892669	-0.946986	-5.97709e-16	-1.67882	-0.878695	0.235667
	160	-1.67367	-1.73227	-1.59145	-1.49746	-2.53549	-2.59125	-1.50177	-1.68129	-0.784827	1.04911	1.10619	-0.987691	1.34648e-16	-2.31739	-2.35861	-2.40206	-2.41024	-2.4446	-0.816182	0.33686	-0.811242	-0.890411	0.134881	-0.946986	-0.832726	-0.732201	-0.878695	-1.26218
	161	-0.720574	-0.774535	-0.632884	-0.599413	-1.64957	-1.72118	-1.50177	-0.709133	-1.85401	1.04911	-0.848392	1.10771	1.34648e-16	-1.45201	-1.47041	-1.51642	-1.51811	1.10887	1.24653	0.33686	-0.811242	-0.890411	-0.892669	-0.946986	-0.832726	-1.67882	-1.77936	-0.643872
	162	1.18561	1.14093	1.28425	1.19668	-1.64957	-0.851111	-1.50177	-1.68129	-0.784827	-1.86741	-0.848392	-2.03539	0.308101	0.278752	1.19418	1.1405	1.15828	1.10887	0.215175	0.33686	-1.82106	-1.95275	-1.92022	-1.8648	-1.7438	-1.67882	-0.878695	-2.72352
	163	0.232517	0.183198	0.325681	-0.599413	-1.64957	-1.72118	-2.37067	-0.709133	-1.85401	-0.895238	-0.848392	-2.03539	-1.49711	-1.45201	-2.35861	-2.40206	-2.41024	-2.4446	0.215175	-0.656996	0.198573	0.171924	0.134881	-0.946986	0.0783479	-0.732201	-0.878695	4.15116
	164	1.18561	0.183198	0.325681	0.298632	-0.763649	-0.851111	-0.632874	-1.68129	-1.85401	0.0769345	0.128899	0.0600116	0.308101	-0.586627	-1.47041	-1.51642	-1.51811	-1.55623	-1.84754	0.33686	0.198573	0.171924	0.134881	-0.0291725	0.0783479	0.214414	-0.878695	-0.417546
	165	-1.67367	-1.73227	-0.632884	-0.599413	-1.64957	-1.72118	-1.50177	-1.68129	-0.784827	-0.895238	-0.848392	0.0600116	-1.49711	-1.45201	-2.35861	-2.40206	-1.51811	-0.667866	0.215175	-0.656996	0.198573	1.23426	1.16243	-1.8648	-1.7438	-1.67882	-0.878695	0.896312
	166	-0.720574	-0.774535	1.28425	1.19668	-1.64957	-0.851111	-0.632874	-1.68129	-1.85401	-0.895238	-0.848392	1.10771	1.21071	0.278752	-2.35861	-2.40206	-2.41024	-2.4446	-0.816182	-1.65085	-0.811242	0.171924	0.134881	-1.8648	-0.832726	-0.732201	-0.878695	0.20877
	167	0.232517	1.14093	-1.59145	-1.49746	-1.64957	-1.72118	-1.50177	-0.709133	0.284358	-0.895238	-0.848392	-0.987691	-2.39972	-2.31739	-2.35861	-2.40206	-2.41024	-2.4446	1.24653	0.33686	-0.811242	-0.890411	0.134881	-0.946986	-1.7438	-0.732201	0.0219674	2.83703
	168	1.18561	1.14093	-0.632884	-0.599413	-2.53549	-2.59125	-2.37067	-2.65344	-1.85401	0.0769345	1.10619	0.0600116	-1.49711	-2.31739	-2.35861	-2.40206	-2.41024	1.10887	-0.816182	-1.65085	0.198573	1.23426	1.16243	-1.8648	-0.832726	0.214414	-0.878695	-1.01316
	169	-0.720574	0.183198	-1.59145	-1.49746	0.12227	0.0189604	-0.632874	1.23518	0.284358	-0.895238	-1.82568	-0.987691	-1.49711	-0.586627	-0.582215	0.254861	0.266148	-0.667866	-0.816182	-0.656996	-0.811242	-0.890411	0.134881	-0.946986	-1.7438	-1.67882	-0.878695	-0.188523
	170	-1.67367	-1.73227	-0.632884	-0.599413	-0.763649	-0.851111	-0.632874	-1.68129	-0.784827	-0.895238	0.128899	-0.987691	-1.49711	-1.45201	-0.582215	-1.51642	-1.51811	-1.55623	0.215175	0.33686	0.198573	0.171924	0.134881	-0.946986	-1.7438	-1.67882	-0.878695	0.996447
	171	-0.720574	-0.774535	-0.632884	-0.599413	-1.64957	-1.72118	-1.50177	-1.68129	-0.784827	1.04911	1.10619	1.10771	-1.49711	-1.45201	-1.47041	-0.630781	-0.62598	-1.55623	1.24653	1.33072	-0.811242	-0.890411	-0.892669	-1.8648	-0.832726	-0.732201	-1.77936	-1.61128
	172	1.18561	1.14093	-1.57913e-16	-2.39551	-0.763649	-0.851111	-1.50177	0.263024	0.284358	-0.895238	1.10619	1.10771	1.34648e-16	-1.45201	-1.47041	-1.51642	-1.51811	-1.55623	-0.816182	-0.656996	-0.811242	1.23426	1.16243	-0.0291725	0.0783479	-0.732201	-0.878695	-1.37905
	173	0.232517	0.183198	0.325681	0.298632	-0.763649	-0.851111	-0.632874	-1.68129	-0.784827	0.0769345	0.128899	1.10771	0.308101	0.278752	0.305981	0.254861	0.266148	0.220502	-0.816182	-0.656996	0.198573	0.171924	0.134881	-0.0291725	0.0783479	0.214414	-0.878695	-0.0642319
	174	-0.720574	-0.774535	1.28425	1.19668	-0.763649	-0.851111	-1.50177	0.263024	0.284358	1.04911	1.10619	1.10771	-2.39972	-1.45201	-1.47041	-1.51642	-1.51811	-1.55623	0.215175	-0.656996	1.20839	0.171924	-0.892669	-0.0291725	0.0783479	-0.732201	-0.878695	-2.54486
	175	-1.67367	-1.73227	-1.59145	-2.39551	-1.64957	-1.72118	-1.50177	-0.709133	-0.784827	1.04911	1.10619	0.0600116	-2.39972	-1.45201	-2.35861	-2.40206	-2.41024	-2.4446	-0.816182	-0.656996	0.198573	0.171924	-0.892669	-1.8648	-1.7438	-1.67882	-1.77936	-2.57632
	176	-2.7845e-16	-2.69	-2.55002	-1.49746	-0.763649	-0.851111	-1.50177	0.263024	-0.784827	1.04911	1.10619	1.10771	-1.49711	-1.45201	-1.47041	-1.51642	-1.51811	-1.55623	0.215175	-0.656996	0.198573	-0.890411	-0.892669	-0.0291725	0.0783479	-0.732201	-0.878695	-2.54486
	177	-2.62676	-2.69	0.325681	-2.39551	-6.86728e-16	-2.59125	-0.632874	-0.709133	0.284358	1.04911	1.10619	1.10771	0.308101	1.14413	0.305981	0.254861	0.266148	0.220502	0.215175	1.33072	0.198573	0.171924	1.16243	-0.946986	-1.7438	-1.67882	-0.878695	0.14631
	178	-0.720574	-0.774535	-0.632884	-0.599413	-1.64957	-1.72118	-1.50177	-0.709133	-1.85401	-0.895238	-0.848392	-0.987691	-1.49711	-0.586627	-0.582215	-1.51642	-1.51811	-1.55623	-0.816182	-1.65085	-0.811242	-0.890411	-0.892669	-1.8648	-0.832726	-0.732201	-0.878695	1.70977
	179	1.18561	1.14093	0.325681	-0.599413	-0.763649	0.0189604	-0.632874	-1.68129	-0.784827	-0.895238	-1.82568	-0.987691	-1.49711	-1.45201	-1.47041	-0.630781	-0.62598	-0.667866	0.215175	-0.656996	0.198573	1.23426	0.134881	-1.8648	-0.832726	-0.732201	-1.77936	0.881236
	180	-0.720574	0.183198	-1.59145	-1.49746	-2.53549	-2.59125	-1.50177	-1.68129	-0.784827	-0.895238	0.128899	-0.987691	-1.49711	-0.586627	-1.47041	-0.630781	-1.51811	-1.55623	-1.84754	-1.65085	-0.811242	-0.890411	0.134881	-0.946986	-0.832726	-0.732201	-1.77936	0.758731
	181	0.232517	-0.774535	-0.632884	-0.599413	-2.53549	-2.59125	-2.37067	-1.68129	-0.784827	0.0769345	0.128899	0.0600116	-1.49711	-1.45201	-1.47041	-1.51642	-0.62598	-1.55623	-0.816182	-0.656996	-0.811242	-1.95275	-1.92022	-1.8648	-1.7438	-0.732201	-0.878695	-0.37822
	182	0.232517	0.183198	-0.632884	-0.599413	0.12227	0.0189604	0.236022	-1.68129	0.284358	1.04911	1.10619	0.0600116	-0.594505	-1.45201	-1.47041	-1.51642	-1.51811	-1.55623	1.24653	0.33686	-0.811242	-1.95275	-0.892669	-0.946986	-0.832726	-0.732201	0.0219674	-1.71377
	183	-0.720574	0.183198	0.325681	0.298632	-2.53549	-1.72118	-2.37067	-1.68129	-0.784827	-1.86741	-1.82568	-2.03539	1.21071	1.14413	-0.582215	-1.51642	-1.51811	-1.55623	-0.816182	0.33686	0.198573	0.171924	-0.892669	-1.8648	-1.7438	-1.67882	-0.878695	3.83708
	184	-0.720574	0.183198	0.325681	0.298632	1.00819	-0.851111	0.236022	-1.68129	-0.784827	1.04911	0.128899	1.10771	-0.594505	-0.586627	-0.582215	-1.51642	-1.51811	-1.55623	-0.816182	-1.65085	-0.811242	-0.890411	-0.892669	-0.946986	0.0783479	-1.67882	-1.77936	-1.83154
	185	-0.720574	-1.73227	-1.59145	-1.49746	0.12227	0.0189604	-0.632874	-0.709133	-2.9232	0.0769345	0.128899	0.0600116	-1.49711	-1.45201	-0.582215	-1.51642	-1.51811	-1.55623	-1.84754	-0.656996	0.198573	1.23426	1.16243	-0.946986	-0.832726	0.214414	-1.77936	-0.417546
	186	-0.720574	0.183198	0.325681	0.298632	-1.64957	-1.72118	-2.37067	-0.709133	-0.784827	1.04911	1.10619	1.10771	-0.594505	-1.45201	-1.47041	-0.630781	-0.62598	-0.667866	0.215175	0.33686	-0.811242	-0.890411	-0.892669	-0.946986	-1.7438	-0.732201	-0.878695	-1.19928
	187	-0.720574	-0.774535	-0.632884	-0.599413	-1.64957	-2.59125	-1.50177	-1.68129	-0.784827	-0.895238	-0.848392	1.10771	-1.49711	-1.45201	-1.47041	-1.51642	-1.51811	-1.55623	-0.816182	-0.656996	0.198573	1.23426	1.16243	-2.78261	-2.65487	-1.67882	-1.77936	0.0475891
	188	0.232517	0.183198	1.28425	1.19668	-1.64957	-0.851111	-1.50177	1.23518	-0.784827	1.04911	0.128899	1.10771	0.308101	0.278752	0.305981	-0.630781	-0.62598	-0.667866	-0.816182	-0.656996	1.20839	0.171924	0.134881	-2.78261	-1.7438	-1.67882	-2.68002	-0.900546
	189	0.232517	0.183198	0.325681	-0.599413	-1.64957	-2.59125	-1.50177	-1.68129	-0.784827	0.0769345	0.128899	0.0600116	-1.49711	-1.45201	-1.47041	-1.51642	-1.51811	-0.667866	-0.816182	0.33686	-1.82106	-0.890411	0.134881	-0.946986	-0.832726	-0.732201	-1.77936	-0.384122
	190	0.232517	0.183198	-0.632884	-0.599413	-1.64957	-1.72118	-1.50177	-0.709133	-0.784827	0.0769345	-0.848392	0.0600116	0.308101	-0.586627	-0.582215	-0.630781	-0.62598	-0.667866	0.215175	0.33686	0.198573	0.171924	1.16243	-0.946986	-0.832726	-0.732201	-0.878695	-0.00965476
	191	0.232517	0.183198	1.28425	1.19668	0.12227	0.0189604	0.236022	-0.709133	0.284358	-0.895238	-0.848392	0.0600116	0.308101	0.278752	0.305981	0.254861	0.266148	0.220502	-0.816182	-1.65085	1.20839	1.23426	1.16243	-0.946986	-0.832726	-0.732201	-0.878695	-0.409764
	192	0.232517	1.14093	1.28425	1.19668	-0.763649	-1.72118	-1.50177	-1.68129	-0.784827	0.0769345	0.128899	-0.987691	-0.594505	-0.586627	-0.582215	-0.630781	0.266148	0.220502	0.215175	1.33072	-0.811242	-0.890411	0.134881	-1.8648	-0.832726	-0.732201	-1.77936	-0.209504
	193	1.18561	1.14093	1.28425	-0.599413	-0.763649	-0.851111	-1.50177	-0.709133	-1.85401	0.0769345	-0.848392	-0.987691	0.308101	1.14413	0.305981	-0.630781	-1.51811	1.10887	1.24653	-0.656996	0.198573	0.171924	-0.892669	-0.946986	-0.832726	-1.67882	-1.77936	0.139608
	194	1.18561	-0.774535	-0.632884	-0.599413	0.12227	0.0189604	-0.632874	1.23518	-1.85401	-0.895238	0.128899	0.0600116	-0.594505	-0.586627	1.19418	1.35309e-16	0.266148	-0.667866	0.215175	1.33072	-0.811242	-0.890411	-0.892669	-1.8648	-1.7438	-0.732201	-0.878695	-0.201551
	195	-1.67367	-1.73227	-1.59145	-1.49746	0.12227	-1.72118	-0.632874	-0.709133	0.284358	0.0769345	-0.848392	-0.987691	-1.49711	-1.45201	-1.47041	-1.51642	-0.62598	-0.667866	0.215175	1.33072	0.198573	0.171924	0.134881	-2.78261	-1.7438	-1.67882	-1.77936	0.601395
	196	1.18561	1.14093	1.28425	0.298632	-0.763649	-1.72118	0.236022	0.263024	-0.784827	1.04911	-0.848392	-0.987691	0.308101	0.278752	0.305981	1.1405	1.15828	-1.55623	0.215175	1.33072	-0.811242	-0.890411	0.134881	-0.946986	-0.832726	-0.732201	-0.878695	-0.39202
	197	1.18561	-0.774535	-0.632884	0.298632	-1.64957	-1.72118	-1.50177	-0.709133	-1.85401	0.0769345	0.128899	-0.987691	0.308101	0.278752	1.19418	1.1405	1.15828	0.220502	-0.816182	-1.65085	-1.82106	-1.95275	-1.92022	-0.946986	-0.832726	-0.732201	-1.77936	-0.593617
	198	-1.67367	-0.774535	-0.632884	-0.599413	0.12227	0.0189604	0.236022	-0.709133	0.284358	1.04911	1.10619	1.10771	0.308101	0.278752	-0.582215	-0.630781	0.266148	0.220502	-1.84754	-0.656996	0.198573	-0.890411	-0.892669	-1.8648	-0.832726	-0.732201	-0.878695	-0.30252
	199	-1.67367	-1.73227	-1.59145	-1.49746	-0.763649	-1.72118	-0.632874	-0.709133	-1.85401	1.04911	1.10619	0.0600116	-0.594505	-1.45201	-1.47041	-1.51642	-0.62598	-0.667866	-0.816182	0.33686	-0.811242	0.171924	0.134881	-2.78261	-1.7438	-1.67882	-2.68002	-1.13893
	200	-0.720574	0.183198	0.325681	1.19668	-0.763649	-0.851111	-0.632874	-1.68129	-0.784827	0.0769345	0.128899	0.0600116	-1.49711	-1.06396e-16	-0.582215	-1.51642	-1.51811	-0.667866	-0.816182	0.33686	1.20839	-0.890411	-0.892669	-0.0291725	-1.7438	-1.67882	-1.77936	-0.384122
	201	0.232517	0.183198	-0.632884	-0.599413	0.12227	-0.851111	0.236022	-0.709133	0.284358	0.0769345	-0.848392	0.0600116	-0.594505	-1.45201	-1.47041	-1.51642	-1.51811	-1.55623	0.215175	-0.656996	0.198573	0.171924	0.134881	-0.946986	0.0783479	0.214414	0.0219674	0.295776
	202	0.232517	0.183198	-0.632884	-0.599413	-1.64957	-0.851111	-1.50177	-0.709133	-1.85401	0.0769345	0.128899	-0.987691	-0.594505	-1.45201	-1.47041	-1.51642	-0.62598	-0.667866	0.215175	0.33686	1.20839	1.23426	1.16243	-0.946986	-0.832726	-1.67882	-0.878695	0.164375
	203	-0.720574	-0.774535	-0.632884	-0.599413	-0.763649	0.0189604	-0.632874	-0.709133	-0.784827	1.04911	-0.848392	1.10771	0.308101	0.278752	0.305981	-0.630781	-0.62598	-0.667866	-0.816182	-1.65085	0.198573	0.171924	0.134881	-0.0291725	-0.832726	-0.732201	-0.878695	-0.601816
	204	0.232517	0.183198	0.325681	-0.599413	-0.763649	0.0189604	-0.632874	-0.709133	0.284358	0.0769345	0.128899	0.0600116	-0.594505	0.278752	0.305981	-0.630781	0.266148	0.220502	1.24653	1.33072	-0.811242	0.171924	0.134881	-0.0291725	-0.832726	-0.732201	-0.878695	-0.235635
	205	-0.720574	-0.774535	-1.59145	-1.49746	-1.64957	-0.851111	-1.50177	-0.709133	-0.784827	1.04911	0.128899	0.0600116	-1.49711	-1.45201	-0.582215	-0.630781	-0.62598	-1.55623	0.215175	1.33072	0.198573	0.171924	-0.892669	-1.8648	-0.832726	-0.732201	-1.77936	-0.689653
	206	-0.720574	0.183198	1.28425	0.298632	0.12227	0.0189604	1.10492	-2.65344	-1.85401	-0.895238	-0.848392	-2.03539	-1.49711	0.278752	0.305981	1.1405	1.15828	1.10887	0.215175	1.33072	-0.811242	0.171924	0.134881	-1.8648	-1.7438	-2.62543	-2.68002	-2.29005
	207	-0.720574	0.183198	1.28425	1.19668	-0.763649	-0.851111	0.236022	-0.709133	0.284358	-2.83958	-2.80297	-2.03539	1.21071	0.278752	0.305981	0.254861	0.266148	0.220502	0.215175	0.33686	1.20839	1.23426	-0.892669	0.888641	0.989422	1.16103	0.92263	-1.10083
	208	-0.720574	-0.774535	0.325681	0.298632	-0.763649	-0.851111	-1.50177	-1.68129	-0.784827	-1.86741	-0.848392	-2.03539	1.21071	1.14413	1.19418	1.1405	1.15828	1.10887	0.215175	-0.656996	0.198573	0.171924	0.134881	-0.946986	-0.832726	-0.732201	-0.878695	-2.72352
	209	0.232517	0.183198	1.28425	1.19668	-0.763649	-0.851111	0.236022	-0.709133	-0.784827	-1.86741	-0.848392	-2.03539	0.308101	1.14413	1.19418	1.1405	1.15828	-0.667866	-0.816182	0.33686	0.198573	0.171924	0.134881	-1.8648	-1.7438	-2.62543	-2.68002	-1.52995
	210	1.18561	-0.774535	0.325681	-0.599413	1.00819	0.889032	-1.50177	-0.709133	0.284358	0.0769345	-0.848392	-0.987691	-0.594505	-1.06396e-16	-0.582215	-1.51642	-1.51811	-0.667866	0.215175	3.16149e-16	-0.811242	-0.890411	1.16243	-1.8648	-0.832726	-1.67882	-0.878695	0.885447
	211	0.232517	0.183198	1.28425	0.298632	-1.64957	-0.851111	-1.50177	-1.68129	-2.9232	-1.86741	0.128899	-2.03539	-0.594505	0.278752	-0.582215	-0.630781	0.266148	0.220502	0.215175	-0.656996	-0.811242	-1.95275	-2.94777	-0.0291725	-0.832726	-0.732201	-0.878695	-0.146719
	212	0.232517	0.183198	1.28425	0.298632	0.12227	0.0189604	-0.632874	0.263024	0.284358	-0.895238	-0.848392	-2.03539	0.308101	0.278752	0.305981	0.254861	0.266148	1.10887	0.215175	-0.656996	0.198573	0.171924	0.134881	-0.0291725	0.0783479	-0.732201	-0.878695	-1.1728
	213	-0.720574	0.183198	-0.632884	-1.49746	0.12227	0.0189604	-0.632874	-1.68129	-0.784827	1.04911	-0.848392	1.10771	-1.49711	-1.45201	-0.582215	-0.630781	-0.62598	-0.667866	0.215175	-0.656996	-0.811242	1.23426	1.16243	0.888641	0.989422	-1.67882	-1.77936	-0.601816
	214	0.232517	-0.774535	-0.632884	-0.599413	0.12227	0.889032	0.236022	-0.709133	1.35354	1.04911	1.10619	1.10771	-1.49711	-1.45201	-0.582215	-0.630781	-0.62598	-0.667866	0.215175	0.33686	1.20839	1.23426	1.16243	-0.946986	-0.832726	0.214414	0.0219674	-1.19928
	215	1.18561	1.14093	0.325681	0.298632	0.12227	-0.851111	0.236022	-0.709133	-0.784827	-2.83958	-1.82568	-3.08309	0.308101	-0.586627	-0.582215	-0.630781	-0.62598	-0.667866	0.215175	-0.656996	0.198573	0.171924	1.16243	-1.8648	-1.7438	0.214414	0.0219674	2.06556
	216	-0.720574	1.14093	1.28425	1.19668	-0.763649	-0.851111	-0.632874	-1.68129	-0.784827	0.0769345	-1.82568	0.0600116	1.21071	1.14413	1.19418	0.254861	-0.62598	-1.55623	-0.816182	0.33686	1.20839	-0.890411	-0.892669	-1.8648	-1.7438	-1.67882	-1.77936	0.269367
	217	-1.67367	-1.73227	-1.59145	-1.49746	-0.763649	-0.851111	-0.632874	-0.709133	-1.85401	0.0769345	0.128899	0.0600116	-1.49711	-0.586627	-1.47041	-0.630781	-0.62598	-0.667866	0.215175	0.33686	-0.811242	-0.890411	-0.892669	-0.946986	-1.7438	-0.732201	-0.878695	-0.308384
	218	-1.67367	-1.73227	-1.59145	-1.49746	-0.763649	-0.851111	-0.632874	-0.709133	-0.784827	0.0769345	0.128899	0.0600116	-1.49711	-0.586627	-0.582215	-0.630781	-0.62598	-0.667866	0.215175	0.33686	1.20839	1.23426	1.16243	-0.0291725	-0.832726	-0.732201	-0.878695	-0.308384
	219	0.232517	-0.774535	-0.632884	0.298632	1.00819	0.889032	0.236022	0.263024	0.284358	0.0769345	1.10619	0.0600116	0.308101	0.278752	0.305981	1.1405	0.266148	1.10887	0.215175	-0.656996	0.198573	0.171924	-0.892669	-0.0291725	0.0783479	0.214414	0.92263	0.251707
	220	-0.720574	-0.774535	-0.632884	-0.599413	0.12227	0.889032	0.236022	0.263024	0.284358	-0.895238	-0.848392	-0.987691	0.308101	0.278752	0.305981	1.1405	1.15828	1.10887	1.24653	1.33072	1.20839	1.23426	1.16243	-0.0291725	0.989422	0.214414	0.0219674	-1.67202
	221	-2.62676	-0.774535	0.325681	-1.49746	0.12227	-1.72118	1.10492	0.263024	0.284358	-1.86741	-0.848392	-3.08309	-1.49711	1.14413	-0.582215	1.1405	-1.51811	1.10887	1.24653	-0.656996	1.20839	0.171924	0.134881	-1.8648	0.989422	-1.67882	0.92263	-0.712975
	222	0.232517	0.183198	0.325681	1.19668	-6.86728e-16	-4.06825e-16	4.84137e-16	1.23518	1.35354	0.0769345	0.128899	0.0600116	1.21071	1.14413	1.19418	1.1405	1.15828	1.10887	-0.816182	-0.656996	0.198573	0.171924	0.134881	-2.13131e-16	-5.97709e-16	1.12295e-16	-3.83115e-16	-0.0900616
	223	1.18561	1.14093	1.28425	0.298632	1.00819	0.889032	1.10492	0.263024	0.284358	0.0769345	0.128899	0.0600116	0.308101	0.278752	0.305981	0.254861	0.266148	0.220502	1.24653	1.33072	0.198573	0.171924	0.134881	0.888641	0.989422	1.16103	0.92263	-0.199223
	224	1.18561	1.14093	1.28425	1.19668	1.00819	0.889032	1.10492	1.23518	0.284358	0.0769345	1.10619	0.0600116	1.21071	1.14413	0.305981	0.254861	0.266148	0.220502	-0.816182	-0.656996	0.198573	0.171924	0.134881	0.888641	0.989422	1.16103	0.92263	-0.0833606
	225	1.18561	0.183198	0.325681	0.298632	0.12227	0.889032	0.236022	-0.709133	-0.784827	0.0769345	0.128899	0.0600116	0.308101	1.14413	1.19418	1.1405	1.15828	1.10887	1.24653	1.33072	0.198573	0.171924	1.16243	-0.0291725	0.989422	0.214414	0.0219674	-0.0900616
	226	0.232517	1.14093	1.28425	1.19668	0.12227	0.889032	0.236022	1.23518	0.284358	0.0769345	0.128899	0.0600116	1.21071	1.14413	0.305981	0.254861	0.266148	0.220502	1.24653	0.33686	-0.811242	-0.890411	-0.892669	-0.0291725	0.989422	0.214414	0.0219674	-0.199223
	227	1.18561	1.14093	1.28425	1.19668	0.12227	0.889032	0.236022	1.23518	1.35354	0.0769345	0.128899	0.0600116	1.21071	1.14413	1.19418	0.254861	0.266148	0.220502	0.215175	0.33686	1.20839	1.23426	1.16243	-0.0291725	0.989422	0.214414	0.0219674	-0.199223
	228	0.232517	1.14093	0.325681	1.19668	0.12227	0.889032	0.236022	1.23518	1.35354	1.04911	1.10619	0.0600116	1.21071	0.278752	1.19418	0.254861	1.15828	1.10887	1.24653	1.33072	0.198573	0.171924	0.134881	0.888641	0.0783479	0.214414	0.0219674	0.586155
	229	0.232517	0.183198	-0.632884	1.19668	0.12227	0.0189604	0.236022	1.23518	0.284358	1.04911	0.128899	1.10771	1.21071	1.14413	1.19418	1.1405	1.15828	1.10887	1.24653	1.33072	0.198573	0.171924	1.16243	-0.0291725	0.0783479	0.214414	0.0219674	0.96144
	230	-0.720574	-0.774535	-0.632884	0.298632	1.00819	0.889032	1.10492	1.23518	0.284358	0.0769345	0.128899	1.10771	0.308101	0.278752	0.305981	-0.630781	0.266148	0.220502	-0.816182	0.33686	-0.811242	-0.890411	-1.92022	0.888641	0.0783479	0.214414	0.0219674	-0.261765
	231	-0.720574	0.183198	-0.632884	0.298632	0.12227	0.0189604	1.10492	1.23518	0.284358	0.0769345	-0.848392	0.0600116	1.21071	0.278752	0.305981	1.1405	1.15828	1.10887	0.215175	0.33686	1.20839	0.171924	1.16243	-0.0291725	0.0783479	0.214414	0.92263	-0.620516
	232	1.18561	1.14093	1.28425	1.19668	1.00819	0.0189604	0.236022	-0.709133	-1.85401	1.04911	1.10619	1.10771	1.21071	1.14413	1.19418	1.1405	1.15828	1.10887	1.24653	1.33072	1.20839	1.23426	1.16243	-0.0291725	0.989422	0.214414	0.92263	1.49189
	233	0.232517	0.183198	0.325681	1.19668	0.12227	0.889032	-0.632874	1.23518	0.284358	0.0769345	1.10619	0.0600116	0.308101	0.278752	0.305981	0.254861	0.266148	0.220502	0.215175	0.33686	0.198573	0.171924	0.134881	-0.0291725	0.989422	1.16103	0.0219674	-0.0833606
	234	0.232517	0.183198	1.28425	0.298632	1.00819	0.0189604	0.236022	1.23518	1.35354	0.0769345	0.128899	0.0600116	1.21071	0.278752	1.19418	0.254861	0.266148	0.220502	-0.816182	-0.656996	0.198573	0.171924	0.134881	-0.0291725	0.0783479	0.214414	0.0219674	-0.199223
	235	0.232517	-0.774535	-0.632884	-0.599413	0.12227	0.889032	0.236022	-0.709133	-0.784827	1.04911	1.10619	1.10771	0.308101	1.14413	1.19418	1.1405	1.15828	1.10887	0.215175	-0.656996	0.198573	1.23426	1.16243	-0.0291725	0.0783479	0.214414	0.0219674	1.49189
	236	1.18561	1.14093	1.28425	0.298632	0.12227	0.889032	0.236022	1.23518	1.35354	1.04911	1.10619	1.10771	0.308101	0.278752	0.305981	0.254861	0.266148	0.220502	0.215175	0.33686	0.198573	0.171924	0.134881	-0.0291725	0.989422	0.214414	0.0219674	0.14631
	237	0.232517	0.183198	0.325681	0.298632	1.00819	0.0189604	1.10492	1.23518	1.35354	0.0769345	0.128899	0.0600116	0.308101	0.278752	0.305981	0.254861	0.266148	0.220502	0.215175	0.33686	0.198573	0.171924	0.134881	0.888641	0.989422	0.214414	0.0219674	-0.199223
	238	1.18561	0.183198	0.325681	1.19668	1.00819	0.889032	1.10492	-0.709133	0.284358	-0.895238	-0.848392	0.0600116	0.308101	0.278752	1.19418	1.1405	1.15828	1.10887	1.24653	1.33072	1.20839	0.171924	0.134881	-0.0291725	0.0783479	1.16103	0.0219674	-1.05399
	239	0.232517	1.14093	1.28425	1.19668	1.00819	0.889032	0.236022	0.263024	0.284358	0.0769345	0.128899	0.0600116	1.21071	1.14413	1.19418	1.1405	1.15828	1.10887	1.24653	0.33686	-0.811242	-0.890411	-0.892669	-0.0291725	0.0783479	0.214414	0.92263	-0.0900616
	240	1.18561	1.14093	1.28425	1.19668	-6.86728e-16	-4.06825e-16	4.84137e-16	1.23518	0.284358	0.0769345	0.128899	1.10771	1.21071	1.14413	1.19418	1.1405	1.15828	1.10887	1.24653	1.33072	0.198573	1.23426	1.16243	-2.13131e-16	-5.97709e-16	1.12295e-16	-3.83115e-16	0.52797
	241	0.232517	0.183198	0.325681	0.298632	0.12227	0.889032	0.236022	0.263024	0.284358	0.0769345	0.128899	0.0600116	0.308101	0.278752	0.305981	0.254861	0.266148	0.220502	-0.816182	0.33686	0.198573	0.171924	0.134881	-0.946986	0.989422	-0.732201	0.0219674	-0.199223
	242	0.232517	0.183198	0.325681	0.298632	-0.763649	0.889032	-0.632874	-0.709133	-0.784827	-0.895238	-0.848392	0.0600116	0.308101	1.14413	0.305981	0.254861	1.15828	1.10887	0.215175	0.33686	1.20839	1.23426	1.16243	0.888641	0.989422	0.214414	0.0219674	-0.839101
	243	0.232517	0.183198	1.28425	0.298632	1.00819	0.889032	1.10492	0.263024	0.284358	0.0769345	1.10619	0.0600116	-0.594505	0.278752	1.19418	1.1405	1.15828	1.10887	0.215175	0.33686	-1.82106	-0.890411	0.134881	0.888641	0.989422	1.16103	0.92263	0.440393
	244	-0.720574	-0.774535	0.325681	0.298632	0.12227	0.889032	-0.632874	0.263024	0.284358	0.0769345	0.128899	1.10771	0.308101	0.278752	0.305981	0.254861	0.266148	0.220502	1.24653	0.33686	0.198573	0.171924	0.134881	-0.0291725	0.989422	0.214414	0.92263	-0.0642319
	245	1.18561	1.14093	0.325681	0.298632	0.12227	0.0189604	0.236022	-0.709133	-0.784827	0.0769345	0.128899	-0.987691	1.21071	1.14413	1.19418	1.1405	1.15828	1.10887	-1.84754	-0.656996	0.198573	0.171924	0.134881	-0.0291725	0.989422	0.214414	0.0219674	-0.708093
	246	0.232517	0.183198	0.325681	0.298632	1.00819	0.889032	1.10492	0.263024	0.284358	1.04911	1.10619	1.10771	1.21071	1.14413	0.305981	0.254861	0.266148	0.220502	1.24653	0.33686	0.198573	0.171924	0.134881	0.888641	0.989422	0.214414	0.0219674	0.14631
	247	0.232517	1.14093	1.28425	0.298632	1.00819	0.889032	0.236022	1.23518	1.35354	0.0769345	0.128899	-0.987691	0.308101	0.278752	0.305981	-0.630781	-0.62598	-0.667866	0.215175	1.33072	-0.811242	-1.95275	-1.92022	-0.0291725	0.0783479	1.16103	0.92263	0.039665
	248	1.18561	1.14093	0.325681	0.298632	1.00819	0.889032	0.236022	0.263024	1.35354	0.0769345	0.128899	0.0600116	0.308101	0.278752	0.305981	1.1405	0.266148	0.220502	-1.84754	0.33686	1.20839	0.171924	0.134881	0.888641	0.989422	0.214414	0.0219674	-0.162811
	249	-0.720574	-0.774535	-0.632884	-0.599413	1.00819	0.889032	1.10492	0.263024	0.284358	1.04911	0.128899	1.10771	-0.594505	-0.586627	-0.582215	-0.630781	-0.62598	-0.667866	-0.816182	-1.65085	0.198573	-0.890411	-0.892669	0.888641	0.989422	0.214414	0.0219674	-0.900546
	250	-0.720574	-0.774535	-0.632884	-0.599413	0.12227	0.889032	0.236022	0.263024	0.284358	1.04911	0.128899	1.10771	-0.594505	0.278752	0.305981	1.1405	1.15828	0.220502	0.215175	0.33686	1.20839	1.23426	1.16243	0.888641	0.989422	0.214414	0.0219674	0.676383
	251	0.232517	0.183198	0.325681	0.298632	1.00819	0.889032	1.10492	1.23518	1.35354	-0.895238	0.128899	0.0600116	1.21071	1.14413	1.19418	0.254861	-0.62598	-0.667866	1.24653	1.33072	-0.811242	-0.890411	0.134881	0.888641	0.989422	0.214414	0.0219674	-0.140867
	252	1.18561	1.14093	1.28425	1.19668	1.00819	0.889032	1.10492	1.23518	1.35354	0.0769345	0.128899	0.0600116	1.21071	1.14413	1.19418	1.1405	1.15828	1.10887	0.215175	0.33686	0.198573	0.171924	0.134881	0.888641	0.989422	1.16103	0.92263	-0.0900616
	253	0.232517	0.183198	0.325681	0.298632	0.12227	0.0189604	0.236022	0.263024	0.284358	-0.895238	-0.848392	-0.987691	1.21071	1.14413	-0.582215	-0.630781	-0.62598	-0.667866	-0.816182	-0.656996	1.20839	-0.890411	0.134881	0.888641	0.989422	0.214414	0.92263	0.582507
	254	0.232517	0.183198	0.325681	-0.599413	1.00819	0.889032	1.10492	0.263024	0.284358	0.0769345	1.10619	0.0600116	0.308101	0.278752	1.19418	1.1405	0.266148	-0.667866	0.215175	1.33072	-0.811242	0.171924	0.134881	0.888641	0.989422	1.16103	0.92263	-0.069025
	255	-0.720574	1.14093	-0.632884	0.298632	1.00819	0.889032	1.10492	1.23518	1.35354	1.04911	1.10619	0.0600116	0.308101	1.14413	1.19418	1.1405	0.266148	0.220502	1.24653	0.33686	0.198573	0.171924	0.134881	0.888641	0.989422	1.16103	0.92263	0.299026
	256	1.18561	1.14093	0.325681	0.298632	1.00819	0.889032	1.10492	0.263024	1.35354	0.0769345	1.10619	0.0600116	0.308101	1.14413	1.19418	1.1405	1.15828	1.10887	-0.816182	0.33686	-0.811242	-1.95275	-0.892669	0.888641	0.989422	1.16103	0.92263	0.440393
	257	0.232517	0.183198	1.28425	1.19668	0.12227	0.0189604	0.236022	1.23518	1.35354	-0.895238	-0.848392	-3.08309	1.21071	1.14413	1.19418	1.1405	1.15828	1.10887	0.215175	1.33072	-0.811242	-0.890411	-1.92022	0.888641	0.989422	0.214414	0.0219674	-2.90808
	258	0.232517	-0.774535	-0.632884	0.298632	-0.763649	-0.851111	-0.632874	0.263024	0.284358	0.0769345	1.10619	0.0600116	0.308101	0.278752	0.305981	1.1405	1.15828	0.220502	0.215175	1.33072	-0.811242	-1.95275	-0.892669	-0.0291725	0.989422	0.214414	0.92263	0.280027
	259	0.232517	1.14093	0.325681	1.19668	0.12227	0.0189604	0.236022	0.263024	0.284358	0.0769345	0.128899	0.0600116	0.308101	1.14413	1.19418	1.1405	1.15828	1.10887	0.215175	0.33686	1.20839	1.23426	1.16243	-0.0291725	0.0783479	0.214414	0.0219674	-0.0900616
	260	0.232517	0.183198	0.325681	0.298632	0.12227	0.0189604	0.236022	1.23518	1.35354	-1.86741	0.128899	0.0600116	0.308101	0.278752	0.305981	0.254861	0.266148	0.220502	-0.816182	0.33686	1.20839	1.23426	1.16243	0.888641	0.989422	0.214414	0.0219674	-0.388581
	261	-0.720574	-0.774535	-0.632884	1.19668	0.12227	0.0189604	0.236022	1.23518	1.35354	-0.895238	-0.848392	-0.987691	1.21071	1.14413	0.305981	0.254861	0.266148	0.220502	-0.816182	-0.656996	0.198573	0.171924	-0.892669	0.888641	0.989422	0.214414	0.0219674	-0.544756
	262	0.232517	0.183198	-0.632884	0.298632	0.12227	0.0189604	0.236022	0.263024	0.284358	1.04911	0.128899	0.0600116	1.21071	1.14413	0.305981	0.254861	0.266148	0.220502	-0.816182	-0.656996	-0.811242	-0.890411	0.134881	0.888641	0.989422	1.16103	0.92263	-0.104544
	263	0.232517	0.183198	-0.632884	0.298632	1.00819	0.889032	1.10492	0.263024	0.284358	0.0769345	-0.848392	0.0600116	0.308101	0.278752	1.19418	1.1405	0.266148	0.220502	-0.816182	0.33686	-0.811242	-0.890411	0.134881	0.888641	0.989422	0.214414	0.0219674	-0.416964
	264	0.232517	0.183198	-0.632884	0.298632	1.00819	0.889032	0.236022	1.23518	0.284358	-0.895238	-0.848392	0.0600116	0.308101	0.278752	1.19418	0.254861	0.266148	1.10887	-0.816182	-0.656996	-0.811242	-0.890411	0.134881	0.888641	0.989422	1.16103	0.0219674	-0.607016
	265	0.232517	0.183198	-0.632884	0.298632	0.12227	0.0189604	0.236022	-0.709133	-0.784827	0.0769345	0.128899	0.0600116	0.308101	0.278752	1.19418	1.1405	1.15828	1.10887	1.24653	1.33072	1.20839	1.23426	1.16243	0.888641	0.989422	0.214414	0.0219674	-0.0900616
	266	0.232517	0.183198	0.325681	0.298632	1.00819	0.889032	0.236022	0.263024	0.284358	1.04911	1.10619	1.10771	1.21071	1.14413	1.19418	1.1405	1.15828	1.10887	0.215175	0.33686	1.20839	0.171924	0.134881	0.888641	0.989422	0.214414	0.92263	1.49189
	267	0.232517	0.183198	-0.632884	-0.599413	-1.64957	-1.72118	-1.50177	-0.709133	-1.85401	-0.895238	0.128899	-0.987691	-1.49711	-1.45201	-1.47041	-1.51642	-1.51811	-2.4446	1.24653	0.33686	-0.811242	-0.890411	0.134881	-1.8648	-0.832726	-0.732201	-1.77936	1.21466
	268	1.18561	0.183198	0.325681	0.298632	1.00819	-2.59125	1.10492	0.263024	-0.784827	1.04911	1.10619	0.0600116	0.308101	-0.586627	0.305981	0.254861	0.266148	0.220502	0.215175	-0.656996	-0.811242	-0.890411	0.134881	0.888641	0.989422	0.214414	0.92263	0.0113184
	269	1.18561	1.14093	1.28425	-1.49746	1.00819	0.889032	1.10492	1.23518	0.284358	1.04911	1.10619	1.10771	-1.49711	0.278752	0.305981	0.254861	1.15828	0.220502	-1.16593e-15	-1.65085	1.20839	0.171924	1.16243	0.888641	0.989422	1.16103	0.92263	0.631065
	270	-0.720574	0.183198	-0.632884	0.298632	0.12227	0.0189604	-0.632874	-0.709133	-0.784827	1.04911	-0.848392	1.10771	1.21071	0.278752	-0.582215	1.1405	0.266148	0.220502	-0.816182	-0.656996	-0.811242	0.171924	-0.892669	-0.0291725	0.0783479	1.16103	0.92263	0.0868339
	271	0.232517	-0.774535	-0.632884	0.298632	0.12227	0.889032	1.10492	0.263024	-0.784827	1.04911	0.128899	1.10771	0.308101	1.14413	1.19418	0.254861	-0.62598	0.220502	0.215175	-0.656996	-0.811242	0.171924	-0.892669	0.888641	0.0783479	0.214414	-0.878695	-0.304949
	272	-1.67367	-1.73227	1.28425	0.298632	1.00819	0.889032	1.10492	1.23518	0.284358	1.04911	1.10619	1.10771	0.308101	1.14413	-0.582215	1.1405	1.15828	1.10887	-0.816182	-0.656996	0.198573	0.171924	0.134881	0.888641	0.989422	0.214414	0.92263	1.49189
	273	0.232517	0.183198	-2.55002	-2.39551	1.00819	0.889032	1.10492	1.23518	1.35354	1.04911	0.128899	0.0600116	-2.39972	0.278752	-2.35861	0.254861	0.266148	0.220502	1.24653	1.33072	0.198573	0.171924	-1.92022	0.888641	0.989422	-0.732201	0.92263	-0.104544
	274	1.18561	1.14093	0.325681	0.298632	1.00819	0.889032	1.10492	1.23518	1.35354	1.04911	1.10619	1.10771	0.308101	0.278752	0.305981	0.254861	1.15828	1.10887	1.24653	0.33686	0.198573	0.171924	1.16243	-0.0291725	0.0783479	1.16103	0.92263	1.04307
	275	-2.62676	-1.73227	-0.632884	0.298632	-0.763649	0.889032	-1.50177	-0.709133	0.284358	0.0769345	-0.848392	0.0600116	0.308101	-0.586627	-1.47041	-2.40206	-0.62598	0.220502	0.215175	1.33072	-1.82106	-0.890411	0.134881	0.888641	0.0783479	1.16103	-0.878695	0.100584
	276	-2.62676	1.14093	-2.55002	-2.39551	0.12227	0.889032	1.10492	1.23518	1.35354	-1.86741	-2.80297	-0.987691	-2.39972	-2.31739	-2.35861	1.1405	1.15828	1.10887	-0.816182	-2.64471	-0.811242	-0.890411	-1.92022	0.888641	-2.65487	0.214414	0.92263	-3.1664
	277	0.232517	0.183198	0.325681	-1.49746	0.12227	0.889032	0.236022	0.263024	0.284358	0.0769345	0.128899	-0.987691	0.308101	0.278752	0.305981	0.254861	0.266148	-0.667866	0.215175	0.33686	0.198573	0.171924	0.134881	0.888641	0.989422	0.214414	0.92263	-0.219737
	278	0.232517	1.14093	0.325681	-1.49746	0.12227	-1.72118	0.236022	-0.709133	-2.54008e-16	0.0769345	-1.82568	0.0600116	1.21071	0.278752	0.305981	-0.630781	0.266148	-1.55623	0.215175	-1.65085	-2.83087	-0.890411	-0.892669	-1.8648	0.989422	-1.67882	-0.878695	0.250143
	279	1.18561	-0.774535	-0.632884	-0.599413	-2.53549	-1.72118	-2.37067	-1.68129	-0.784827	1.04911	1.10619	0.0600116	-1.49711	-1.45201	-1.47041	-1.51642	-1.51811	-2.4446	1.24653	-0.656996	1.20839	1.23426	0.134881	-0.946986	-0.832726	-0.732201	-0.878695	-1.97787
	280	1.18561	1.14093	1.28425	1.19668	0.12227	0.0189604	0.236022	-0.709133	-0.784827	0.0769345	-0.848392	0.0600116	1.21071	1.14413	1.19418	1.1405	1.15828	1.10887	-0.816182	0.33686	0.198573	0.171924	0.134881	-1.8648	-1.7438	-1.67882	-1.77936	-0.620516
	281	1.18561	1.14093	1.28425	1.19668	0.12227	0.889032	0.236022	-0.709133	-0.784827	0.0769345	0.128899	0.0600116	-0.594505	-0.586627	-0.582215	-1.51642	-0.62598	-0.667866	1.24653	1.33072	-0.811242	-0.890411	-0.892669	0.888641	0.0783479	0.214414	0.0219674	-0.344796
	282	-0.720574	-1.73227	-1.59145	-1.49746	-0.763649	-0.851111	0.236022	-1.68129	-0.784827	1.04911	1.10619	1.10771	-1.49711	-1.45201	-1.47041	-1.51642	-0.62598	-1.55623	0.215175	-0.656996	0.198573	0.171924	1.16243	-0.946986	-0.832726	-0.732201	-0.878695	-2.0601
	283	-0.720574	-1.73227	-1.59145	-1.49746	-1.64957	-1.72118	-1.50177	-1.68129	-1.85401	1.04911	1.10619	1.10771	-0.594505	-0.586627	-1.47041	-0.630781	-0.62598	-1.55623	-0.816182	-0.656996	-0.811242	-0.890411	-0.892669	-0.946986	-0.832726	0.214414	-0.878695	-1.61128
	284	0.232517	0.183198	-0.632884	-0.599413	1.00819	0.889032	0.236022	0.263024	0.284358	0.0769345	0.128899	0.0600116	-0.594505	-0.586627	0.305981	0.254861	-0.62598	-1.55623	0.215175	0.33686	-0.811242	-0.890411	0.134881	0.888641	0.0783479	1.16103	0.92263	-0.305397
	285	-2.62676	-2.69	-0.632884	-0.599413	1.00819	0.889032	-0.632874	0.263024	0.284358	1.04911	-0.848392	-3.08309	-2.39972	-2.31739	-2.35861	-0.630781	-0.62598	-2.4446	-2.8789	-2.64471	-1.82106	-1.95275	-1.92022	0.888641	0.989422	0.214414	0.92263	1.65735
	286	0.232517	0.183198	0.325681	0.298632	-0.763649	0.889032	-0.632874	-0.709133	-0.784827	-0.895238	0.128899	-0.987691	0.308101	0.278752	0.305981	0.254861	0.266148	0.220502	-0.816182	0.33686	0.198573	9.21148e-16	1.16243	-0.0291725	-0.832726	-1.67882	0.0219674	-0.428893
	287	0.232517	1.14093	1.28425	0.298632	0.12227	0.0189604	0.236022	-0.709133	0.284358	-1.86741	0.128899	0.0600116	1.21071	0.278752	1.19418	0.254861	0.266148	0.220502	0.215175	-0.656996	0.198573	-0.890411	0.134881	0.888641	0.0783479	0.214414	0.0219674	-0.388581
	288	-0.720574	-0.774535	0.325681	-0.599413	0.12227	-0.851111	-1.50177	-0.709133	-0.784827	0.0769345	0.128899	-0.987691	0.308101	-0.586627	0.305981	-0.630781	0.266148	-0.667866	0.215175	-0.656996	-0.811242	0.171924	-0.892669	-0.0291725	0.0783479	-1.67882	-0.878695	-0.0950274
	289	-2.7845e-16	0.183198	0.325681	0.298632	1.00819	0.889032	-0.632874	0.263024	0.284358	0.0769345	0.128899	0.0600116	0.308101	0.278752	0.305981	0.254861	0.266148	0.220502	0.215175	0.33686	0.198573	0.171924	0.134881	-0.0291725	0.989422	0.214414	0.92263	-0.199223
	290	-1.67367	0.183198	0.325681	0.298632	1.00819	0.889032	1.10492	0.263024	0.284358	0.0769345	0.128899	1.10771	0.308101	0.278752	0.305981	-0.630781	-0.62598	-1.55623	0.215175	0.33686	0.198573	0.171924	0.134881	0.888641	0.0783479	0.214414	0.92263	-0.837758
	291	1.18561	0.183198	0.325681	0.298632	0.12227	0.889032	0.236022	0.263024	0.284358	0.0769345	1.10619	0.0600116	1.21071	1.14413	1.19418	1.1405	0.266148	0.220502	0.215175	1.33072	0.198573	0.171924	1.16243	-0.0291725	0.0783479	1.16103	0.0219674	0.0913412
	292	0.232517	0.183198	0.325681	1.19668	0.12227	0.889032	0.236022	0.263024	0.284358	0.0769345	0.128899	0.0600116	0.308101	0.278752	0.305981	1.1405	1.15828	1.10887	1.24653	0.33686	1.20839	0.171924	0.134881	-0.0291725	0.0783479	1.16103	0.92263	-0.0900616
	293	-0.720574	0.183198	0.325681	-0.599413	1.00819	0.0189604	0.236022	1.23518	0.284358	0.0769345	1.10619	0.0600116	-1.49711	-0.586627	-1.47041	-0.630781	-1.51811	0.220502	-1.84754	-0.656996	-0.811242	0.171924	0.134881	0.888641	0.989422	0.214414	0.92263	-0.635433
	294	1.18561	1.14093	0.325681	-0.599413	0.12227	0.889032	0.236022	0.263024	0.284358	0.0769345	0.128899	0.0600116	0.308101	1.14413	0.305981	0.254861	1.15828	0.220502	1.24653	0.33686	1.20839	0.171924	1.16243	-2.13131e-16	-5.97709e-16	1.16103	0.0219674	-0.159897
	295	-0.720574	-0.774535	-0.632884	1.19668	1.00819	0.889032	0.236022	-0.709133	0.284358	-0.895238	1.10619	1.10771	1.21071	1.14413	1.19418	1.1405	1.15828	1.10887	0.215175	1.33072	1.20839	1.23426	1.16243	-0.946986	-0.832726	1.16103	0.92263	0.624955
	296	-0.720574	-0.774535	-0.632884	-0.599413	-0.763649	0.889032	-0.632874	0.263024	0.284358	1.04911	1.10619	0.0600116	-0.594505	-0.586627	0.305981	0.254861	-0.62598	-0.667866	0.215175	0.33686	-0.811242	1.23426	1.16243	-0.0291725	0.0783479	-1.67882	0.92263	-0.563518
	297	-0.720574	-0.774535	-0.632884	-0.599413	0.12227	0.0189604	-1.50177	-0.709133	-0.784827	0.0769345	0.128899	-2.03539	0.308101	-0.586627	-0.582215	-1.51642	-1.51811	-0.667866	0.215175	0.33686	-0.811242	-0.890411	-0.892669	-1.8648	-1.7438	0.214414	0.0219674	0.982257
	298	-0.720574	0.183198	-0.632884	-0.599413	-1.64957	0.0189604	-1.50177	-0.709133	-0.784827	-0.895238	-0.848392	0.0600116	-0.594505	0.278752	-1.47041	-1.51642	-0.62598	-1.55623	-1.84754	-1.65085	0.198573	-0.890411	-0.892669	-0.0291725	-1.7438	-1.67882	0.0219674	0.646594
	299	0.232517	0.183198	-1.59145	-1.49746	-1.64957	-1.72118	-0.632874	-0.709133	-0.784827	0.0769345	-0.848392	1.10771	-0.594505	-0.586627	-0.582215	-0.630781	0.266148	-0.667866	0.215175	-1.65085	-0.811242	-0.890411	-1.92022	-1.8648	-0.832726	-0.732201	-0.878695	-0.293719
	300	1.18561	1.14093	1.28425	1.19668	1.00819	0.889032	1.10492	1.27793e-15	-2.54008e-16	1.04911	1.10619	1.10771	1.21071	1.14413	1.19418	1.1405	1.15828	1.10887	1.24653	1.33072	1.20839	1.23426	1.16243	0.888641	0.989422	1.16103	0.92263	1.49189
	301	1.18561	1.14093	1.28425	1.19668	1.00819	0.889032	1.10492	1.27793e-15	-2.54008e-16	1.04911	1.10619	1.10771	1.21071	1.14413	1.19418	1.1405	1.15828	1.10887	1.24653	1.33072	1.20839	1.23426	1.16243	0.888641	0.989422	1.16103	0.92263	1.49189
	302	-0.720574	0.183198	0.325681	0.298632	-1.64957	-1.72118	-0.632874	-0.709133	-0.784827	-2.83958	-1.82568	1.10771	-1.49711	-1.45201	-1.47041	-0.630781	-0.62598	-2.4446	0.215175	0.33686	0.198573	0.171924	1.16243	-2.78261	-1.7438	-0.732201	-0.878695	1.44088
	303	0.232517	-1.73227	-1.59145	-1.49746	-1.64957	-2.59125	-1.50177	-0.709133	-0.784827	-0.895238	-0.848392	-0.987691	-2.39972	-2.31739	-2.35861	1.35309e-16	-2.41024	-1.55623	0.215175	1.33072	0.198573	0.171924	-0.892669	-0.946986	-1.7438	-0.732201	-0.878695	1.47206
	304	-0.720574	-0.774535	-0.632884	0.298632	-1.64957	-0.851111	-1.50177	-1.68129	-0.784827	-0.895238	-0.848392	-0.987691	1.21071	0.278752	-0.582215	-0.630781	-0.62598	1.10887	-0.816182	-0.656996	1.20839	1.23426	0.134881	-0.946986	-0.832726	-1.67882	-0.878695	-0.107798
	305	-0.720574	0.183198	0.325681	-1.49746	-1.64957	-1.72118	-0.632874	-1.68129	-0.784827	1.04911	1.10619	1.10771	-1.49711	-1.45201	-2.35861	-2.40206	-1.51811	-1.55623	0.215175	1.33072	-0.811242	-0.890411	-0.892669	-0.946986	-0.832726	-0.732201	-1.77936	-2.99369
	306	1.18561	1.14093	1.28425	1.19668	1.00819	0.889032	1.10492	1.23518	1.35354	1.04911	1.10619	1.10771	1.21071	1.14413	1.19418	1.1405	1.15828	1.10887	1.24653	1.33072	1.20839	1.23426	1.16243	0.888641	0.989422	1.16103	0.92263	1.49189
	307	0.232517	0.183198	0.325681	0.298632	-2.53549	-1.72118	-2.37067	-1.68129	-0.784827	0.0769345	0.128899	0.0600116	1.21071	-1.45201	-1.47041	-1.51642	-1.51811	-2.4446	-0.816182	0.33686	0.198573	-0.890411	-0.892669	-1.8648	-1.7438	-0.732201	-0.878695	-0.45097
	308	-0.720574	0.183198	0.325681	0.298632	-1.64957	-1.72118	-2.37067	0.263024	0.284358	0.0769345	-0.848392	0.0600116	1.21071	-0.586627	-0.582215	0.254861	1.15828	1.10887	0.215175	1.33072	1.20839	0.171924	-0.892669	-0.0291725	0.0783479	1.16103	0.0219674	-0.518638
	309	0.232517	0.183198	-0.632884	-0.599413	1.00819	0.0189604	1.10492	1.23518	-0.784827	1.04911	1.10619	0.0600116	-1.49711	-2.31739	-2.35861	-1.51642	-1.51811	-2.4446	0.215175	0.33686	-0.811242	-1.95275	-1.92022	-2.78261	-2.65487	-1.67882	-1.77936	-1.97787
	310	-0.720574	-0.774535	-1.59145	-2.39551	0.12227	0.0189604	-0.632874	-0.709133	0.284358	1.04911	0.128899	1.10771	-0.594505	-0.586627	0.305981	0.254861	-3.46284e-16	0.220502	0.215175	0.33686	-1.82106	-0.890411	-0.892669	-0.0291725	0.989422	-1.67882	-1.77936	-0.0696114
	311	1.18561	-6.66441e-16	-0.632884	-0.599413	1.00819	0.889032	1.10492	-1.68129	-0.784827	1.04911	0.128899	1.10771	-1.49711	-1.45201	-0.582215	-0.630781	0.266148	0.220502	1.24653	0.33686	0.198573	0.171924	0.134881	-0.0291725	0.0783479	0.214414	0.0219674	-0.280092
	312	0.232517	0.183198	1.28425	-1.49746	-1.64957	-1.72118	-1.50177	-0.709133	0.284358	-0.895238	0.128899	-0.987691	-1.49711	-1.45201	-0.582215	-0.630781	-1.51811	-1.55623	1.24653	1.33072	-0.811242	-0.890411	-0.892669	-0.946986	-0.832726	0.214414	-0.878695	0.758731
	313	-0.720574	-0.774535	-0.632884	-0.599413	0.12227	0.0189604	0.236022	-0.709133	0.284358	-0.895238	-0.848392	-0.987691	1.21071	1.14413	1.19418	1.1405	1.15828	1.10887	-0.816182	0.33686	1.20839	1.23426	1.16243	-0.0291725	0.989422	1.16103	0.0219674	-1.67202
	314	1.18561	0.183198	0.325681	0.298632	1.00819	0.889032	0.236022	-0.709133	-0.784827	0.0769345	0.128899	0.0600116	0.308101	0.278752	0.305981	0.254861	0.266148	0.220502	-1.84754	-0.656996	0.198573	-0.890411	-0.892669	-0.946986	-0.832726	-0.732201	-0.878695	-0.199223
	315	-0.720574	-0.774535	-1.59145	-1.49746	-1.64957	-1.72118	-1.50177	-1.68129	-1.85401	0.0769345	1.10619	1.10771	-1.49711	-1.45201	-1.47041	-1.51642	-1.51811	-1.55623	0.215175	-0.656996	-0.811242	0.171924	0.134881	-0.946986	-0.832726	-0.732201	-0.878695	-1.96196
	316	-0.720574	-0.774535	-1.59145	-1.49746	-1.64957	-1.72118	-1.50177	-0.709133	-0.784827	1.04911	-0.848392	1.10771	-0.594505	-0.586627	-1.47041	-1.51642	-1.51811	-0.667866	0.215175	-0.656996	-0.811242	-0.890411	0.134881	-0.946986	-1.7438	-1.67882	-0.878695	-0.960102
	317	1.18561	1.14093	-0.632884	1.19668	1.00819	0.889032	1.10492	1.27793e-15	-2.54008e-16	1.04911	1.10619	1.10771	1.21071	1.14413	1.19418	1.1405	1.15828	1.10887	1.24653	1.33072	1.20839	1.23426	1.16243	0.888641	0.989422	1.16103	0.92263	1.49189
	318	1.18561	1.14093	1.28425	1.19668	1.00819	0.889032	1.10492	1.23518	1.35354	1.04911	1.10619	1.10771	1.21071	1.14413	1.19418	1.1405	1.15828	1.10887	1.24653	1.33072	1.20839	1.23426	1.16243	0.888641	0.989422	1.16103	0.92263	1.49189
	319	0.232517	-1.73227	-0.632884	-1.49746	-0.763649	-0.851111	-1.50177	-0.709133	0.284358	-0.895238	-0.848392	1.10771	-0.594505	-1.45201	-1.47041	-0.630781	-0.62598	-0.667866	0.215175	0.33686	-0.811242	-0.890411	0.134881	-0.946986	-0.832726	0.214414	0.0219674	-0.113592
	320	-0.720574	0.183198	0.325681	-0.599413	-0.763649	-0.851111	-1.50177	-1.68129	-0.784827	-1.86741	-1.82568	-2.03539	-0.594505	-1.45201	-1.47041	-1.51642	-1.51811	-1.55623	-0.816182	-1.65085	-1.82106	-0.890411	-0.892669	-0.946986	-0.832726	-0.732201	-0.878695	3.83708
	321	-0.720574	0.183198	0.325681	0.298632	-1.64957	-1.72118	-1.50177	-2.65344	-1.85401	-0.895238	-0.848392	-0.987691	-0.594505	-0.586627	1.19418	1.1405	1.15828	1.10887	-0.816182	0.33686	0.198573	0.171924	1.16243	-0.946986	0.0783479	0.214414	0.0219674	-1.67202
	322	1.18561	-0.774535	-0.632884	-2.39551	1.00819	0.889032	1.10492	-0.709133	-0.784827	1.04911	0.128899	1.10771	0.308101	0.278752	0.305981	0.254861	0.266148	0.220502	0.215175	-0.656996	0.198573	0.171924	1.16243	0.888641	0.989422	1.16103	0.92263	0.0304471
	323	0.232517	-0.774535	0.325681	-0.599413	1.00819	-0.851111	1.10492	-0.709133	1.35354	0.0769345	-0.848392	-0.987691	-0.594505	-0.586627	-0.582215	0.254861	-0.62598	-0.667866	-0.816182	1.33072	-2.83087	-0.890411	1.16243	-2.13131e-16	-0.832726	0.214414	-0.878695	0.0753944
	324	-1.67367	-2.69	-2.55002	-1.49746	-2.53549	-0.851111	-1.50177	1.23518	-0.784827	0.0769345	-1.82568	-2.03539	-0.594505	1.14413	-1.47041	0.254861	-0.62598	1.10887	1.24653	-0.656996	-1.82106	1.23426	0.134881	-0.946986	0.989422	1.16103	-0.878695	-0.609762
	325	1.18561	1.14093	1.28425	-0.599413	-1.64957	-1.72118	-1.50177	1.23518	1.35354	-0.895238	-0.848392	-0.987691	-0.594505	1.14413	1.19418	1.1405	-0.62598	1.10887	-1.84754	1.33072	0.198573	1.23426	-1.92022	0.888641	0.0783479	1.16103	0.0219674	-0.859811
	326	-0.720574	1.14093	-1.59145	1.19668	0.12227	0.889032	0.236022	1.23518	0.284358	1.04911	-0.848392	1.10771	-1.49711	-1.45201	0.305981	0.254861	0.266148	1.10887	-0.816182	-0.656996	1.20839	1.23426	-0.892669	0.888641	0.0783479	1.16103	0.92263	0.0726996
	327	1.18561	0.183198	0.325681	0.298632	0.12227	-0.851111	1.10492	-0.709133	-0.784827	-0.895238	-0.848392	-0.987691	-0.594505	-0.586627	-0.582215	1.1405	-0.62598	1.10887	1.24653	-2.64471	0.198573	0.171924	0.134881	-0.0291725	0.0783479	0.214414	0.92263	-0.859811
	328	1.18561	0.183198	-0.632884	0.298632	0.12227	0.0189604	-0.632874	1.23518	0.284358	0.0769345	0.128899	0.0600116	-0.594505	-0.586627	0.305981	-0.630781	-0.62598	-0.667866	1.24653	1.33072	1.20839	1.23426	1.16243	-0.946986	0.0783479	-0.732201	-2.68002	-0.308384
	329	1.18561	1.14093	-0.632884	1.19668	1.00819	0.0189604	0.236022	1.23518	1.35354	1.04911	1.10619	1.10771	1.21071	-0.586627	1.19418	-0.630781	1.15828	0.220502	1.24653	0.33686	0.198573	1.23426	-0.892669	-0.0291725	-0.832726	-0.732201	0.92263	0.182236
	330	-0.720574	1.14093	1.28425	1.19668	1.00819	-0.851111	-0.632874	1.23518	0.284358	0.0769345	0.128899	0.0600116	-0.594505	-0.586627	-0.582215	1.1405	0.266148	0.220502	-1.84754	-0.656996	1.20839	1.23426	0.134881	-0.946986	0.0783479	1.16103	0.92263	-0.162811
	331	0.232517	0.183198	-0.632884	1.19668	1.00819	0.889032	-0.632874	1.23518	-0.784827	-0.895238	1.10619	-0.987691	1.21071	-0.586627	1.19418	-0.630781	1.15828	-0.667866	1.24653	1.33072	0.198573	1.23426	-0.892669	-0.946986	0.989422	-0.732201	0.92263	-0.229722
	332	-0.720574	-0.774535	1.28425	-0.599413	-1.64957	0.0189604	0.236022	0.263024	-1.85401	-0.895238	1.10619	1.10771	-0.594505	1.14413	-0.582215	1.1405	-0.62598	1.10887	-2.8789	-2.64471	-2.83087	-3.01508	-0.892669	-1.8648	0.0783479	-1.67882	0.92263	0.14365
	333	-0.720574	1.14093	-0.632884	1.19668	-0.763649	-0.851111	0.236022	0.263024	1.35354	1.04911	-0.848392	1.10771	1.21071	1.14413	1.19418	-1.51642	1.15828	0.220502	1.24653	1.33072	1.20839	-0.890411	-0.892669	0.888641	0.0783479	-0.732201	0.92263	-0.243877
	334	1.18561	-0.774535	1.28425	1.19668	-0.763649	0.889032	0.236022	0.263024	1.35354	0.0769345	1.10619	0.0600116	-0.594505	1.14413	-0.582215	1.1405	-0.62598	-0.667866	-0.816182	0.33686	0.198573	-1.95275	-1.92022	0.888641	0.0783479	1.16103	-3.83115e-16	-0.257711
	335	0.232517	0.183198	1.28425	-1.49746	-2.53549	0.0189604	0.236022	1.23518	1.35354	-1.86741	-1.82568	-2.03539	1.21071	1.14413	-0.582215	1.1405	-0.62598	1.10887	-0.816182	-0.656996	-0.811242	1.23426	-0.892669	-0.0291725	-2.65487	0.214414	0.0219674	-1.55091
	336	-2.62676	0.183198	0.325681	-2.39551	0.12227	0.0189604	-0.632874	1.23518	-0.784827	0.0769345	-2.80297	0.0600116	1.21071	1.14413	-0.582215	-0.630781	-0.62598	-0.667866	1.24653	1.33072	1.20839	-0.890411	-0.892669	0.888641	-0.832726	1.16103	-0.878695	0.587805
	337	-2.62676	-2.69	-2.55002	0.298632	1.00819	0.889032	-0.632874	1.23518	1.35354	-1.86741	0.128899	-2.03539	0.308101	-2.31739	0.305981	-2.40206	0.266148	0.220502	0.215175	0.33686	-1.82106	-1.95275	0.134881	0.888641	-0.832726	1.16103	-0.878695	0.876969
	338	1.18561	1.14093	1.28425	-0.599413	1.00819	-0.851111	-0.632874	0.263024	1.35354	-2.83958	-2.80297	-3.08309	-0.594505	-2.31739	1.19418	-0.630781	-0.62598	1.10887	1.24653	-0.656996	1.20839	0.171924	0.134881	-0.946986	0.989422	-1.67882	-1.77936	0.15968
	339	-0.720574	1.14093	-1.59145	1.19668	-0.763649	0.889032	-0.632874	1.23518	-0.784827	1.04911	-2.80297	-2.03539	1.21071	-0.586627	-0.582215	-0.630781	-0.62598	1.10887	1.24653	0.33686	-0.811242	1.23426	0.134881	0.888641	-1.7438	-0.732201	-1.77936	-0.0391511
	340	-2.62676	-2.69	0.325681	-2.39551	-0.763649	0.889032	-0.632874	1.23518	1.35354	0.0769345	0.128899	-0.987691	-1.49711	0.278752	-1.47041	0.254861	-1.51811	0.220502	1.24653	1.33072	1.20839	-0.890411	1.16243	0.888641	-0.832726	1.16103	-0.878695	-0.0648294
	341	1.18561	-0.774535	1.28425	1.19668	1.00819	-1.72118	-1.50177	1.23518	-0.784827	1.04911	-1.82568	1.10771	1.21071	-0.586627	1.19418	-0.630781	1.15828	-0.667866	-1.84754	-1.65085	1.20839	1.23426	-1.92022	-0.946986	-0.832726	1.16103	-3.83115e-16	-0.229732
	342	0.232517	-1.73227	0.325681	-0.599413	1.00819	0.889032	-1.50177	1.23518	1.35354	1.04911	-0.848392	1.10771	1.21071	1.14413	1.19418	-0.630781	1.15828	1.10887	1.24653	-0.656996	-1.82106	-1.95275	0.134881	0.888641	-0.832726	1.16103	-1.77936	0.0864871
	343	-0.720574	-2.69	-2.55002	-2.39551	-2.53549	0.889032	1.10492	1.23518	1.35354	0.0769345	0.128899	1.10771	-2.39972	1.14413	-0.582215	-0.630781	1.15828	-0.667866	1.24653	1.33072	1.20839	0.171924	-0.892669	-0.0291725	-2.65487	0.214414	0.0219674	-0.229745
	344	1.18561	0.183198	-0.632884	-0.599413	1.00819	0.889032	0.236022	1.23518	0.284358	0.0769345	0.128899	-0.987691	-0.594505	0.278752	0.305981	0.254861	0.266148	0.220502	-1.84754	-0.656996	-0.811242	0.171924	1.16243	0.888641	0.989422	1.16103	0.92263	-0.334214
	345	1.18561	1.14093	-0.632884	-0.599413	1.00819	-0.851111	0.236022	1.23518	1.35354	0.0769345	0.128899	0.0600116	-1.49711	-2.31739	-0.582215	1.1405	-1.51811	-1.55623	1.24653	0.33686	0.198573	-0.890411	-0.892669	-0.0291725	-0.832726	0.214414	0.0219674	-0.308311
	346	-0.720574	1.14093	1.28425	1.19668	-0.763649	-0.851111	1.10492	1.23518	1.35354	0.0769345	-0.848392	0.0600116	0.308101	0.278752	0.305981	1.1405	0.266148	0.220502	1.24653	1.33072	1.20839	-0.890411	1.16243	-0.0291725	0.0783479	-0.732201	0.0219674	-0.416964
	347	-0.720574	1.14093	-0.632884	0.298632	-0.763649	-0.851111	-0.632874	1.23518	-0.784827	1.04911	0.128899	0.0600116	0.308101	1.14413	0.305981	1.1405	-0.62598	1.10887	0.215175	1.33072	-0.811242	1.23426	1.16243	0.888641	-0.832726	-0.732201	-0.878695	0.0206529
	348	1.18561	1.14093	-0.632884	1.19668	0.12227	0.0189604	1.10492	1.23518	-0.784827	1.04911	-2.80297	1.10771	0.308101	0.278752	0.305981	-1.51642	1.15828	0.220502	0.215175	0.33686	0.198573	0.171924	0.134881	-0.0291725	0.989422	0.214414	0.92263	-0.22116
	349	1.18561	0.183198	1.28425	0.298632	1.00819	-0.851111	1.10492	1.23518	0.284358	-0.895238	0.128899	1.10771	0.308101	1.14413	0.305981	1.1405	1.15828	1.10887	-0.816182	1.33072	1.20839	-0.890411	1.16243	0.888641	0.0783479	1.16103	-0.878695	0.0945
	350	1.18561	1.14093	1.28425	0.298632	0.12227	0.0189604	1.10492	1.23518	1.35354	-0.895238	1.10619	-0.987691	-0.594505	-0.586627	-0.582215	1.1405	1.15828	-0.667866	1.24653	0.33686	0.198573	1.23426	-0.892669	-0.0291725	0.989422	0.214414	0.92263	-0.428574
	351	0.232517	0.183198	0.325681	0.298632	0.12227	0.0189604	0.236022	0.263024	0.284358	0.0769345	0.128899	0.0600116	0.308101	0.278752	0.305981	0.254861	0.266148	0.220502	0.215175	0.33686	0.198573	0.171924	0.134881	-0.0291725	0.0783479	0.214414	0.0219674	-0.199223
	352	-0.720574	-0.774535	-0.632884	-0.599413	1.00819	0.889032	1.10492	0.263024	0.284358	1.04911	1.10619	0.0600116	-0.594505	-0.586627	-0.582215	0.254861	0.266148	0.220502	1.24653	-0.656996	1.20839	0.171924	1.16243	0.888641	0.0783479	1.16103	0.0219674	0.0113184
	353	-0.720574	-0.774535	1.28425	-0.599413	0.12227	0.0189604	0.236022	0.263024	1.35354	1.04911	1.10619	1.10771	0.308101	-0.586627	0.305981	0.254861	1.15828	1.10887	0.215175	0.33686	1.20839	1.23426	1.16243	0.888641	0.989422	1.16103	0.92263	1.04307
	354	1.18561	1.14093	1.28425	1.19668	1.00819	0.889032	1.10492	0.263024	1.35354	0.0769345	0.128899	3.21535e-16	-0.594505	1.14413	0.305981	1.1405	0.266148	0.220502	-0.816182	-0.656996	0.198573	9.21148e-16	-0.892669	0.888641	0.989422	1.16103	0.92263	-0.179773
	355	0.232517	0.183198	0.325681	0.298632	1.00819	0.889032	1.10492	0.263024	0.284358	0.0769345	1.10619	0.0600116	0.308101	-0.586627	0.305981	-0.630781	0.266148	-0.667866	1.24653	-0.656996	0.198573	1.23426	0.134881	0.888641	0.0783479	1.16103	0.92263	-0.418428
[truncated: 487 more rows]

## Sheet: complete Charts
	SmartPLS report
	Please cite the use of SmartPLS: Ringle, C. M., Wende, S., and Becker, J.-M. 2024. "SmartPLS 4." Bönningstedt: SmartPLS, https://www.smartpls.com.
