# Supplementary material for: Determining organizational resilience through employee resilient characteristics and supportive HR practices: The moderating effect of managerial resilience
Source: PLoS One. 2025 Nov 7;20(11):e0335751. doi: 10.1371/journal.pone.0335751 (PMC12594392; doi:10.1371/journal.pone.0335751)
Supplement: S2 File — (XLSX) [file pone.0335751.s002.xlsx]

## Sheet: Navigation
	SmartPLS report
	Please cite the use of SmartPLS: Ringle, C. M., Wende, S., and Becker, J.-M. 2024. "SmartPLS 4." Bönningstedt: SmartPLS, https://www.smartpls.com.
		complete
	Final results
	Path coefficients
	Indirect effects
	Total effects
	Outer loadings
	Outer weights
	Latent variables
	Residuals
	Simple slope analysis
	Quality criteria
	R-square
	f-square
	Construct reliability and validity
	Discriminant validity
	Collinearity statistics (VIF)
	Model fit
	Model selection criteria
	Algorithm
	Setting
	Stop criterion changes
	Posthoc minimum sample size
	Execution log
	Model and data
	Inner model
	Outer model
	Indicator data (original)
	Indicator data (standardized)
	Indicator data (correlations)

## Sheet: complete
	SmartPLS report
	Please cite the use of SmartPLS: Ringle, C. M., Wende, S., and Becker, J.-M. 2024. "SmartPLS 4." Bönningstedt: SmartPLS, https://www.smartpls.com.
	Final results
	Path coefficients
	Matrix
		EFC	ERS	FRN	MRS	OGP	OGR	PFC	SFT	SHR	MRS x OGP
	EFC					0.323631
	ERS					0.258172
	FRN					0.0255474
	MRS						0.11085
	OGP						0.699935
	OGR
	PFC					0.0729002
	SFT					0.11433
	SHR					0.133963
	MRS x OGP						0.136754
	List
		Path coefficients
	EFC -> OGP	0.323631
	ERS -> OGP	0.258172
	FRN -> OGP	0.0255474
	MRS -> OGR	0.11085
	OGP -> OGR	0.699935
	PFC -> OGP	0.0729002
	SFT -> OGP	0.11433
	SHR -> OGP	0.133963
	MRS x OGP -> OGR	0.136754
	Indirect effects
	Total indirect effects
		EFC	ERS	FRN	MRS	OGP	OGR	PFC	SFT	SHR	MRS x OGP
	EFC						0.226521
	ERS						0.180704
	FRN						0.0178815
	MRS
	OGP
	OGR
	PFC						0.0510254
	SFT						0.0800237
	SHR						0.0937652
	MRS x OGP
	Specific indirect effects
		Specific indirect effects
	EFC -> OGP -> OGR	0.226521
	ERS -> OGP -> OGR	0.180704
	FRN -> OGP -> OGR	0.0178815
	PFC -> OGP -> OGR	0.0510254
	SFT -> OGP -> OGR	0.0800237
	SHR -> OGP -> OGR	0.0937652
	Total effects
	Matrix
		EFC	ERS	FRN	MRS	OGP	OGR	PFC	SFT	SHR	MRS x OGP
	EFC					0.323631	0.226521
	ERS					0.258172	0.180704
	FRN					0.0255474	0.0178815
	MRS						0.11085
	OGP						0.699935
	OGR
	PFC					0.0729002	0.0510254
	SFT					0.11433	0.0800237
	SHR					0.133963	0.0937652
	MRS x OGP						0.136754
	List
		Total effects
	EFC -> OGP	0.323631
	EFC -> OGR	0.226521
	ERS -> OGP	0.258172
	ERS -> OGR	0.180704
	FRN -> OGP	0.0255474
	FRN -> OGR	0.0178815
	MRS -> OGR	0.11085
	OGP -> OGR	0.699935
	PFC -> OGP	0.0729002
	PFC -> OGR	0.0510254
	SFT -> OGP	0.11433
	SFT -> OGR	0.0800237
	SHR -> OGP	0.133963
	SHR -> OGR	0.0937652
	MRS x OGP -> OGR	0.136754
	Outer loadings
	Matrix
		EFC	ERS	FRN	MRS	OGP	OGR	PFC	SFT	SHR	MRS x OGP
	EFC1	0.775866
	EFC2	0.832853
	EFC3	0.790926
	EFC4	0.810601
	ERS1		0.890402
	ERS2		0.82859
	ERS3		0.883452
	FRN1			0.916233
	FRN2			0.874242
	MRS1				0.790497
	MRS2				0.796123
	MRS3				0.817689
	OGP1					0.881101
	OGP2					0.890096
	OGP3					0.861415
	OGR1						0.850423
	OGR2						0.881338
	OGR3						0.884877
	PFC1							0.866499
	PFC2							0.868912
	SFT1								0.824558
	SFT2								0.843438
	SFT3								0.792521
	SHR1									0.831121
	SHR2									0.813955
	SHR3									0.793927
	SHR4									0.824139
	MRS x OGP										1
	List
		Outer loadings
	EFC1 <- EFC	0.775866
	EFC2 <- EFC	0.832853
	EFC3 <- EFC	0.790926
	EFC4 <- EFC	0.810601
	ERS1 <- ERS	0.890402
	ERS2 <- ERS	0.82859
	ERS3 <- ERS	0.883452
	FRN1 <- FRN	0.916233
	FRN2 <- FRN	0.874242
	MRS1 <- MRS	0.790497
	MRS2 <- MRS	0.796123
	MRS3 <- MRS	0.817689
	OGP1 <- OGP	0.881101
	OGP2 <- OGP	0.890096
	OGP3 <- OGP	0.861415
	OGR1 <- OGR	0.850423
	OGR2 <- OGR	0.881338
	OGR3 <- OGR	0.884877
	PFC1 <- PFC	0.866499
	PFC2 <- PFC	0.868912
	SFT1 <- SFT	0.824558
	SFT2 <- SFT	0.843438
	SFT3 <- SFT	0.792521
	SHR1 <- SHR	0.831121
	SHR2 <- SHR	0.813955
	SHR3 <- SHR	0.793927
	SHR4 <- SHR	0.824139
	MRS x OGP -> MRS x OGP	1
	Outer weights
	Matrix
		EFC	ERS	FRN	MRS	OGP	OGR	PFC	SFT	SHR	MRS x OGP
	EFC1	0.282229
	EFC2	0.306516
	EFC3	0.308264
	EFC4	0.347806
	ERS1		0.365857
	ERS2		0.363631
	ERS3		0.422137
	FRN1			0.610616
	FRN2			0.503903
	MRS1				0.351934
	MRS2				0.428421
	MRS3				0.465606
	OGP1					0.381133
	OGP2					0.408647
	OGP3					0.348785
	OGR1						0.326925
	OGR2						0.377229
	OGR3						0.440184
	PFC1							0.573787
	PFC2							0.57867
	SFT1								0.440521
	SFT2								0.388337
	SFT3								0.390181
	SHR1									0.294008
	SHR2									0.33134
	SHR3									0.29535
	SHR4									0.305121
	MRS x OGP										1
	List
		Outer weights
	EFC1 <- EFC	0.282229
	EFC2 <- EFC	0.306516
	EFC3 <- EFC	0.308264
	EFC4 <- EFC	0.347806
	ERS1 <- ERS	0.365857
	ERS2 <- ERS	0.363631
	ERS3 <- ERS	0.422137
	FRN1 <- FRN	0.610616
	FRN2 <- FRN	0.503903
	MRS1 <- MRS	0.351934
	MRS2 <- MRS	0.428421
	MRS3 <- MRS	0.465606
	OGP1 <- OGP	0.381133
	OGP2 <- OGP	0.408647
	OGP3 <- OGP	0.348785
	OGR1 <- OGR	0.326925
	OGR2 <- OGR	0.377229
	OGR3 <- OGR	0.440184
	PFC1 <- PFC	0.573787
	PFC2 <- PFC	0.57867
	SFT1 <- SFT	0.440521
	SFT2 <- SFT	0.388337
	SFT3 <- SFT	0.390181
	SHR1 <- SHR	0.294008
	SHR2 <- SHR	0.33134
	SHR3 <- SHR	0.29535
	SHR4 <- SHR	0.305121
	MRS x OGP -> MRS x OGP	1
	Latent variables
	Scores
		EFC	ERS	FRN	MRS	OGP	OGR	PFC	SFT	SHR	MRS x OGP
	0	0.0305469	0.475381	0.303895	1.35889	-0.391611	0.635652	0.318396	1.02034	0.0874126	-0.532156
	1	0.593097	0.424973	0.358744	0.383256	1.29477	1.35307	0.910176	0.640099	-0.781215	0.496228
	2	0.611882	0.510321	-4.29804e-16	0.179366	0.957219	0.762899	1.48529	0.663325	1.21353	0.171693
	3	0.871735	-0.489243	-0.289719	0.871073	0.984917	1.35307	1.48529	1.46519	0.371961	0.857935
	4	0.933875	0.100853	-4.29804e-16	0.110241	0.957219	0.731537	0.318396	0.206868	0.609776	0.105525
	5	0.609951	1.15856	1.43627	1.35889	1.29477	1.35307	1.48529	1.46519	0.330193	1.75944
	6	1.49643	1.15856	1.43627	-0.385001	1.29477	-0.0190401	0.335061	0.640099	1.21353	-0.498487
	7	-1.12106	0.510321	-0.289719	0.332467	0.619672	-0.185079	0.910176	0.651712	0.371961	0.20602
	8	0.324108	0.467647	0.842661	0.598058	-0.729158	0.962099	1.48529	0.162954	-0.476718	-0.436078
	9	-0.550788	0.100853	0.897509	0.940198	-0.0270447	-0.671933	0.910176	0.663325	0.352486	-0.0254274
	10	0.958446	0.842175	-0.289719	0.674608	-0.0817617	0.309206	0.335061	0.130654	0.654361	-0.0551571
	11	1.49643	0.834441	1.43627	0.332467	1.29477	1.35307	1.48529	1.46519	1.21353	0.430467
	12	-0.255297	1.15856	0.897509	-0.308451	0.282804	0.045483	0.910176	-0.237977	1.21353	-0.0872312
	13	0.0136929	-0.308614	0.303895	0.110241	-1.32184	0.340568	0.318396	-1.09536	1.21353	-0.14572
	14	1.49643	0.834441	1.43627	1.35889	1.29477	1.35307	1.48529	1.46519	0.0506111	1.75944
	15	1.49643	1.15856	0.897509	0.110241	1.29477	1.35307	0.318396	1.46519	1.21353	0.142736
	16	-2.32708	-2.23013	-2.55448	-0.985307	-1.17614	-1.45387	-2.59051	-1.4963	-3.29093	1.15886
	17	0.326038	-0.856037	0.303895	0.110241	0.282804	0.340568	0.318396	0.206868	-1.0387	0.0311766
	18	0.933875	0.475381	0.303895	1.01675	0.282804	1.02662	-0.273384	1.05264	0.636839	0.287541
	19	0.958446	0.424973	1.43627	0.102815	1.29477	1.35307	1.48529	1.46519	0.91165	0.133122
	20	0.326038	1.15856	-4.29804e-16	0.871073	0.282804	0.731537	-0.256719	1.05264	0.933943	0.246343
	21	0.638384	0.791767	-4.29804e-16	0.110241	0.282804	1.05798	0.893511	0.174567	0.0729036	0.0311766
	22	1.20093	-0.539652	0.303895	-0.574041	1.29477	1.35307	0.318396	1.05264	-0.187398	-0.743249
	23	0.0512623	-0.172858	-4.29804e-16	-1.13098	0.64737	0.962099	0.910176	0.607799	0.0971502	-0.732165
	24	0.326038	0.518055	-0.828484	0.110241	0.282804	0.340568	0.318396	0.206868	-0.165106	0.0311766
	25	-1.42375	0.791767	0.303895	0.110241	0.282804	-1.68443	-0.831834	-0.682821	0.933943	0.0311766
	26	-0.211941	-0.481509	-0.289719	-0.385001	-0.39229	0.340568	-0.831834	-0.217289	0.641806	0.151032
	27	-0.298652	-0.165124	-4.29804e-16	-0.916182	0.282804	0.340568	-2.01539	-0.237977	0.0874126	-0.2591
	28	-1.13791	-0.172858	-0.828484	-1.62623	-0.729158	-0.671933	-2.01539	-1.08375	-0.803508	1.18577
	29	-0.53779	-0.531917	-0.23487	-0.15535	-1.01199	-0.312326	-1.42361	-1.87654	-0.2242	0.157212
	30	0.0570485	0.52579	-4.29804e-16	1.35889	0.255106	-0.967018	-1.99873	-1.45238	-0.744414	0.346661
	31	-1.36354	-1.91374	0.249047	-1.26575	-1.76882	0.37193	-2.03206	-0.583381	-0.479341	2.23888
	32	-0.281798	1.15856	-0.718787	-1.21496	1.29477	-0.511525	-2.01539	0.651712	0.374778	-1.57309
	33	0.0493315	-0.431101	-2.49963	-1.3423	0.984917	-0.247802	-0.815169	-1.50791	0.659132	-1.32205
	34	-0.497785	-1.22283	-3.09324	1.35889	-0.391611	-0.345487	0.318396	-1.92045	-2.15508	-0.532156
	35	-1.15091	-1.2151	-4.29804e-16	-0.335527	-1.45829	-0.480163	-1.42361	-0.618219	-0.709566	0.489295
	36	0.350609	0.467647	-4.29804e-16	0.110241	-0.447007	-2.40185	-0.848499	0.250781	-2.14749	-0.0492784
	37	0.307254	0.143527	0.303895	0.452382	0.984917	0.962099	0.910176	-0.138537	0.109705	0.445559
	38	-1.24937	-1.18789	-2.55448	-1.01107	-0.10878	-1.02974	-2.01539	-0.585919	-1.86274	0.109984
	39	0.638384	-0.59006	0.842661	0.179366	-0.391611	0.962099	0.301731	-0.618219	0.0603487	-0.0702416
	40	-0.211941	-2.87063	-2.01571	-1.00016	1.29477	0.244682	0.910176	0.206868	-0.732054	-1.29497
	41	-0.887704	0.100853	-0.23487	0.0411155	0.228087	-0.0190401	-1.42361	0.206868	-0.769051	0.00937793
	42	0.888589	0.842175	0.842661	-1.96837	-0.0824413	-1.61991	0.318396	-0.65052	-1.0376	0.162275
	43	-1.49554	-0.165124	0.303895	0.452382	0.957219	-0.280964	0.893511	-2.30977	-1.30854	0.433028
	44	0.260415	-0.797894	0.897509	-2.38706	0.201069	-1.0629	-0.290049	-1.08375	-1.08027	-0.479962
	45	0.91509	0.791767	-0.773636	-2.24138	-2.60931e-05	0.436453	-0.240054	0.206868	-2.70947	5.84846e-05
	46	1.20093	0.834441	0.842661	-0.574041	0.592653	0.436453	0.335061	-0.237977	0.66887	-0.340207
	47	-1.4069	-0.539652	-1.36725	-1.36063	-0.474026	-1.58855	-0.848499	-1.45238	-0.457243	0.644976
	48	-0.281798	0.791767	-0.828484	-1.5571	-0.391611	-0.703295	-1.42361	-0.618219	-0.251264	0.609777
	49	0.905443	-0.481509	-0.23487	1.35889	-2.02395	-0.345487	0.893511	0.575498	-1.34077	-2.75033
	50	-1.71924	0.143527	-0.23487	0.528932	-1.74112	-0.671933	-0.256719	-1.05145	0.632068	-0.920934
	51	-0.532004	0.791767	-4.29804e-16	0.940198	-0.054743	0.635652	0.318396	-0.237977	0.933943	-0.0514693
	52	-0.532004	0.467647	-0.773636	-0.796267	0.282804	-0.0504021	-0.273384	0.206868	1.21353	-0.225188
	53	-0.532004	0.467647	0.249047	-0.377576	-0.391611	0.014121	-0.831834	-2.75461	0.0283186	0.147863
	54	-2.01474	0.518055	0.303895	0.871073	-0.054743	-2.01088	-0.273384	-0.237977	1.36178e-16	-0.0476852
	55	0.0305469	1.15856	-0.289719	0.110241	-0.054743	-0.280964	0.318396	-0.194063	1.21353	-0.00603491
	56	0.0136929	-0.215532	0.303895	0.452382	0.282804	0.340568	0.893511	1.46519	-0.800691	0.127935
	57	-0.852066	-0.856037	0.303895	0.542834	-0.336894	-0.249602	-2.01539	0.619411	-1.07073	-0.182877
	58	-0.550788	-0.473775	0.842661	-0.2319	0.282804	-0.441372	-0.380184	0.651712	0.330193	-0.0655823
	59	0.609951	-0.223266	1.43627	1.35889	-0.446328	-1.45387	0.335061	1.46519	0.606108	-0.60651
	60	0.326038	1.15856	-4.29804e-16	0.110241	0.957219	0.635652	-0.865164	-0.618219	0.933943	0.105525
	61	-2.87278	0.100853	0.303895	0.110241	-0.729158	-0.0504021	-1.42361	0.174567	0.330193	-0.0803829
	62	-2.00509	0.100853	-1.4221	-0.865393	-1.06603	-1.68443	-0.848499	-1.08375	0.362224	0.922531
	63	-0.236512	0.834441	0.303895	0.528932	-1.82354	-1.68443	-2.01539	0.130654	0.91165	-0.964527
	64	0.0739025	-1.18016	-2.01571	-1.5571	-0.729158	-0.99838	-0.848499	-0.638907	-0.219429	1.13537
	65	-1.4334	-1.18016	-2.01571	0.110241	-0.0817617	-1.29346	-0.831834	-1.42008	-0.219429	-0.00901347
	66	-0.825564	0.518055	0.303895	-0.796267	-0.729158	-0.0504021	-1.42361	-1.4963	0.104739	0.580605
	67	0.299537	-0.207798	0.303895	0.871073	0.592653	0.340568	0.318396	0.206868	0.663903	0.516244
	68	0.326038	0.158996	1.43627	0.940198	0.310503	0.340568	0.318396	0.651712	0.0776749	0.291934
	69	0.619599	0.151262	-4.29804e-16	1.35889	0.282804	1.35307	1.48529	1.46519	0.389287	0.3843
	70	0.282683	0.467647	-0.23487	-0.0862244	-1.43127	-0.114925	-2.60717	-1.09536	-0.439917	0.12341
	71	-0.532004	0.842175	-2.55448	0.110241	-0.0270447	-1.13306	-2.60717	-0.995925	0.344841	-0.00298143
	72	0.326038	1.15856	-0.289719	0.110241	-2.02395	-1.29346	-0.273384	0.206868	0.0466332	-0.223122
	73	-0.281798	0.467647	1.43627	-0.377576	-0.783875	-0.671933	-0.273384	0.607799	0.933943	0.295972
	74	0.664885	-0.489243	0.303895	0.186791	0.957219	-0.376849	0.335061	0.619411	0.632068	0.1788
	75	0.260237	-0.906446	-0.23487	-0.796267	-1.03969	-0.767818	-0.831834	-0.562693	-0.768856	0.827868
	76	-0.294596	-0.215532	0.303895	0.871073	0.957219	0.340568	-1.44028	-0.65052	0.362224	0.833808
	77	0.163502	0.842175	-4.29804e-16	0.528932	0.620351	0.962099	-0.273384	0.206868	0.654361	0.328124
	78	1.20286	-0.489243	0.303895	0.110241	1.29477	-0.0817641	0.335061	0.619411	0.632068	0.142736
	79	-0.432503	-0.94912	0.75422	-0.2319	-1.74112	-0.745725	0.194931	-0.682821	-0.211427	0.403766
	80	-1.45219	-0.172858	-0.883333	-1.11708	-1.12142	-0.408211	-0.468315	-1.45238	-1.35031	1.25272
	81	-0.00894728	-1.18016	-0.718787	-1.3423	0.0276722	-2.01088	-1.99873	-1.94114	-2.42989	-0.0371444
	82	-1.08684	-0.531917	-1.36725	0.521507	-0.70146	-0.933857	0.910176	-1.87654	-1.34554	-0.365816
	83	0.0286162	1.15856	1.43627	-0.00967384	0.282804	0.667014	1.48529	-0.249589	0.933943	-0.0027358
	84	1.49643	0.0996339	-4.29804e-16	-0.308451	0.282804	0.731537	-0.256719	-0.65052	1.36178e-16	-0.0872312
	85	-0.455202	0.100853	-4.29804e-16	-0.404652	-0.10946	-0.256282	-1.42361	0.0874754	0.384516	0.0442932
	86	0.0136929	1.15856	-4.29804e-16	1.35889	-0.446328	-0.345487	-0.256719	1.46519	1.21353	-0.60651
	87	0.326038	-0.258206	-4.29804e-16	0.452382	-0.391611	1.02662	-0.831834	0.206868	0.374778	-0.177157
	88	-0.264945	0.842175	-4.29804e-16	0.452382	-0.419309	0.962099	0.318396	0.206868	0.0729036	-0.189688
	89	-1.2118	0.187041	-4.29804e-16	-2.38706	-0.363912	-0.280964	-2.03206	-0.705672	-1.8679	0.86868
	90	0.0305469	-1.54695	1.43627	-1.54967	-1.09372	-0.671933	-1.99873	-2.30977	-0.553139	1.69492
	91	0.367463	-0.59006	-0.938181	-1.21496	-2.60931e-05	0.340568	-0.848499	-0.226364	-0.999081	3.1702e-05
	92	1.20286	-0.223266	-2.01571	0.598058	-0.647422	-0.120567	0.910176	-1.43169	0.66887	-0.387196
	93	-1.13212	1.15856	-4.29804e-16	-0.796267	-0.729158	-1.48523	-2.03206	-0.205676	-0.196941	0.580605
	94	-0.281798	-0.59006	-4.29804e-16	-1.48055	-1.40357	-0.345487	-2.03206	-1.86493	-0.774259	2.07806
	95	-2.05809	-0.172858	0.303895	-2.24138	0.255106	-1.65307	-2.59051	-3.15554	-0.516337	-0.57179
	96	-0.550788	-0.172858	0.303895	-0.796267	-0.0270447	-0.0504021	-0.865164	0.206868	-0.246492	0.0215348
	97	-0.548858	0.151262	-0.23487	-0.377576	-1.40357	-1.68443	-0.865164	-0.237977	-0.498816	0.529955
	98	-2.01474	-0.94912	-4.29804e-16	-1.89924	-1.74112	-1.68443	-0.848499	-1.4963	-0.73702	3.30681
	99	-0.0147394	0.518055	-4.29804e-16	0.521507	0.592653	-0.345487	-1.42361	-1.05145	0.0603487	0.309073
	100	-0.310231	0.20167	-0.289719	0.102815	0.495517	-0.345487	-1.42361	-1.4963	0.0603487	0.0509468
	101	0.593097	-1.92148	-4.29804e-16	1.35889	0.282804	0.340568	0.893511	0.206868	0.632068	0.3843
	102	1.22744	0.475381	-4.29804e-16	0.110241	0.9302	0.667014	0.318396	0.607799	0.636839	0.102546
	103	-1.4069	0.158996	-0.828484	-0.941943	-0.0270447	-0.345487	-1.42361	0.651712	0.609776	0.0254746
	104	-0.0296627	0.151262	-0.773636	-1.14583	0.205897	-1.09426	-0.831834	-0.682821	0.659132	-0.235923
	105	0.326038	0.467647	-4.29804e-16	-0.377576	1.29477	0.731537	0.318396	0.531936	0.0874126	-0.488873
	106	-0.257228	-0.863772	-0.23487	0.110241	-0.729158	-0.671933	0.123465	0.206868	-0.498816	-0.0803829
	107	-1.74575	-0.893036	-0.395477	-1.13841	-1.74112	-1.68443	-1.44028	-2.30977	-0.2242	1.98211
	108	-1.4069	0.151262	-4.29804e-16	-1.41142	-0.729158	-0.671933	-0.848499	-0.237977	0.641806	1.02915
	109	-0.844349	2.84441e-16	-4.29804e-16	-0.923607	0.282804	-0.280964	-0.865164	0.206868	1.36178e-16	-0.2612
	110	0.326038	0.151262	-4.29804e-16	0.598058	-0.419309	0.340568	0.318396	-0.237977	0.357257	-0.250771
	111	-2.01474	0.791767	1.43627	-0.581466	-0.729158	-0.671933	-0.848499	-1.05145	0.664098	0.423981
	112	-1.4069	0.842175	1.43627	-2.38706	-0.729158	-0.671933	-1.42361	-1.05145	0.632068	1.74054
	113	-0.844349	0.791767	1.43627	-1.13841	0.282804	-0.280964	0.318396	-1.05145	0.659132	-0.321947
	114	-0.844349	-0.856037	-4.29804e-16	-1.96837	-1.74112	-0.415652	-0.848499	-2.30977	0.943681	3.42716
	115	-1.70239	-0.856037	-4.29804e-16	-2.38706	-0.729158	-0.671933	-0.848499	-0.749233	0.943681	1.74054
	116	0.888589	-0.26594	-4.29804e-16	0.110241	0.64737	0.635652	-0.831834	1.06426	0.943681	0.0713666
	117	0.62153	0.791767	-4.29804e-16	-0.377576	0.282804	0.667014	-0.256719	-0.682821	0.0932647	-0.10678
	118	0.613813	0.842175	0.897509	1.01675	1.29477	0.436453	-0.256719	0.206868	0.104739	1.31645
	119	0.91509	0.842175	1.43627	0.186791	1.29477	0.962099	-0.273384	0.651712	0.943681	0.241851
	120	-0.550788	-1.86334	-1.36725	-0.865393	0.282804	-0.280964	-0.273384	-1.09536	-2.16481	-0.244737
	121	-0.236512	-1.55469	-4.29804e-16	0.452382	-0.054743	0.014121	-0.256719	0.206868	-2.13278	-0.0247647
	122	1.49643	-0.539652	-4.29804e-16	0.528932	0.282804	0.962099	0.318396	0.206868	1.21353	0.149584
	123	-0.548858	0.475381	0.303895	0.110241	0.282804	-0.671933	-0.848499	0.162954	0.362224	0.0311766
	124	-1.42356	0.518055	-1.36725	0.0140396	-0.783195	-1.12563	-0.273384	-1.82101	0.632068	-0.0109958
	125	0.619599	0.467647	0.303895	0.528932	0.984917	0.731537	0.910176	0.651712	0.659132	0.520955
	126	0.15848	-0.215532	-0.828484	1.35889	-0.729158	1.05798	-0.848499	-1.1066	0.0874126	-0.990845
	127	0.0324776	-1.12201	-1.4221	0.110241	-1.79584	-0.967018	-0.273384	-0.65052	-1.62016	-0.197974
	128	-2.35358	-1.81293	-0.828484	-1.28408	-1.7141	0.340568	0.910176	-0.65052	-1.02137	2.20105
	129	1.20093	1.15856	-4.29804e-16	0.528932	0.957219	0.667014	0.123465	1.05264	0.659132	0.506304
	130	-1.96945	0.834441	0.842661	-3.63571	-1.74112	-1.0629	-1.42361	-2.7107	1.21353	6.3302
	131	1.20286	0.518055	0.842661	0.940198	0.64737	1.02662	0.910176	0.651712	0.357257	0.608656
	132	-1.70239	-0.26716	-4.29804e-16	-2.24138	-1.03901	-0.576048	0.318396	-1.50756	0.0959895	2.32881
	133	-0.889635	0.791767	-4.29804e-16	0.110241	-0.70146	0.340568	-0.831834	-0.682821	0.384516	-0.0773294
	134	-0.548858	0.468487	0.303895	-0.719717	0.282804	-1.29346	-0.848499	-0.194063	0.326526	-0.203539
	135	-0.575359	-0.172858	-0.828484	0.521507	-0.0817617	-0.345487	-1.42361	-1.05145	-0.457243	-0.0426393
	136	-0.550788	-0.215532	-1.4221	0.179366	-1.09372	-0.967018	-0.273384	-0.606607	-0.489273	-0.196177
	137	0.307254	0.791767	0.842661	0.452382	0.255786	-0.249602	0.318396	-0.682821	0.933943	0.115713
	138	-0.575359	0.20167	-0.883333	-2.04492	-0.419309	-0.345487	-0.848499	-1.4963	-0.489273	0.857452
	139	-0.337952	-0.539652	-1.4221	0.598058	0.282804	0.045483	0.318396	-1.05145	-0.494045	0.169133
	140	-0.325154	0.842175	0.303895	-1.06928	-0.364592	0.962099	-0.256719	-0.237977	1.21353	0.389852
	141	-0.195087	0.475381	0.842661	0.598058	0.282804	-0.902495	0.318396	0.162954	0.91165	0.169133
	142	0.890519	0.842175	1.43627	0.0550177	0.9302	0.731537	-0.256719	1.02034	0.352486	0.0511775
	143	-0.548858	0.834441	-0.828484	0.871073	-0.0817617	-0.345487	-0.848499	-0.205676	-0.489273	-0.0712204
	144	-2.35165	-0.223266	1.43627	-0.650592	-2.07799	-0.146287	-0.848499	0.206868	0.933943	1.35192
	145	-1.09648	-0.215532	0.303895	-0.650592	-0.729838	-0.638772	-0.256719	-0.161762	0.91165	0.474826
	146	-0.829426	0.834441	0.897509	-0.377576	-0.756177	-0.0504021	-2.60717	-1.89723	0.632068	0.285514
	147	-2.35358	0.143527	1.43627	-0.2319	-1.12142	-0.146287	-0.256719	-0.583381	1.21353	0.260058
	148	0.0136929	0.834441	-0.828484	-1.13841	-0.0817617	-0.345487	-0.256719	-0.194063	0.664098	0.0930782
	149	-0.844349	0.842175	-0.828484	-0.796267	0.282804	0.962099	-0.273384	-0.606607	0.664098	-0.225188
	150	-0.86892	0.100853	-0.828484	-0.992733	-0.446328	-0.736456	-0.273384	-1.03984	-0.214462	0.443084
	151	-1.74575	-1.22938	-0.773636	-0.650592	-0.729158	-1.68443	-0.273384	-1.45238	-0.164911	0.474384
	152	0.326038	-1.86334	-0.828484	-0.650592	-0.729158	-0.671933	-0.273384	-1.05145	-0.762785	0.474384
	153	-0.532004	-2.55425	-1.4221	-0.650592	1.29477	1.05798	-0.273384	1.46519	-1.62016	-0.842364
	154	-0.844349	-2.23013	-1.36725	-1.13841	-0.391611	0.340568	0.318396	0.206868	-1.61655	0.445813
	155	1.49643	0.467647	0.303895	1.35889	-0.729158	-0.671933	-0.273384	1.46519	0.357257	-0.990845
	156	0.326038	-0.856037	-1.96086	0.110241	-1.74112	-1.68443	-0.273384	1.46519	-0.187398	-0.191942
	157	1.49643	-1.49654	-1.36725	0.528932	0.282804	0.340568	-0.256719	-0.606607	-1.30854	0.149584
	158	-0.263014	-0.215532	-0.828484	-0.719717	-0.391611	-0.280964	-0.273384	1.06426	-0.763889	0.281849
	159	-0.594144	-1.86334	-1.36725	-0.2319	-2.05097	-1.68443	0.910176	-0.606607	-1.04237	0.47562
	160	-2.01474	-2.50384	-1.4221	0.383256	-2.75308	-1.91241	-0.273384	-0.65052	-1.0387	-1.05514
	161	-0.844349	-1.86334	-1.36725	0.521507	-0.811573	-1.19499	0.910176	-1.05145	-1.59309	-0.423241
	162	1.49643	-1.54695	-1.4221	-1.96837	1.29477	0.731537	0.318396	-2.30977	-1.89	-2.54857
	163	0.0136929	-2.23013	-1.36725	-1.62623	-2.75308	-2.0754	-0.256719	0.206868	-0.736825	4.47713
	164	0.595028	-0.856037	-1.96086	0.110241	-1.74112	-0.767818	-0.865164	0.206868	-0.187398	-0.191942
	165	-1.4069	-1.86334	-1.4221	-0.650592	-1.76882	-2.0754	-0.256719	1.02034	-1.89	1.15078
	166	0.371325	-1.18016	-1.96086	-0.162775	-2.75308	-0.537257	-1.42361	-0.237977	-1.30854	0.448133
	167	-0.596075	-1.86334	-0.289719	-1.13841	-2.75308	-2.69693	0.910176	-0.65052	-1.06576	3.13413
	168	0.280752	-2.87063	-2.55448	0.528932	-1.51369	-2.40185	-1.42361	1.02034	-1.02896	-0.800637
	169	-1.15862	-0.215532	0.897509	-1.5571	-0.0270447	-0.967018	-0.848499	-0.65052	-1.62016	0.0421114
	170	-1.4069	-0.856037	-1.4221	-0.719717	-1.74112	-1.29346	0.318396	0.206868	-1.62016	1.25311
	171	-0.844349	-1.86334	-1.4221	1.35889	-1.03901	-1.68443	1.48529	-1.05145	-1.58336	-1.4119
	172	-0.148843	-1.22283	0.303895	0.674608	-1.74112	-1.19499	-0.848499	0.575498	-0.466981	-1.17457
	173	0.326038	-0.856037	-1.4221	0.598058	0.282804	0.340568	-0.848499	0.206868	-0.187398	0.169133
	174	0.371325	-1.22283	0.303895	1.35889	-1.74112	-1.97952	-0.256719	0.250781	-0.466981	-2.36599
	175	-2.32708	-1.86334	-0.828484	0.871073	-2.75308	-2.37049	-0.848499	-0.194063	-2.16481	-2.39814
	176	-2.13143	-1.22283	-0.23487	1.35889	-1.74112	-1.68443	-0.256719	-0.606607	-0.466981	-2.36599
	177	-2.29865	-1.20942	-0.289719	1.35889	0.282804	0.667014	0.893511	0.607799	-1.62016	0.3843
	178	-0.844349	-1.86334	-1.36725	-1.13841	-1.74112	-0.967018	-1.42361	-1.05145	-1.30854	1.98211
	179	0.576243	-0.539652	-1.4221	-1.5571	-0.729158	-1.68443	-0.256719	0.619411	-1.58336	1.13537
	180	-1.15862	-2.50384	-1.4221	-0.719717	-1.40357	-1.35799	-2.01539	-0.65052	-1.31351	1.01018
	181	-0.575359	-2.87063	-1.4221	0.110241	-1.37655	-1.68443	-0.848499	-1.86493	-1.61042	-0.151752
	182	-0.281798	0.151262	-0.883333	0.871073	-1.74112	-1.38935	0.910176	-1.46399	-0.763889	-1.51664
	183	0.0570485	-2.55425	-1.4221	-2.38706	-1.74112	0.571129	-0.273384	-0.194063	-1.89	4.15615
	184	0.0570485	0.158996	-1.4221	0.940198	-1.74112	-0.671933	-1.42361	-1.05145	-1.29122	-1.637
	185	-1.74575	-0.215532	-1.90602	0.110241	-1.74112	-1.29346	-1.44028	1.02034	-1.03393	-0.191942
	186	0.0570485	-2.23013	-0.828484	1.35889	-0.729158	-1.38935	0.318396	-1.05145	-1.34057	-0.990845
	187	-0.844349	-2.17972	-1.4221	-0.162775	-1.74112	-1.68443	-0.848499	1.02034	-2.73653	0.283411
	188	0.933875	-1.54695	0.358744	0.940198	-0.729158	0.340568	-0.848499	0.651712	-2.70947	-0.685553
	189	0.0136929	-2.17972	-1.4221	0.110241	-1.43127	-1.68443	-0.273384	-1.09536	-1.31351	-0.157784
	190	-0.281798	-1.86334	-0.828484	-0.308451	-0.729158	-0.376849	0.318396	0.607799	-1.0387	0.224909
	191	0.933875	0.151262	-0.289719	-0.650592	0.282804	0.340568	-1.42361	1.46519	-1.0387	-0.18399
	192	1.22744	-1.53922	-1.4221	-0.377576	-0.054743	-0.671933	0.893511	-0.65052	-1.58336	0.0206696
	193	0.871735	-1.22283	-1.36725	-0.796267	-0.474026	0.667014	0.335061	-0.194063	-1.59309	0.377451
	194	-0.306369	-0.215532	-0.180022	-0.2319	-0.124181	0.110006	0.893511	-1.05145	-1.61042	0.0287975
	195	-2.01474	-0.848303	-0.289719	-0.796267	-1.06671	-1.68443	0.893511	0.206868	-2.43466	0.849383
	196	1.18408	-0.805629	-0.23487	-0.454127	0.365219	0.340568	0.893511	-0.65052	-1.0387	-0.165856
	197	0.00597597	-1.86334	-1.36725	-0.377576	0.984917	0.731537	-1.42361	-2.30977	-1.31351	-0.371881
	198	-1.11334	0.151262	-0.289719	1.35889	-0.054743	-0.0504021	-1.44028	-0.606607	-1.30854	-0.0743897
	199	-2.01474	-1.17242	-1.36725	0.871073	-1.06671	-1.38935	-0.273384	-0.237977	-2.70947	-0.929178
	200	0.369394	-0.856037	-1.4221	0.110241	-1.43127	-0.745725	-0.273384	-0.161762	-1.62512	-0.157784
	201	-0.281798	-0.165124	-0.289719	-0.308451	-1.74112	-1.38935	-0.256719	0.206868	-0.182432	0.53705
	202	-0.281798	-1.54695	-1.36725	-0.377576	-1.06671	-1.38935	0.318396	1.46519	-1.31828	0.402762
	203	-0.844349	-0.539652	-0.828484	0.521507	-0.729158	0.340568	-1.42361	0.206868	-0.768856	-0.380261
	204	0.0136929	-0.539652	-0.289719	0.110241	-0.054743	0.045483	1.48529	-0.237977	-0.768856	-0.00603491
	205	-1.45219	-1.54695	-0.828484	0.452382	-1.03901	-1.29346	0.893511	-0.194063	-1.58336	-0.470028
	206	0.35254	0.518055	-2.55448	-1.62623	1.29477	-0.249602	0.893511	-0.237977	-2.71921	-2.10558
	207	0.664885	-0.489243	-0.289719	-3.14789	0.282804	0.635652	0.318396	0.663325	1.21353	-0.890237
	208	-0.236512	-1.22283	-1.4221	-1.96837	1.29477	1.35307	-0.256719	0.206868	-1.0387	-2.54857
	209	0.933875	-0.489243	-0.828484	-1.96837	0.675068	1.05798	-0.273384	0.206868	-2.71921	-1.32878
	210	-0.010878	0.0581794	-0.289719	-0.796267	-1.43127	-0.45064	0.123465	-0.249589	-1.58813	1.13967
	211	0.62153	-1.54695	-2.49963	-1.54967	-0.054743	-0.345487	-0.256719	-2.26586	-0.768856	0.0848339
	212	0.62153	-0.215532	0.303895	-1.62623	0.592653	0.340568	-0.256719	0.206868	-0.466981	-0.963787
	213	-0.863134	-0.215532	-1.4221	0.521507	-0.729158	-1.29346	-0.256719	0.575498	-0.449655	-0.380261
	214	-0.575359	0.467647	0.249047	1.35889	-0.729158	-1.29346	0.318396	1.46519	-0.484307	-0.990845
	215	0.888589	-0.165124	-0.828484	-3.21702	-0.729158	-0.376849	-0.256719	0.607799	-1.05603	2.34571
	216	0.958446	-0.856037	-1.4221	-0.727142	-0.70146	1.35307	-0.273384	-0.161762	-2.16481	0.510061
	217	-2.01474	-0.856037	-1.36725	0.110241	-0.729158	-1.35799	0.318396	-1.05145	-1.34057	-0.0803829
	218	-2.01474	-0.856037	-0.828484	0.110241	-0.729158	-0.967018	0.318396	1.46519	-0.768856	-0.0803829
	219	-0.263014	0.791767	0.303895	0.528932	0.9302	0.340568	-0.256719	-0.194063	0.362224	0.492013
	220	-0.844349	0.467647	0.303895	-1.13841	1.29477	0.340568	1.48529	1.46519	0.389287	-1.47397
	221	-1.39918	-0.114715	0.303895	-2.45618	0.201069	-0.314125	0.335061	0.651712	-0.434756	-0.493861
	222	0.638384	2.84441e-16	1.43627	0.110241	1.29477	1.35307	-0.848499	0.206868	1.36178e-16	0.142736
	223	1.18408	1.15856	0.303895	0.110241	0.282804	0.340568	1.48529	0.206868	1.21353	0.0311766
	224	1.49643	1.15856	0.897509	0.528932	0.282804	0.962099	-0.848499	0.206868	1.21353	0.149584
	225	0.595028	0.467647	-0.828484	0.110241	1.29477	1.05798	1.48529	0.607799	0.389287	0.142736
	226	1.22744	0.467647	0.897509	0.110241	0.282804	0.962099	0.910176	-1.05145	0.389287	0.0311766
	227	1.49643	0.467647	1.43627	0.110241	0.282804	1.35307	0.318396	1.46519	0.389287	0.0311766
	228	0.931944	0.467647	1.43627	0.871073	0.957219	1.02662	1.48529	0.206868	0.357257	0.833808
	229	0.342892	0.151262	0.897509	0.940198	1.29477	1.35307	1.48529	0.607799	0.0874126	1.21734
	230	-0.532004	1.15856	0.897509	0.598058	-0.054743	0.340568	-0.273384	-1.45238	0.357257	-0.0327395
	231	-0.238443	0.518055	0.897509	-0.308451	1.29477	0.635652	0.318396	1.05264	0.362224	-0.399372
	232	1.49643	0.475381	-1.36725	1.35889	1.29477	1.35307	1.48529	1.46519	0.664098	1.75944
	233	0.638384	0.100853	0.897509	0.528932	0.282804	0.340568	0.318396	0.206868	0.66887	0.149584
	234	0.62153	0.475381	1.43627	0.110241	0.282804	1.02662	-0.848499	0.206868	0.0874126	0.0311766
	235	-0.575359	0.467647	-0.828484	1.35889	1.29477	1.05798	-0.256719	1.02034	0.0874126	1.75944
	236	1.18408	0.467647	1.43627	1.35889	0.282804	0.340568	0.318396	0.206868	0.389287	0.3843
	237	0.326038	0.842175	1.43627	0.110241	0.282804	0.340568	0.318396	0.206868	0.659132	0.0311766
	238	0.907373	1.15856	-0.289719	-0.650592	1.29477	0.731537	1.48529	0.651712	0.366995	-0.842364
	239	1.22744	0.791767	0.303895	0.110241	1.29477	1.35307	0.910176	-1.05145	0.362224	0.142736
	240	1.49643	2.84441e-16	0.897509	0.598058	1.29477	1.35307	1.48529	1.02034	1.36178e-16	0.774345
	241	0.326038	0.467647	0.303895	0.110241	0.282804	0.340568	-0.273384	0.206868	-0.16014	0.0311766
	242	0.326038	-0.223266	-0.828484	-0.650592	0.957219	0.667014	0.318396	1.46519	0.659132	-0.622759
	243	0.62153	1.15856	0.303895	0.528932	1.29477	0.436453	0.318396	-1.09536	1.21353	0.684844
	244	-0.236512	0.100853	0.303895	0.598058	0.282804	0.340568	0.910176	0.206868	0.664098	0.169133
	245	0.888589	0.151262	-0.828484	-0.377576	1.29477	1.35307	-1.44028	0.206868	0.389287	-0.488873
	246	0.326038	1.15856	0.303895	1.35889	0.282804	0.962099	0.910176	0.206868	0.659132	0.3843
	247	0.91509	0.791767	1.43627	-0.377576	-0.729158	0.340568	0.893511	-1.86493	0.641806	0.275312
	248	0.888589	0.791767	0.842661	0.110241	0.620351	0.340568	-0.865164	0.651712	0.659132	0.068388
	249	-0.844349	1.15856	0.303895	0.940198	-0.729158	-0.671933	-1.42361	-0.606607	0.659132	-0.685553
	250	-0.844349	0.467647	0.303895	0.940198	0.984917	0.045483	0.318396	1.46519	0.659132	0.926018
	251	0.326038	1.15856	1.43627	-0.2319	-0.391611	1.35307	1.48529	-0.65052	0.659132	0.0908146
	252	1.49643	1.15856	1.43627	0.110241	1.29477	1.35307	0.318396	0.206868	1.21353	0.142736
	253	0.326038	0.151262	0.303895	-1.13841	-0.729158	0.571129	-0.848499	0.239169	0.933943	0.830079
	254	0.0136929	1.15856	0.303895	0.528932	0.310503	0.731537	0.893511	-0.237977	1.21353	0.164235
	255	0.0551178	1.15856	1.43627	0.871073	0.620351	1.05798	0.910176	0.206868	1.21353	0.540372
	256	0.888589	1.15856	0.842661	0.528932	1.29477	1.05798	-0.273384	-1.46399	1.21353	0.684844
	257	0.933875	0.151262	1.43627	-2.11404	1.29477	1.35307	0.893511	-1.45238	0.659132	-2.73719
	258	-0.263014	-0.856037	0.303895	0.528932	0.984917	0.340568	0.893511	-1.46399	0.664098	0.520955
	259	0.931944	0.151262	0.303895	0.110241	1.29477	1.05798	0.318396	1.46519	0.0874126	0.142736
	260	0.326038	0.151262	1.43627	-0.574041	0.282804	0.340568	-0.273384	1.46519	0.659132	-0.162341
	261	-0.219658	0.151262	1.43627	-1.13841	0.282804	0.962099	-0.848499	-0.194063	0.659132	-0.321947
	262	0.0305469	0.151262	0.303895	0.452382	0.282804	0.962099	-0.848499	-0.65052	1.21353	0.127935
	263	0.0305469	1.15856	0.303895	-0.308451	0.620351	0.731537	-0.273384	-0.65052	0.659132	-0.191348
	264	0.0305469	0.791767	0.897509	-0.650592	0.592653	0.731537	-0.848499	-0.65052	0.938714	-0.385575
	265	0.0305469	0.151262	-0.828484	0.110241	1.29477	0.731537	1.48529	1.46519	0.659132	0.142736
	266	0.326038	0.791767	0.303895	1.35889	1.29477	1.35307	0.318396	0.651712	0.933943	1.75944
	267	-0.281798	-1.86334	-1.36725	-0.719717	-2.05097	-1.68443	0.910176	-0.65052	-1.58336	1.47612
	268	0.595028	-0.106981	-0.23487	0.871073	0.282804	0.014121	-0.256719	-0.65052	0.933943	0.246343
	269	0.559389	1.15856	0.897509	1.35889	0.64737	-0.249602	-0.955299	1.05264	1.21353	0.879705
	270	-0.238443	-0.215532	-0.828484	0.521507	0.620351	0.244682	-0.848499	-0.638907	0.641806	0.323518
	271	-0.263014	0.834441	-0.23487	0.940198	-0.0817617	1.05798	-0.256719	-0.638907	0.0824462	-0.0768722
	272	-0.503571	1.15856	0.897509	1.35889	1.29477	0.276044	-0.848499	0.206868	0.933943	1.75944
	273	-1.49747	1.15856	1.43627	0.452382	0.282804	-1.7176	1.48529	-0.594994	0.654361	0.127935
	274	0.888589	1.15856	1.43627	1.35889	0.957219	0.340568	0.910176	0.607799	0.641806	1.30076
	275	-1.36354	-0.59006	-0.289719	-0.308451	-1.0944	-0.767818	0.893511	-1.09536	0.362029	0.33757
	276	-2.01088	0.834441	1.43627	-2.31793	1.29477	-2.69693	-1.99873	-1.45238	-0.273556	-3.00118
	277	-0.298652	0.467647	0.303895	-0.377576	-0.0270447	0.340568	0.318396	0.206868	0.933943	0.0102114
	278	-0.00509175	-0.481509	-0.433008	-0.727142	-0.674441	0.635652	-0.831834	-1.94114	-0.984377	0.490414
	279	-0.306369	-2.55425	-1.4221	0.871073	-2.05097	-1.68443	0.335061	1.06426	-1.0387	-1.78654
	280	1.49643	0.151262	-0.828484	-0.308451	1.29477	1.35307	-0.273384	0.206868	-2.16481	-0.399372
	281	1.49643	0.467647	-0.828484	0.110241	-1.06671	-0.671933	1.48529	-1.05145	0.357257	-0.117594
	282	-1.74575	-0.489243	-1.4221	1.35889	-1.37655	-1.68443	-0.256719	0.607799	-1.0387	-1.87059
	283	-1.74575	-1.86334	-1.96086	1.35889	-1.03901	-1.0629	-0.848499	-1.05145	-0.759118	-1.4119
	284	-0.281798	0.791767	0.303895	0.110241	-0.70146	-0.280964	0.318396	-0.65052	0.91165	-0.0773294
	285	-1.96945	0.424973	0.303895	-1.42976	-1.34886	-2.69693	-3.18229	-2.30977	0.933943	1.92854
	286	0.326038	-0.223266	-0.828484	-0.719717	0.282804	0.340568	-0.273384	0.541034	-0.773627	-0.203539
	287	0.91509	0.151262	-0.289719	-0.574041	0.282804	1.02662	-0.256719	-0.205676	0.357257	-0.162341
	288	-0.548858	-0.898711	-0.828484	-0.377576	-0.364592	0.014121	-0.256719	-0.638907	-0.746563	0.137661
	289	0.260415	0.424973	0.303895	0.110241	0.282804	0.340568	0.318396	0.206868	0.664098	0.0311766
	290	-0.211941	1.15856	0.303895	0.598058	-1.03901	0.340568	0.318396	0.206868	0.632068	-0.621386
	291	0.595028	0.467647	0.303895	0.528932	0.620351	1.35307	0.893511	0.607799	0.366995	0.328124
	292	0.638384	0.467647	0.303895	0.110241	1.29477	0.340568	0.910176	0.651712	0.641806	0.142736
	293	-0.255297	0.475381	0.897509	0.528932	-0.783875	-1.35799	-1.44028	-0.237977	0.933943	-0.414617
	294	0.576243	0.467647	0.303895	0.110241	0.64737	0.667014	0.910176	1.05264	0.349612	0.0713666
	295	-0.219658	0.791767	-0.289719	0.674608	1.29477	1.35307	0.893511	1.46519	0.0700864	0.87346
	296	-0.844349	-0.223266	0.303895	0.871073	-0.391611	-0.280964	0.318396	0.575498	-0.196941	-0.341122
	297	-0.844349	-0.582326	-0.828484	-0.865393	-1.43127	-0.376849	0.318396	-1.05145	-1.05603	1.23861
	298	-0.550788	-1.23057	-0.828484	-0.650592	-1.37655	-0.736456	-2.01539	-0.606607	-1.0755	0.895575
	299	-0.889635	-1.49654	-0.828484	0.179366	-0.364592	-0.671933	-0.831834	-1.45238	-1.30854	-0.0653954
	300	1.49643	1.15856	-4.29804e-16	1.35889	1.29477	1.35307	1.48529	1.46519	1.21353	1.75944
	301	1.49643	1.15856	-4.29804e-16	1.35889	1.29477	1.35307	1.48529	1.46519	1.21353	1.75944
	302	0.0570485	-1.49654	-0.828484	-1.26575	-1.34886	-1.68443	0.318396	0.607799	-1.88026	1.70731
	303	-1.47676	-2.17972	-0.828484	-1.13841	-1.52773	-2.69693	0.893511	-0.194063	-1.34057	1.73918
	304	-0.532004	-1.54695	-1.4221	-1.13841	-0.10946	0.244682	-0.848499	1.06426	-1.31828	0.12461
	305	-0.567642	-1.49654	-1.4221	1.35889	-2.07867	-2.0754	0.893511	-1.05145	-1.31351	-2.82468
	306	1.49643	1.15856	1.43627	1.35889	1.29477	1.35307	1.48529	1.46519	1.21353	1.75944
	307	0.326038	-2.55425	-1.4221	0.110241	-2.05097	-0.79918	-0.273384	-0.606607	-1.61042	-0.2261
	308	0.0570485	-2.23013	0.303895	-0.308451	0.957219	-0.0817641	0.893511	0.250781	0.366995	-0.295255
	309	-0.281798	0.842175	0.358744	0.871073	-2.05097	-2.40185	0.318396	-1.86493	-2.73653	-1.78654
	310	-1.76453	-0.215532	-0.289719	0.940198	0.174044	-0.280964	0.318396	-1.4963	-0.719499	0.163635
	311	-0.068962	1.15856	-1.4221	0.940198	-0.054743	-1.29346	0.910176	0.206868	0.0874126	-0.0514693
	312	-0.00316104	-1.86334	-0.289719	-0.719717	-1.40357	-1.29346	1.48529	-1.05145	-0.759118	1.01018
	313	-0.844349	0.151262	-0.289719	-1.13841	1.29477	1.35307	-0.273384	1.46519	0.66887	-1.47397
	314	0.595028	0.791767	-0.828484	0.110241	0.282804	0.340568	-1.44028	-0.606607	-1.0387	0.0311766
	315	-1.45219	-1.86334	-1.96086	1.01675	-1.74112	-1.68443	-0.256719	-0.237977	-1.0387	-1.77028
	316	-1.45219	-1.86334	-0.828484	0.521507	-1.43127	-1.0629	-0.256719	-0.65052	-1.62016	-0.746418
	317	0.905443	1.15856	-4.29804e-16	1.35889	1.29477	1.35307	1.48529	1.46519	1.21353	1.75944
	318	1.49643	1.15856	1.43627	1.35889	1.29477	1.35307	1.48529	1.46519	1.21353	1.75944
	319	-1.18127	-1.22283	-0.289719	-0.162775	-0.729158	-1.38935	0.318396	-0.65052	-0.484307	0.118689
	320	-0.255297	-1.22283	-1.4221	-2.38706	-1.74112	-1.38935	-1.42361	-1.4963	-1.0387	4.15615
	321	0.0570485	-1.86334	-2.55448	-1.13841	1.29477	0.110006	-0.273384	0.607799	-0.182432	-1.47397
	322	-0.93106	1.15856	-0.828484	0.940198	0.282804	0.340568	-0.256719	0.607799	1.21353	0.265892
	323	-0.279868	0.52579	0.249047	-0.796267	-0.391611	-0.671933	0.301731	-1.13928	-0.480696	0.311827
	324	-2.60379	-1.87107	0.358744	-1.70278	0.228087	-0.41001	0.335061	-0.270277	0.124214	-0.388381
	325	0.871735	-1.86334	1.43627	-1.13841	0.565635	0.762899	-0.290049	-0.18245	0.636839	-0.643923
	326	0.0719717	0.467647	0.897509	0.521507	0.592653	-0.902495	-0.848499	0.663325	0.91165	0.309073
	327	0.595028	0.20167	-0.828484	-1.13841	0.565635	-0.671933	-0.815169	0.206868	0.362224	-0.643923
	328	0.299537	-0.215532	0.897509	0.110241	-0.729158	-0.280964	1.48529	1.46519	-1.28645	-0.0803829
	329	0.905443	0.475381	1.43627	1.35889	0.309823	0.700175	0.910176	0.218481	-0.219234	0.421015
	330	0.958446	-0.207798	0.897509	0.110241	0.620351	-0.671933	-1.44028	1.06426	0.371961	0.068388
	331	0.342892	0.424973	0.358744	-0.301025	-2.60931e-05	0.700175	1.48529	0.218481	0.114671	7.85468e-06
	332	-0.253366	-0.496978	-0.773636	0.674608	0.565635	-0.0190401	-3.18229	-2.76623	-0.73663	0.381582
	333	0.367463	-0.489243	0.842661	0.521507	-0.0277244	1.35307	1.48529	-0.161762	0.352486	-0.0144585
	334	0.909304	0.143527	0.842661	0.528932	-0.0540634	-0.0190401	-0.273384	-1.42008	0.630137	-0.0285959
	335	-0.00316104	-0.821098	1.43627	-2.38706	0.565635	0.571129	-0.848499	-0.226364	-0.818212	-1.3502
	336	-1.41797	-0.215532	0.358744	-1.14583	-0.729158	0.571129	1.48529	-0.161762	0.0601537	0.835494
	337	-2.24809	0.424973	1.43627	-1.54967	-0.729838	-0.638772	0.318396	-1.50791	0.0601537	1.13101
	338	0.871735	-0.207798	0.842661	-3.63571	-0.10946	-0.542887	0.335061	0.651712	-0.989344	0.397964
	339	0.0719717	-0.223266	0.358744	-1.77933	-0.10946	-0.0817641	0.910176	0.174567	-1.0757	0.194765
	340	-2.29865	-0.223266	1.43627	-0.377576	-0.446328	-1.03154	1.48529	0.640099	0.0601537	0.168523
	341	0.909304	-0.890977	0.358744	0.102815	-2.60931e-05	0.700175	-2.01539	0.262394	-0.211427	-2.68277e-06
	342	-0.573428	0.0581794	1.43627	0.521507	0.619672	1.35307	0.335061	-1.50791	-0.214657	0.323163
	343	-2.64714	-0.137919	1.43627	0.598058	-2.60931e-05	-0.609209	1.48529	0.250781	-0.818212	-1.56052e-05
	344	-0.0128087	0.791767	0.897509	-0.377576	0.282804	0.045483	-1.44028	0.162954	1.21353	-0.10678
	345	0.280752	0.158996	1.43627	0.110241	-0.728478	-1.61991	0.910176	-0.606607	-0.214462	-0.080308
	346	0.958446	-0.12245	1.43627	-0.308451	0.620351	0.340568	1.48529	0.640099	-0.19217	-0.191348
	347	0.0551178	-0.856037	0.358744	0.452382	0.565635	0.667014	0.893511	0.575498	-0.499011	0.255883
	348	0.905443	0.518055	0.358744	-0.315876	-0.0277244	0.340568	0.318396	0.206868	0.664098	0.00875747
	349	0.890519	0.52579	0.897509	0.255917	1.29477	0.667014	0.301731	0.640099	0.362029	0.331352
	350	1.18408	0.518055	1.43627	-0.301025	0.675068	-0.671933	0.910176	0.218481	0.664098	-0.203213
	351	0.326038	0.151262	0.303895	0.110241	0.282804	0.340568	0.318396	0.206868	0.0874126	0.0311766
	352	-0.844349	1.15856	0.303895	0.871073	0.282804	-0.671933	0.335061	1.05264	0.636839	0.246343
	353	-0.253366	0.151262	0.842661	1.35889	0.957219	0.014121	0.318396	1.46519	1.21353	1.30076
	354	1.49643	1.15856	0.842661	0.082299	0.620351	0.37193	-0.848499	-0.260827	1.21353	0.0510543
	355	0.326038	1.15856	0.303895	0.528932	-0.364592	0.014121	0.335061	0.619411	0.91165	-0.192844
	356	1.49643	1.15856	0.249047	0.871073	0.310503	0.962099	0.318396	1.06426	1.21353	0.27047
	357	1.49643	0.151262	1.43627	0.452382	0.9302	0.731537	1.48529	1.46519	0.636839	0.420806
	358	0.369394	0.475381	1.43627	1.35889	0.64737	1.05798	1.48529	1.46519	0.389287	0.879705
	359	0.931944	0.518055	1.43627	1.01675	-0.0270447	0.340568	0.301731	0.206868	0.0874126	-0.0274977
	360	0.280752	1.15856	1.43627	1.35889	1.29477	1.35307	0.910176	1.46519	0.673836	1.75944
	361	0.905443	1.15856	0.303895	1.35889	0.675068	-0.0190401	0.318396	0.607799	1.21353	0.917344
	362	0.326038	1.15856	1.43627	0.452382	0.9302	0.667014	0.893511	0.607799	0.664098	0.420806
	363	0.326038	1.15856	0.303895	0.598058	0.620351	0.962099	0.335061	-0.65052	0.636839	0.371006
	364	0.888589	0.791767	1.43627	0.528932	-0.054743	-0.0504021	0.318396	1.05264	0.659132	-0.0289554
	365	-0.550788	0.151262	0.842661	-0.035435	-0.391611	0.045483	-0.256719	-0.237977	0.366995	0.0138767
	366	-0.844349	0.151262	0.303895	0.871073	-0.0270447	-0.671933	0.318396	0.607799	0.357257	-0.0235579
	367	-0.548858	0.151262	0.303895	0.871073	-0.0817617	-0.671933	0.318396	1.02034	0.632068	-0.0712204
	368	-0.844349	1.15856	0.303895	0.871073	-0.0817617	-0.671933	0.318396	0.607799	1.21353	-0.0712204
	369	-0.844349	0.475381	1.43627	-0.035435	-0.419309	-0.671933	0.910176	1.46519	0.114476	0.0148582
	370	0.326038	0.100853	0.842661	0.871073	-0.054743	0.340568	0.318396	0.607799	0.632068	-0.0476852
	371	-0.532004	1.15856	1.43627	-0.2319	0.309823	0.340568	0.910176	0.651712	-0.19217	-0.071848
	372	0.326038	0.467647	0.842661	0.110241	0.282804	0.340568	0.318396	0.206868	0.109705	0.0311766
	373	1.49643	1.15856	0.897509	1.35889	1.29477	1.35307	1.48529	1.46519	1.21353	1.75944
	374	0.638384	0.475381	0.842661	0.871073	0.592653	1.02662	1.48529	0.619411	0.664098	0.516244
	375	1.49643	0.467647	-0.828484	0.871073	1.29477	1.35307	-0.848499	0.206868	0.37955	1.12784
	376	-0.253366	1.15856	1.43627	0.598058	1.29477	0.731537	-0.273384	0.206868	0.37955	0.774345
	377	0.933875	1.15856	-0.828484	0.110241	1.29477	1.35307	1.48529	1.46519	1.21353	0.142736
	378	0.595028	1.15856	0.842661	1.35889	1.29477	1.35307	-0.273384	0.206868	1.21353	1.75944
	379	0.326038	0.467647	0.897509	0.110241	0.282804	0.340568	0.318396	0.206868	1.21353	0.0311766
	380	1.18408	0.108588	0.303895	0.110241	0.957219	0.340568	0.318396	-1.05145	0.357257	0.105525
	381	0.326038	0.518055	1.43627	0.598058	-0.729158	-0.0504021	0.910176	1.46519	0.659132	-0.436078
	382	0.326038	0.834441	1.43627	0.528932	0.282804	0.340568	-0.848499	0.206868	1.21353	0.149584
	383	1.49643	0.834441	1.43627	0.110241	1.29477	1.35307	-0.256719	-0.237977	0.659132	0.142736
	384	0.326038	1.15856	-0.828484	0.110241	1.29477	1.35307	1.48529	1.46519	1.21353	0.142736
	385	0.326038	1.15856	1.43627	0.110241	0.282804	0.340568	1.48529	0.206868	1.21353	0.0311766
	386	0.595028	0.151262	-0.289719	0.871073	0.282804	0.340568	0.318396	1.46519	0.0874126	0.246343
	387	1.49643	1.15856	1.43627	1.35889	1.29477	1.35307	0.318396	1.02034	1.21353	1.75944
	388	1.22744	1.15856	0.303895	0.528932	1.29477	1.05798	-0.273384	0.206868	1.21353	0.684844
	389	1.49643	1.15856	1.43627	1.35889	1.29477	1.35307	1.48529	1.46519	1.21353	1.75944
	390	1.49643	1.15856	1.43627	1.35889	1.29477	1.35307	1.48529	1.46519	1.21353	1.75944
	391	1.49643	1.15856	0.897509	0.871073	1.29477	1.35307	0.318396	0.206868	1.21353	1.12784
	392	1.49643	0.467647	0.897509	1.35889	1.29477	1.35307	1.48529	1.46519	0.664098	1.75944
	393	0.326038	1.15856	-0.828484	0.110241	0.282804	0.340568	0.318396	0.206868	0.664098	0.0311766
	394	1.49643	1.15856	0.303895	1.35889	1.29477	1.35307	1.48529	1.46519	1.21353	1.75944
	395	1.49643	1.15856	-0.23487	1.35889	1.29477	1.35307	0.318396	1.46519	1.21353	1.75944
	396	1.49643	1.15856	0.303895	1.35889	1.29477	1.35307	1.48529	1.46519	1.21353	1.75944
	397	0.326038	1.15856	0.303895	0.110241	0.282804	0.340568	0.318396	0.206868	1.21353	0.0311766
	398	1.49643	1.15856	0.842661	1.35889	1.29477	1.35307	1.48529	1.46519	1.21353	1.75944
	399	1.49643	1.15856	0.897509	1.35889	1.29477	1.35307	0.893511	1.46519	1.21353	1.75944
	400	0.326038	0.467647	1.43627	0.110241	0.282804	0.340568	-0.848499	0.206868	0.664098	0.0311766
	401	0.326038	1.15856	-0.23487	0.110241	0.282804	0.340568	0.318396	0.206868	1.21353	0.0311766
	402	1.49643	1.15856	1.43627	0.110241	1.29477	1.35307	0.318396	1.06426	1.21353	0.142736
	403	1.49643	1.15856	0.303895	1.35889	1.29477	1.35307	1.48529	1.46519	1.21353	1.75944
	404	1.49643	1.15856	-0.828484	0.528932	1.29477	0.731537	0.893511	1.06426	0.664098	0.684844
	405	0.326038	0.467647	1.43627	-1.13841	0.282804	0.340568	-0.848499	-1.05145	0.641806	-0.321947
	406	0.638384	1.15856	-0.828484	1.35889	1.29477	1.35307	1.48529	0.607799	1.21353	1.75944
	407	1.22744	1.15856	0.303895	0.110241	1.29477	1.35307	1.48529	1.46519	1.21353	0.142736
	408	0.326038	1.15856	0.303895	0.110241	0.282804	0.340568	0.318396	0.206868	1.21353	0.0311766
	409	1.49643	1.15856	0.897509	1.35889	1.29477	1.35307	0.318396	1.46519	1.21353	1.75944
	410	1.49643	1.15856	1.43627	1.35889	1.29477	1.35307	1.48529	1.46519	1.21353	1.75944
	411	0.326038	1.15856	-0.23487	0.110241	0.282804	0.340568	0.318396	1.46519	1.21353	0.0311766
	412	0.638384	1.15856	-0.23487	0.110241	1.29477	1.35307	0.318396	0.206868	1.21353	0.142736
	413	0.326038	1.15856	0.842661	0.110241	0.282804	0.340568	1.48529	0.651712	1.21353	0.0311766
	414	0.326038	-0.223266	-0.23487	0.110241	0.282804	0.340568	0.318396	0.206868	0.37955	0.0311766
	415	1.49643	0.467647	-0.23487	1.35889	1.29477	1.35307	0.318396	-1.05145	0.659132	1.75944
	416	1.49643	-0.172858	0.303895	1.35889	1.29477	1.35307	0.318396	1.46519	0.664098	1.75944
	417	1.49643	1.15856	0.303895	1.35889	1.29477	1.35307	1.48529	1.46519	1.21353	1.75944
	418	1.49643	1.15856	-4.29804e-16	1.35889	1.29477	1.35307	1.48529	1.46519	1.21353	1.75944
	419	0.204262	0.151262	1.43627	0.110241	0.282804	0.340568	0.893511	1.46519	0.0874126	0.0311766
	Correlations
		EFC	ERS	FRN	MRS	OGP	OGR	PFC	SFT	SHR	MRS x OGP
	EFC	1	0.355325	0.247259	0.285331	0.538863	0.612402	0.354414	0.408154	0.333519	0.060157
	ERS	0.355325	1	0.552187	0.285498	0.526721	0.463257	0.203609	0.280501	0.69075	0.109705
	FRN	0.247259	0.552187	1	0.167576	0.367141	0.368856	0.249231	0.24585	0.542959	0.134415
	MRS	0.285331	0.285498	0.167576	1	0.234776	0.264823	0.33798	0.371307	0.289115	-0.0740926
	OGP	0.538863	0.526721	0.367141	0.234776	1	0.727149	0.327835	0.397817	0.485465	0.00851153
	OGR	0.612402	0.463257	0.368856	0.264823	0.727149	1	0.373315	0.39806	0.472785	0.137502
	PFC	0.354414	0.203609	0.249231	0.33798	0.327835	0.373315	1	0.441405	0.230188	0.0473438
	SFT	0.408154	0.280501	0.24585	0.371307	0.397817	0.39806	0.441405	1	0.302466	0.0337223
	SHR	0.333519	0.69075	0.542959	0.289115	0.485465	0.472785	0.230188	0.302466	1	0.187626
	MRS x OGP	0.060157	0.109705	0.134415	-0.0740926	0.00851153	0.137502	0.0473438	0.0337223	0.187626	1
	Covariances
		EFC	ERS	FRN	MRS	OGP	OGR	PFC	SFT	SHR	MRS x OGP
	EFC	1	0.355325	0.247259	0.285331	0.538863	0.612402	0.354414	0.408154	0.333519	0.0614785
	ERS	0.355325	1	0.552187	0.285498	0.526721	0.463257	0.203609	0.280501	0.69075	0.112115
	FRN	0.247259	0.552187	1	0.167576	0.367141	0.368856	0.249231	0.24585	0.542959	0.137368
	MRS	0.285331	0.285498	0.167576	1	0.234776	0.264823	0.33798	0.371307	0.289115	-0.0757203
	OGP	0.538863	0.526721	0.367141	0.234776	1	0.727149	0.327835	0.397817	0.485465	0.00869851
	OGR	0.612402	0.463257	0.368856	0.264823	0.727149	1	0.373315	0.39806	0.472785	0.140523
	PFC	0.354414	0.203609	0.249231	0.33798	0.327835	0.373315	1	0.441405	0.230188	0.0483839
	SFT	0.408154	0.280501	0.24585	0.371307	0.397817	0.39806	0.441405	1	0.302466	0.0344631
	SHR	0.333519	0.69075	0.542959	0.289115	0.485465	0.472785	0.230188	0.302466	1	0.191748
	MRS x OGP	0.0614785	0.112115	0.137368	-0.0757203	0.00869851	0.140523	0.0483839	0.0344631	0.191748	1.04442
	Descriptives
		Mean	Median	Observed min	Observed max	Standard deviation	Excess kurtosis	Skewness	Number of observations used	Cramér-von Mises test statistic	Cramér-von Mises p value
	EFC	-2.48412e-16	0.0570485	-2.87278	1.49643	1	-0.301554	-0.481092	420	0.490022	3.37296e-06
	ERS	-3.85406e-16	0.151262	-2.87063	1.15856	1	-0.112498	-0.816773	420	1.60777	7.37e-10
	FRN	-4.22942e-16	-4.29804e-16	-3.09324	1.43627	1	-0.371869	-0.400737	420	0.921468	3.20734e-09
	MRS	5.98331e-16	0.110241	-3.63571	1.35889	1	0.493983	-0.77063	420	0.952347	2.34218e-09
	OGP	2.5892e-16	0.282804	-2.75308	1.29477	1	-0.479615	-0.504897	420	0.990022	1.64994e-09
	OGR	-2.10149e-17	0.340568	-2.69693	1.35307	1	-0.538624	-0.487981	420	0.81041	1.21686e-08
	PFC	-1.31376e-16	0.318396	-3.18229	1.48529	1	-0.155131	-0.451705	420	1.15214	7.37e-10
	SFT	2.98174e-16	0.206868	-3.15554	1.46519	1	-0.305934	-0.406742	420	0.732263	3.76112e-08
	SHR	-7.47748e-17	0.347226	-3.29093	1.21353	1	-0.126495	-0.767555	420	1.60073	7.37e-10
	Residuals
	Outer model scores
	Case index	EFC1	EFC2	EFC3	EFC4	ERS1	ERS2	ERS3	FRN1	FRN2	MRS1	MRS2	MRS3	OGP1	OGP2	OGP3	OGR1	OGR2	OGR3	PFC1	PFC2	SFT1	SFT2	SFT3	SHR1	SHR2	SHR3	SHR4	MRS x OGP
	0	0.208817	0.157757	-0.657045	0.273871	0.584907	-0.374936	-0.183955	-0.0154151	0.0186796	-0.0250921	0.0243466	-0.00343594	0.599909	-0.277409	-0.330527	0.670134	-0.281472	-0.256493	-0.0607143	0.0602019	-0.642759	0.373663	0.353788	-0.101823	0.007198	0.145015	-0.0500727	1.66632e-15
	1	0.725445	0.646969	-1.10198	-0.182133	0.629791	0.536903	-1.00832	0.906487	-1.09846	0.746144	0.801071	-1.30108	-0.000317297	0.00581064	-0.0064612	0.0600262	-0.0483789	-0.00312169	0.457866	-0.454003	0.680588	-1.4303	0.655139	-1.21551	-1.10793	0.834642	1.56646	-5.6806e-16
	2	0.71087	-0.32641	-1.11684	0.700686	-1.21804	0.466185	0.654075	1.25725e-15	-1.5235e-15	-0.0648539	-0.991189	0.961048	-0.588546	0.30626	0.284307	-1.24329	0.471759	0.519105	-0.0404702	0.0401287	0.661437	0.674785	-1.41837	-0.119946	0.00166697	0.197578	-0.0774835	1.37063e-16
	3	0.509259	0.414905	0.59477	-1.30604	-0.328025	-0.445729	0.668246	-0.443682	0.537642	0.360526	0.412709	-0.652256	0.272691	0.281606	-0.627921	0.0600262	-0.0483789	-0.00312169	-0.0404702	0.0401287	0.000255531	-0.00153554	0.00123978	-1.25613	-0.224412	0.865719	0.616082	-1.35395e-15
	4	-0.492045	-0.594583	0.545622	0.439679	0.0324696	0.805466	-0.721973	1.25725e-15	-1.5235e-15	-0.0102105	0.0411341	-0.0301311	-0.588546	0.30626	0.284307	-0.314015	-0.365979	0.546857	-0.0607143	0.0602019	0.0279981	-0.00255646	-0.0290659	0.381843	-1.32906	0.676911	0.42009	2.80827e-16
	5	0.712368	0.632932	-2.07388	0.702251	-0.0233971	-0.0709398	0.0813857	-0.0807827	0.0978902	-0.0250921	0.0243466	-0.00343594	-0.000317297	0.00581064	-0.0064612	0.0600262	-0.0483789	-0.00312169	-0.0404702	0.0401287	0.000255531	-0.00153554	0.00123978	0.61421	-1.10149	-0.0477356	0.650505	-3.31267e-15
	6	0.0245827	-0.105371	0.100686	-0.016325	-0.0233971	-0.0709398	0.0813857	-0.0807827	0.0978902	1.35345	-1.51917	0.374823	-0.000317297	0.00581064	-0.0064612	-0.578313	1.16091	-0.565366	0.956203	-0.948134	0.680588	-1.4303	0.655139	-0.119946	0.00166697	0.197578	-0.0774835	1.59317e-15
	7	0.149215	-0.798594	-0.704779	1.20736	-1.21804	0.466185	0.654075	-0.443682	0.537642	-2.13022	0.841505	0.835859	-1.17677	0.606709	0.575075	-1.33972	-0.423511	1.35795	0.457866	-0.454003	0.671013	-0.377755	-0.381614	-1.25613	-0.224412	0.865719	0.616082	6.24778e-17
	8	-0.0189467	0.870998	-0.889229	0.0359107	-0.294124	0.501544	-0.177122	-0.50905	0.616853	-0.395828	-0.347228	0.618689	0.011681	0.0230399	-0.0397587	0.392516	0.296197	-0.545358	-0.0404702	0.0401287	-0.945608	0.0344819	1.03329	1.28485	0.466375	-1.30034	-0.485813	1.45758e-15
	9	-0.293236	0.641924	-0.197252	-0.152944	0.0324696	0.805466	-0.721973	0.412852	-0.500283	0.305882	-0.619614	0.338924	0.27869	0.290221	-0.644569	-0.0230772	0.00557281	0.0123637	0.457866	-0.454003	0.661437	0.674785	-1.41837	0.595682	-0.20856	-1.01205	0.632132	5.65348e-16
	10	-1.4642	0.342687	0.526188	0.419762	0.258313	-0.678858	0.360897	-0.443682	0.537642	-1.42851	0.569119	0.556094	0.326901	-0.553205	0.290933	0.947751	-0.859142	0.0323725	0.956203	-0.948134	-1.92879	1.12406	1.05889	0.344788	0.456802	-1.25172	0.383346	6.29942e-16
	11	0.0245827	-0.105371	0.100686	-0.016325	-0.620718	0.197623	0.36773	-0.0807827	0.0978902	-2.13022	0.841505	0.835859	-0.000317297	0.00581064	-0.0064612	0.0600262	-0.0483789	-0.00312169	-0.0404702	0.0401287	0.000255531	-0.00153554	0.00123978	-0.119946	0.00166697	0.197578	-0.0774835	-4.25181e-16
	12	-0.522498	0.395823	0.527602	-0.39247	-0.0233971	-0.0709398	0.0813857	0.412852	-0.500283	0.320764	-0.602827	0.312228	0.00568183	0.0144253	-0.0231099	-0.633185	0.238666	0.265735	0.457866	-0.454003	-0.615017	0.372642	0.323483	-0.119946	0.00166697	0.197578	-0.0774835	6.9963e-16
	13	0.221894	0.171794	0.314851	-0.610513	1.28298	1.14475	-2.09802	-0.0154151	0.0186796	-0.0102105	0.0411341	-0.0301311	-0.35175	1.44271	-1.30595	0.0184745	-0.0214031	0.00462099	-0.0607143	0.0602019	-0.917865	0.033461	1.00298	-0.119946	0.00166697	0.197578	-0.0774835	8.26711e-16
	14	0.0245827	-0.105371	0.100686	-0.016325	-0.620718	0.197623	0.36773	-0.0807827	0.0978902	-0.0250921	0.0243466	-0.00343594	-0.000317297	0.00581064	-0.0064612	0.0600262	-0.0483789	-0.00312169	-0.0404702	0.0401287	0.000255531	-0.00153554	0.00123978	0.846577	-0.873921	-0.772382	0.880919	-3.31267e-15
	15	0.0245827	-0.105371	0.100686	-0.016325	-0.0233971	-0.0709398	0.0813857	0.412852	-0.500283	-0.0102105	0.0411341	-0.0301311	-0.000317297	0.00581064	-0.0064612	0.0600262	-0.0483789	-0.00312169	-0.0607143	0.0602019	0.000255531	-0.00153554	0.00123978	-0.119946	0.00166697	0.197578	-0.0774835	1.99977e-16
	16	0.131839	0.205849	0.249098	-0.509172	0.336146	0.126681	-0.400454	-0.312947	0.379221	-2.0607	1.89062	-0.182015	-0.480125	-1.36336	2.12201	0.641902	0.694725	-1.07211	0.397134	-0.393783	-0.587274	0.371621	0.293177	-0.0474545	0.0237911	-0.0126748	0.0321596	-2.00777e-15
	17	-0.0204447	-0.0883436	0.0678094	0.0343457	-0.00143124	-0.141807	0.123394	-0.0154151	0.0186796	-0.0102105	0.0411341	-0.0301311	0.00568183	0.0144253	-0.0231099	0.0184745	-0.0214031	0.00462099	-0.0607143	0.0602019	0.0279981	-0.00255646	-0.0290659	-0.0837001	0.012729	0.0924516	-0.0226619	4.42364e-16
	18	-0.492045	-0.594583	0.545622	0.439679	0.584907	-0.374936	-0.183955	-0.0154151	0.0186796	-0.726803	0.296733	0.276329	0.00568183	0.0144253	-0.0231099	0.337644	-0.626049	0.285743	-0.579295	0.574407	0.340422	-0.715916	0.328189	0.35935	-0.440011	0.655424	-0.502877	-1.14643e-16
	19	-1.4642	0.342687	0.526188	0.419762	0.629791	0.536903	-1.00832	-0.0807827	0.0978902	0.967831	-1.90754	1.02364	-0.000317297	0.00581064	-0.0064612	0.0600262	-0.0483789	-0.00312169	-0.0404702	0.0401287	0.000255531	-0.00153554	0.00123978	0.130949	-0.663694	0.437245	0.171303	2.20865e-16
	20	-0.0204447	-0.0883436	0.0678094	0.0343457	-0.0233971	-0.0709398	0.0813857	1.25725e-15	-1.5235e-15	0.360526	0.412709	-0.652256	0.00568183	0.0144253	-0.0231099	-0.314015	-0.365979	0.546857	0.437622	-0.433929	0.340422	-0.715916	0.328189	0.112421	0.229234	-0.527069	0.152931	-2.51319e-17
	21	-0.262783	-0.348482	-0.179233	0.679204	0.303197	0.232982	-0.463466	1.25725e-15	-1.5235e-15	-0.0102105	0.0411341	-0.0301311	0.00568183	0.0144253	-0.0231099	-0.591633	0.21169	0.257992	-0.559051	0.554333	-0.955183	1.08702	-0.00346686	0.828049	0.0190076	-1.7367	0.862547	4.42364e-16
	22	0.253845	0.14073	-0.624168	0.2232	-0.283142	0.46611	-0.156117	-0.0154151	0.0186796	-1.41363	0.585907	0.529399	-0.000317297	0.00581064	-0.0064612	0.0600262	-0.0483789	-0.00312169	-0.0607143	0.0602019	0.340422	-0.715916	0.328189	0.126578	0.230882	0.363195	-0.724253	2.12497e-15
	23	0.192745	-1.77496	0.285137	1.15513	-0.609736	0.162189	0.388734	1.25725e-15	-1.5235e-15	-0.973371	2.00659	-1.1106	-0.315538	0.582055	-0.337152	0.392516	0.296197	-0.545358	0.457866	-0.454003	-0.302593	-0.340717	0.680738	-1.02773	-0.000728002	1.0839	-0.0580979	2.10089e-15
	24	-0.0204447	-0.0883436	0.0678094	0.0343457	-0.339008	-0.410295	0.647242	0.0499524	-0.060531	-0.0102105	0.0411341	-0.0301311	0.00568183	0.0144253	-0.0231099	0.0184745	-0.0214031	0.00462099	-0.0607143	0.0602019	0.0279981	-0.00255646	-0.0290659	0.10805	1.12381	-0.601119	-0.742625	4.42364e-16
	25	-0.569023	-0.546491	1.45176	-0.343364	0.303197	0.232982	-0.463466	-0.0154151	0.0186796	-0.0102105	0.0411341	-0.0301311	0.00568183	0.0144253	-0.0231099	-0.0646289	0.0325487	0.0201064	0.935959	-0.928061	-1.25803	0.747841	0.676031	0.112421	0.229234	-0.527069	0.152931	4.42364e-16
	26	-1.50923	0.359714	0.493311	0.470432	0.551006	-1.32221	0.661413	-0.443682	0.537642	1.35345	-1.51917	0.374823	-1.17078	0.615324	0.558426	0.0184745	-0.0214031	0.00462099	0.935959	-0.928061	0.37774	-1.76948	1.33464	-0.562591	-0.444053	0.651482	0.393693	1.81952e-16
	27	0.464232	0.431932	0.561893	-1.25537	0.269296	-0.714291	0.381901	1.25725e-15	-1.5235e-15	-2.11534	0.858293	0.809164	0.00568183	0.0144253	-0.0231099	0.0184745	-0.0214031	0.00462099	-0.101202	0.100348	-0.615017	0.372642	0.323483	-0.101823	0.007198	0.145015	-0.0500727	1.07305e-15
	28	0.162292	-0.784557	0.267117	0.322977	-0.609736	0.162189	0.388734	0.0499524	-0.060531	0.390289	0.446284	-0.705646	0.011681	0.0230399	-0.0397587	-0.0230772	0.00557281	0.0123637	-0.101202	0.100348	-0.92744	1.086	-0.0337725	-1.19699	-2.00085	1.79896	1.58483	-2.06625e-15
	29	0.64977	-2.2421	-0.207533	1.63261	0.59589	-0.41037	-0.16295	0.47822	-0.579493	-1.74461	1.22987	0.187039	-0.624759	1.16691	-0.684492	0.57371	-1.17674	0.582351	0.417378	-0.413856	0.736073	-1.43234	0.594528	1.07498	-0.650237	-0.554202	0.206739	1.68525e-16
	30	-0.764836	0.135685	0.28056	0.252389	0.540023	-1.28678	0.640409	1.25725e-15	-1.5235e-15	-0.0250921	0.0243466	-0.00343594	-0.855555	0.0390794	0.889118	-0.674736	0.265642	0.273477	0.915715	-0.907988	0.386332	0.334583	-0.769175	-2.16391	-0.226807	1.75204	0.635468	-2.43094e-16
	31	-1.56883	-0.596637	0.445577	1.40392	0.0544354	0.734598	-0.679965	-0.937317	1.13581	-1.83901	-0.817991	2.1427	-0.843557	0.0563087	0.85582	-0.910802	0.816336	-0.0231305	-1.11812	1.10868	0.679604	1.7263	-2.48543	-1.46641	-0.442564	0.594975	1.31767	-4.35434e-15
	32	0.451155	0.417895	-0.410003	-0.370987	-0.0233971	-0.0709398	0.0813857	1.89376	-2.2948	1.03736	-0.858426	0.00576827	-0.000317297	0.00581064	-0.0064612	-1.0621	-1.00118	1.64681	-0.101202	0.100348	0.671013	-0.377755	-0.381614	0.577154	0.684369	-1.97636	0.61376	3.92797e-15
	33	0.194243	-0.815621	-0.671902	1.15669	0.506123	-2.23405	1.48578	0.608955	-0.737914	-0.806326	-1.73434	2.2053	0.272691	0.281606	-0.627921	0.518838	-2.09899	1.41345	1.95288	-1.9364	-0.577699	-0.680919	1.32993	0.340822	0.452918	-0.308889	-0.521249	3.38255e-15
	34	-2.24054	0.59778	1.67796	-0.195909	0.325163	0.162114	-0.421458	0.180688	-0.218952	-0.0250921	0.0243466	-0.00343594	0.599909	-0.277409	-0.330527	-0.300695	0.583242	-0.276501	-0.0607143	0.0602019	-0.237532	-1.3953	1.65688	-0.991484	0.0103341	0.978772	-0.00327634	1.66632e-15
	35	-0.780715	2.09947	0.277398	-1.46258	1.20419	-0.714366	-0.428291	1.25725e-15	-1.5235e-15	0.265233	-0.581271	0.334368	0.65412	-1.11222	0.588326	-1.99137	-0.163441	1.61906	0.417378	-0.413856	0.708331	-1.43132	0.624833	-1.27506	1.56698	-1.11547	0.606749	-5.52997e-16
	36	-0.9926	0.848926	0.0483756	0.0144285	-0.294124	0.501544	-0.177122	1.25725e-15	-1.5235e-15	-0.0102105	0.0411341	-0.0301311	-1.12256	-0.228101	1.49393	0.545478	-0.200545	-0.233264	-0.0809584	0.0802752	1.0016	-0.0395948	-1.09142	0.837836	0.915231	-0.920482	-0.910193	6.1717e-16
	37	-0.00587026	0.885035	0.0826666	-0.848473	-0.891446	0.770107	0.109223	-0.0154151	0.0186796	0.6915	-0.231252	-0.309896	0.272691	0.281606	-0.627921	0.392516	0.296197	-0.545358	0.457866	-0.454003	1.32262	1.35111	-2.83798	-0.120351	0.900127	-0.819299	-0.0684448	-4.5797e-16
	38	-0.704319	1.22374	0.988161	-1.38276	-1.47778	1.00324	0.416571	-0.312947	0.379221	1.84835	0.933834	-2.25635	1.23635	-1.42128	0.314207	1.18382	-1.40984	0.32898	-0.101202	0.100348	1.69151	-2.5209	0.599234	-1.23445	0.683463	-1.14655	1.55713	2.71137e-16
	39	-0.262783	-0.348482	-0.179233	0.679204	-0.238258	1.37795	-0.980481	-0.50905	0.616853	-0.0648539	-0.991189	0.961048	0.599909	-0.277409	-0.330527	0.392516	0.296197	-0.545358	-1.07763	1.06854	0.708331	-1.43132	0.624833	-0.0793296	-0.881847	0.166501	0.872894	6.62717e-16
	40	-1.50923	0.359714	0.493311	0.470432	0.0205346	-0.212675	0.165402	-0.806582	0.977394	-0.104616	-2.00672	1.92553	-0.000317297	0.00581064	-0.0064612	1.00262	0.0631041	-0.798728	0.457866	-0.454003	0.0279981	-0.00255646	-0.0290659	-0.33856	0.674207	0.795612	-1.17604	3.3237e-15
	41	0.921258	-0.0352075	0.0692238	-0.777885	0.0324696	0.805466	-0.721973	0.47822	-0.579493	0.0444328	1.07346	-1.02131	0.053893	-0.829	0.912392	-0.578313	1.16091	-0.565366	0.417378	-0.413856	0.0279981	-0.00255646	-0.0290659	1.52781	-0.206754	0.824984	-2.04622	4.89726e-16
	42	0.496183	0.400868	-0.377126	-0.421658	0.258313	-0.678858	0.360897	-0.50905	0.616853	-0.311422	0.71867	-0.425881	-1.44378	0.339529	1.17989	-0.119501	-0.889697	0.851207	-0.0607143	0.0602019	-0.27485	-0.341738	0.650432	-0.0846178	0.844556	0.091575	-0.924234	1.57525e-16
	43	1.39286	0.471031	-0.408588	-1.18322	0.269296	-0.714291	0.381901	-0.0154151	0.0186796	0.6915	-0.231252	-0.309896	-0.588546	0.30626	0.284307	-0.355567	-0.339003	0.5546	-0.559051	0.554333	0.0834832	-0.00459828	-0.0896772	-0.77724	0.23237	0.306689	0.199728	-4.30746e-16
	44	-0.202047	-0.0336892	0.119712	0.0875398	0.832717	-1.93013	0.940924	0.412852	-0.500283	0.0195526	0.074709	-0.0835215	0.963341	-1.69708	0.935666	0.309412	0.350149	-0.529872	-1.59621	1.58274	-0.92744	1.086	-0.0337725	0.868665	-0.864506	-1.76777	1.81292	1.55292e-15
	45	-0.47747	0.378796	0.560479	-0.44314	0.303197	0.232982	-0.463466	0.971855	-1.17767	-1.06778	-0.0412668	0.845063	-0.630758	1.1583	-0.667844	-0.965674	-0.10591	0.80797	1.45454	-1.44227	0.0279981	-0.00255646	-0.0290659	-0.530716	0.461585	0.472305	-0.447042	5.09975e-16
	46	0.253845	0.14073	-0.624168	0.2232	-0.620718	0.197623	0.36773	-0.50905	0.616853	-1.41363	0.585907	0.529399	-0.267326	-0.26137	0.598349	-0.965674	-0.10591	0.80797	0.956203	-0.948134	-0.615017	0.372642	0.323483	-0.585084	0.444992	0.629995	-0.529274	1.24928e-15
	47	-0.582099	-0.560528	0.479868	0.54102	-0.283142	0.46611	-0.156117	0.543587	-0.658704	2.12468	-0.74245	-0.922816	-0.213116	-1.09618	1.5172	-1.04878	-0.0519585	0.823456	-0.0809584	0.0802752	0.386332	0.334583	-0.769175	-0.566961	0.450523	0.577432	-0.501863	-8.91248e-16
	48	0.451155	0.417895	-0.410003	-0.370987	0.303197	0.232982	-0.463466	0.0499524	-0.060531	0.335646	-0.586039	0.285533	0.599909	-0.277409	-0.330527	0.9062	-0.832166	0.0401152	0.417378	-0.413856	0.708331	-1.43132	0.624833	1.09747	-1.53928	-0.532716	1.12971	-8.1477e-16
	49	0.483106	0.386831	-1.34902	0.462726	0.551006	-1.32221	0.661413	0.47822	-0.579493	-0.0250921	0.0243466	-0.00343594	-0.618759	1.17553	-0.701141	-0.300695	0.583242	-0.276501	-0.559051	0.554333	-1.28577	0.748862	0.706337	1.08517	-0.652474	1.27889	-1.57504	6.48578e-15
	50	-0.339761	-0.30039	0.72691	-0.103838	-0.891446	0.770107	0.109223	0.47822	-0.579493	-0.341185	0.685095	-0.372491	0.0176801	0.0316546	-0.0564074	-0.0230772	0.00557281	0.0123637	0.437622	-0.433929	0.0557406	-0.00357737	-0.0593716	0.363315	-0.436127	-0.287402	0.401718	2.51103e-15
	51	-0.30781	-0.331454	-0.212109	0.729875	0.303197	0.232982	-0.463466	1.25725e-15	-1.5235e-15	0.305882	-0.619614	0.338924	-0.582547	0.314875	0.267658	0.670134	-0.281472	-0.256493	-0.0607143	0.0602019	-0.615017	0.372642	0.323483	0.112421	0.229234	-0.527069	0.152931	6.2193e-16
	52	-0.30781	-0.331454	-0.212109	0.729875	-0.294124	0.501544	-0.177122	0.971855	-1.17767	0.706382	-0.214465	-0.336591	0.00568183	0.0144253	-0.0231099	0.350964	0.323173	-0.537615	-0.579295	0.574407	0.0279981	-0.00255646	-0.0290659	-0.119946	0.00166697	0.197578	-0.0774835	9.99371e-16
	53	-0.30781	-0.331454	-0.212109	0.729875	-0.294124	0.501544	-0.177122	-0.937317	1.13581	0.375407	0.429496	-0.678951	0.599909	-0.277409	-0.330527	0.296092	-0.599073	0.293486	0.935959	-0.928061	-0.559532	0.3706	0.262871	0.865104	-1.76685	0.191931	0.899291	1.88838e-16
	54	-0.110499	-0.054289	0.00205615	0.135687	-0.339008	-0.410295	0.647242	-0.0154151	0.0186796	0.360526	0.412709	-0.652256	-0.582547	0.314875	0.267658	0.212989	-0.545121	0.308971	-0.579295	0.574407	-0.615017	0.372642	0.323483	-1.13181e-16	2.93755e-16	3.12266e-16	-5.12204e-16	6.13708e-16
	55	0.208817	0.157757	-0.657045	0.273871	-0.0233971	-0.0709398	0.0813857	-0.443682	0.537642	-0.0102105	0.0411341	-0.0301311	-0.582547	0.314875	0.267658	-0.355567	-0.339003	0.5546	-0.0607143	0.0602019	0.358589	0.335604	-0.73887	-0.119946	0.00166697	0.197578	-0.0774835	5.23214e-16
	56	0.221894	0.171794	0.314851	-0.610513	0.31418	0.197548	-0.442462	-0.0154151	0.0186796	0.6915	-0.231252	-0.309896	0.00568183	0.0144253	-0.0231099	0.0184745	-0.0214031	0.00462099	-0.559051	0.554333	0.000255531	-0.00153554	0.00123978	0.636298	-1.09207	-1.04313	1.58251	2.32134e-16
	57	0.893607	-1.02262	-0.917529	0.989318	-0.00143124	-0.141807	0.123394	-0.0154151	0.0186796	-0.352175	-0.432163	0.663844	0.551698	0.566016	-1.26603	-1.28484	0.498735	0.526848	-0.101202	0.100348	-0.312168	0.711824	-0.356015	0.860734	-0.872274	0.117881	0.00373537	9.07442e-16
	58	-0.293236	0.641924	-0.197252	-0.152944	1.43004	-2.19869	0.65458	-0.50905	0.616853	-0.711921	0.31352	0.249634	0.00568183	0.0144253	-0.0231099	0.683454	0.66775	-1.07985	0.329429	-0.326649	0.671013	-0.377755	-0.381614	0.61421	-1.10149	-0.0477356	0.650505	6.52593e-16
	59	0.712368	0.632932	-2.07388	0.702251	-0.564852	1.07403	-0.435629	-0.0807827	0.0978902	-0.0250921	0.0243466	-0.00343594	0.648121	-1.12083	0.604975	0.641902	0.694725	-1.07211	0.956203	-0.948134	0.000255531	-0.00153554	0.00123978	0.384891	-0.493345	-0.266792	0.423112	1.82788e-15
	60	-0.0204447	-0.0883436	0.0678094	0.0343457	-0.0233971	-0.0709398	0.0813857	1.25725e-15	-1.5235e-15	-0.0102105	0.0411341	-0.0301311	-0.588546	0.30626	0.284307	0.670134	-0.281472	-0.256493	-1.09788	1.08861	0.708331	-1.43132	0.624833	0.112421	0.229234	-0.527069	0.152931	2.80827e-16
	61	-0.397865	-0.2974	-0.277862	0.831216	0.0324696	0.805466	-0.721973	-0.0154151	0.0186796	-0.0102105	0.0411341	-0.0301311	0.011681	0.0230399	-0.0397587	0.350964	0.323173	-0.537615	0.417378	-0.413856	-0.955183	1.08702	-0.00346686	0.61421	-1.10149	-0.0477356	0.650505	6.84751e-16
	62	-1.07108	-0.0623241	1.91156	-0.770179	0.0324696	0.805466	-0.721973	-0.378315	0.458431	0.761025	0.817858	-1.32777	1.19414	-0.569244	-0.637944	-0.0646289	0.0325487	0.0201064	-0.0809584	0.0802752	-0.92744	1.086	-0.0337725	-0.330224	-0.216486	-0.0731652	0.624107	-1.49429e-15
	63	-0.537072	-0.577555	0.512745	0.490349	-0.620718	0.197623	0.36773	-0.0154151	0.0186796	-0.341185	0.685095	-0.372491	-0.795345	-0.787117	1.79132	-0.0646289	0.0325487	0.0201064	-0.101202	0.100348	-1.92879	1.12406	1.05889	0.130949	-0.663694	0.437245	0.171303	2.60574e-15
	64	-0.777912	0.121649	-0.691336	1.13677	-0.598753	0.126755	0.409738	-0.806582	0.977394	0.335646	-0.586039	0.285533	0.011681	0.0230399	-0.0397587	0.254541	-0.572097	0.301229	-0.0809584	0.0802752	-0.284426	0.710803	-0.386321	1.07101	-0.654121	0.388624	-0.697855	-1.95674e-15
	65	0.391554	-0.538456	-0.457737	0.562502	-0.598753	0.126755	0.409738	-0.806582	0.977394	-0.0102105	0.0411341	-0.0301311	0.326901	-0.553205	0.290933	-0.397119	-0.312028	0.562342	0.935959	-0.928061	1.36951	-0.754996	-0.794774	1.07101	-0.654121	0.388624	-0.697855	5.29685e-16
	66	-0.0800464	-1.04469	0.0200755	0.967835	-0.339008	-0.410295	0.647242	-0.0154151	0.0186796	0.706382	-0.214465	-0.336591	0.011681	0.0230399	-0.0397587	0.350964	0.323173	-0.537615	0.417378	-0.413856	-0.587274	0.371621	0.293177	0.80159	0.904169	-0.815356	-0.965014	-7.51387e-16
	67	0.953208	-0.0662717	-0.869796	0.0558279	1.19321	-0.678932	-0.449295	-0.0154151	0.0186796	0.360526	0.412709	-0.652256	-0.267326	-0.26137	0.598349	0.0184745	-0.0214031	0.00462099	-0.0607143	0.0602019	0.0279981	-0.00255646	-0.0290659	0.336857	0.449034	0.633938	-1.42584	-6.1155e-16
	68	-0.0204447	-0.0883436	0.0678094	0.0343457	0.866617	-0.982854	0.0955569	-0.0807827	0.0978902	0.305882	-0.619614	0.338924	0.866919	-0.0102288	-0.935338	0.0184745	-0.0214031	0.00462099	-0.0607143	0.0602019	0.671013	-0.377755	-0.381614	0.824083	0.015124	-0.793869	-0.0420475	-1.24188e-16
	69	-0.248209	0.624897	-0.164375	-0.203615	-0.0124142	-0.106374	0.10239	1.25725e-15	-1.5235e-15	-0.0250921	0.0243466	-0.00343594	0.00568183	0.0144253	-0.0231099	0.0600262	-0.0483789	-0.00312169	-0.0404702	0.0401287	0.000255531	-0.00153554	0.00123978	-0.352717	0.672559	-0.0946519	-0.298859	-3.24872e-16
	70	0.966285	-0.0522348	0.1021	-0.828556	-0.294124	0.501544	-0.177122	0.47822	-0.579493	-1.79925	0.197544	1.17822	-0.255328	-0.244141	0.565052	0.405836	1.24542	-1.36872	-0.619783	0.614553	-0.917865	0.033461	1.00298	0.336452	1.34749	-0.382939	-1.4168	2.41966e-16
	71	-0.30781	-0.331454	-0.212109	0.729875	0.258313	-0.678858	0.360897	-0.312947	0.379221	-0.0102105	0.0411341	-0.0301311	0.27869	0.290221	-0.644569	-1.43614	-1.31878	2.19679	-0.619783	0.614553	1.01977	1.01192	-2.15848	-0.286604	-0.280685	-0.0593645	0.638433	5.1658e-16
	72	-0.0204447	-0.0883436	0.0678094	0.0343457	-0.0233971	-0.0709398	0.0813857	-0.443682	0.537642	-0.0102105	0.0411341	-0.0301311	-0.618759	1.17553	-0.701141	-0.397119	-0.312028	0.562342	-0.579295	0.574407	0.0279981	-0.00255646	-0.0290659	-0.0387578	-1.78176	1.12401	0.884198	9.94882e-16
	73	0.451155	0.417895	-0.410003	-0.370987	-0.294124	0.501544	-0.177122	-0.0807827	0.0978902	0.375407	0.429496	-0.678951	0.0598921	-0.820385	0.895743	-0.0230772	0.00557281	0.0123637	-0.579295	0.574407	-0.302593	-0.340717	0.680738	0.112421	0.229234	-0.527069	0.152931	-1.32962e-16
	74	-1.23644	-0.370553	0.758372	0.657722	-0.328025	-0.445729	0.668246	-0.0154151	0.0186796	-1.0429	0.957481	-0.0927257	-0.588546	0.30626	0.284307	0.628582	-0.254496	-0.24875	0.956203	-0.948134	-0.312168	0.711824	-0.356015	0.363315	-0.436127	-0.287402	0.401718	1.2162e-16
	75	0.983699	-0.21674	-1.79728	0.98573	0.0434525	0.770032	-0.700969	0.47822	-0.579493	0.706382	-0.214465	-0.336591	-1.486	1.19157	0.227735	0.961072	0.0900799	-0.790986	0.935959	-0.928061	1.67236	-0.415815	-1.47427	0.609839	-0.206912	-0.121785	-0.245051	-1.28862e-15
	76	-0.492007	0.245355	-0.399881	0.537432	0.31418	0.197548	-0.442462	-0.0154151	0.0186796	0.360526	0.412709	-0.652256	-0.588546	0.30626	0.284307	0.0184745	-0.0214031	0.00462099	-0.599539	0.59448	-0.27485	-0.341738	0.650432	-0.330224	-0.216486	-0.0731652	0.624107	-1.30153e-15
	77	1.05875	1.00476	-0.129318	-1.62999	0.258313	-0.678858	0.360897	1.25725e-15	-1.5235e-15	-0.341185	0.685095	-0.372491	0.59391	-0.286024	-0.313878	0.392516	0.296197	-0.545358	-0.579295	0.574407	0.0279981	-0.00255646	-0.0290659	0.344788	0.456802	-1.25172	0.383346	-2.02818e-16
	78	0.252347	-0.818612	0.332871	0.221635	-0.328025	-0.445729	0.668246	-0.0154151	0.0186796	-0.0102105	0.0411341	-0.0301311	-0.000317297	0.00581064	-0.0064612	1.28024	-0.514566	-0.509863	0.956203	-0.948134	-0.312168	0.711824	-0.356015	0.363315	-0.436127	-0.287402	0.401718	1.99977e-16
	79	0.335564	-0.414324	-0.290807	0.350587	0.967368	0.805391	-1.53217	0.544138	-0.659371	-0.711921	0.31352	0.249634	0.0176801	0.0316546	-0.0564074	-0.862929	0.657235	0.07766	-0.168907	0.167482	-1.25803	0.747841	0.676031	-0.771264	-0.660634	1.32889	0.174245	-3.67167e-16
	80	0.406128	0.434923	-0.442879	-0.320317	-0.609736	0.162189	0.388734	-0.87195	1.0566	-0.984361	0.889334	-0.0742655	-0.528336	-0.519936	1.18651	1.55786	-1.09224	-0.220998	-0.410388	0.406925	0.386332	0.334583	-0.769175	1.0931	-0.644706	-0.606766	0.23415	-2.2117e-15
	81	1.19255	-1.72482	1.29132	-0.592161	-0.598753	0.126755	0.409738	1.89376	-2.2948	-0.806326	-1.73434	2.2053	0.230479	1.13365	-1.58007	0.212989	-0.545121	0.308971	0.915715	-0.907988	-1.23029	0.74682	0.645726	-0.763082	0.234018	1.19695	-0.677456	5.90806e-16
	82	-1.78352	0.130641	1.18529	0.281577	0.59589	-0.41037	-0.16295	0.543587	-0.658704	0.636857	-1.26358	0.681283	0.872918	-0.00161419	-0.951986	0.199669	-1.49434	1.13233	0.457866	-0.454003	0.736073	-1.43234	0.594528	1.08914	-0.64859	0.336061	-0.670445	1.30492e-15
	83	0.210315	1.1171	-1.61408	0.275436	-0.0233971	-0.0709398	0.0813857	-0.0807827	0.0978902	-2.83194	1.11389	1.11562	0.00568183	0.0144253	-0.0231099	-0.259143	0.556267	-0.284244	-0.0404702	0.0401287	-0.605441	-0.679898	1.36024	0.112421	0.229234	-0.527069	0.152931	5.16046e-16
	84	0.0245827	-0.105371	0.100686	-0.016325	-0.0887142	-0.0825556	0.148001	1.25725e-15	-1.5235e-15	0.320764	-0.602827	0.312228	0.00568183	0.0144253	-0.0231099	-0.314015	-0.365979	0.546857	0.437622	-0.433929	-0.27485	-0.341738	0.650432	-1.13181e-16	2.93755e-16	3.12266e-16	-5.12204e-16	6.9963e-16
	85	0.585693	0.379116	0.360031	-1.12847	0.0324696	0.805466	-0.721973	1.25725e-15	-1.5235e-15	0.319876	0.451052	-0.656811	-0.534335	-0.528551	1.20316	0.217948	0.225871	-0.355437	0.417378	-0.413856	0.126444	-0.0737801	-0.0693261	-0.348752	0.676443	-1.03748	0.605735	4.13865e-16
	86	0.221894	0.171794	0.314851	-0.610513	-0.0233971	-0.0709398	0.0813857	1.25725e-15	-1.5235e-15	-0.0250921	0.0243466	-0.00343594	0.648121	-1.12083	0.604975	-0.300695	0.583242	-0.276501	0.437622	-0.433929	0.000255531	-0.00153554	0.00123978	-0.119946	0.00166697	0.197578	-0.0774835	1.82788e-15
	87	-0.0204447	-0.0883436	0.0678094	0.0343457	1.2381	0.232907	-1.27366	1.25725e-15	-1.5235e-15	0.6915	-0.231252	-0.309896	0.599909	-0.277409	-0.330527	0.337644	-0.626049	0.285743	0.935959	-0.928061	0.0279981	-0.00255646	-0.0290659	0.577154	0.684369	-1.97636	0.61376	8.95015e-16
	88	0.438079	0.403858	-1.3819	0.513397	0.258313	-0.678858	0.360897	1.25725e-15	-1.5235e-15	0.6915	-0.231252	-0.309896	-0.261327	-0.252755	0.581701	0.392516	0.296197	-0.545358	-0.0607143	0.0602019	0.0279981	-0.00255646	-0.0290659	0.828049	0.0190076	-1.7367	0.862547	9.22239e-16
	89	-0.733468	-0.723014	0.958447	0.382876	-0.930191	-0.15498	0.939677	1.25725e-15	-1.5235e-15	0.0195526	0.074709	-0.0835215	1.46115	-0.302064	-1.24275	-0.355567	-0.339003	0.5546	-1.11812	1.10868	-0.229375	0.59519	-0.333409	0.605469	0.687664	-0.195835	-1.14061	-1.37729e-15
	90	0.208817	0.157757	-0.657045	0.273871	-0.272159	0.430677	-0.135113	-0.0807827	0.0978902	-0.642396	1.36263	-0.76824	0.3329	-0.54459	0.274284	-0.0230772	0.00557281	0.0123637	0.915715	-0.907988	0.0834832	-0.00459828	-0.0896772	1.34837	-2.20464	-0.293049	1.37849	-3.17247e-15
	91	-1.00568	0.834889	-0.92352	0.898813	-0.238258	1.37795	-0.980481	-1.79385	2.17374	1.03736	-0.858426	0.00576827	-0.630758	1.1583	-0.667844	0.0184745	-0.0214031	0.00462099	-0.0809584	0.0802752	-0.624592	1.42518	-0.713271	0.801185	1.80263	-1.83223	-0.955976	5.10033e-16
	92	0.252347	-0.818612	0.332871	0.221635	-0.564852	1.07403	-0.435629	-0.806582	0.977394	-0.395828	-0.347228	0.618689	-0.945978	1.73454	-0.998535	0.410634	-0.480367	0.106687	0.457866	-0.454003	1.37909	-1.80754	0.241979	-0.585084	0.444992	0.629995	-0.529274	1.35137e-15
	93	-0.795289	1.12609	0.262541	-0.579759	-0.0233971	-0.0709398	0.0813857	1.25725e-15	-1.5235e-15	0.706382	-0.214465	-0.336591	0.011681	0.0230399	-0.0397587	1.57118	-0.143013	-1.04436	-1.11812	1.10868	0.368164	-0.716937	0.297884	0.134509	0.238649	-1.52246	1.08494	-7.51387e-16
	94	0.451155	0.417895	-0.410003	-0.370987	-0.238258	1.37795	-0.980481	1.25725e-15	-1.5235e-15	-0.69704	0.330308	0.222939	0.605909	-0.268795	-0.347176	-0.300695	0.583242	-0.276501	-1.11812	1.10868	0.726498	-0.379797	-0.442226	-0.303483	0.630212	-1.06411	0.638097	-4.00493e-15
	95	0.87623	-0.0181801	0.0363472	-0.727215	-0.609736	0.162189	0.388734	-0.0154151	0.0186796	-1.06778	-0.0412668	0.845063	-0.855555	0.0390794	0.889118	-0.993906	0.870287	-0.00764514	0.397134	-0.393783	-0.228941	0.708761	-0.446932	0.399966	-1.32352	0.624348	0.447501	1.75244e-15
	96	-0.293236	0.641924	-0.197252	-0.152944	-0.609736	0.162189	0.388734	-0.0154151	0.0186796	0.706382	-0.214465	-0.336591	0.27869	0.290221	-0.644569	0.350964	0.323173	-0.537615	-1.09788	1.08861	0.0279981	-0.00255646	-0.0290659	1.09351	-1.54317	0.410111	0.225111	4.63313e-16
	97	-0.294734	-0.317417	0.759787	-0.154509	-0.0124142	-0.106374	0.10239	0.47822	-0.579493	0.375407	0.429496	-0.678951	0.605909	-0.268795	-0.347176	-0.0646289	0.0325487	0.0201064	-1.09788	1.08861	-0.615017	0.372642	0.323483	0.385404	-0.426712	-1.28279	1.33372	-6.4134e-16
	98	-0.110499	-0.054289	0.00205615	0.135687	0.967368	0.805391	-1.53217	1.25725e-15	-1.5235e-15	-0.366065	-0.313653	0.565298	0.0176801	0.0316546	-0.0564074	-0.0646289	0.0325487	0.0201064	-0.0809584	0.0802752	-0.587274	0.371621	0.293177	0.583381	0.678249	0.799554	-2.07261	-6.67465e-15
	99	1.19704	1.15321	-1.57979	-0.587466	-0.339008	-0.410295	0.647242	1.25725e-15	-1.5235e-15	0.636857	-1.26358	0.681283	-0.267326	-0.26137	0.598349	-0.300695	0.583242	-0.276501	0.417378	-0.413856	0.0557406	-0.00357737	-0.0593716	-0.0793296	-0.881847	0.166501	0.872894	-1.61425e-16
	100	1.42631	1.39931	-2.30465	-0.34794	-0.0572979	-1.01821	0.926753	-0.443682	0.537642	0.967831	-1.90754	1.02364	-0.436601	-0.17491	0.682024	-0.300695	0.583242	-0.276501	0.417378	-0.413856	-0.587274	0.371621	0.293177	-0.0793296	-0.881847	0.166501	0.872894	3.99409e-16
	101	0.725445	0.646969	-1.10198	-0.182133	-0.824596	1.61108	-0.673132	1.25725e-15	-1.5235e-15	-0.0250921	0.0243466	-0.00343594	0.00568183	0.0144253	-0.0231099	0.0184745	-0.0214031	0.00462099	-0.559051	0.554333	0.0279981	-0.00255646	-0.0290659	0.363315	-0.436127	-0.287402	0.401718	-3.24872e-16
	102	-0.719809	0.118658	0.313437	0.201718	0.584907	-0.374936	-0.183955	1.25725e-15	-1.5235e-15	-0.0102105	0.0411341	-0.0301311	0.320902	-0.561819	0.307581	-0.259143	0.556267	-0.284244	-0.0607143	0.0602019	-0.302593	-0.340717	0.680738	0.35935	-0.440011	0.655424	-0.502877	2.87298e-16
	103	-0.582099	-0.560528	0.479868	0.54102	0.866617	-0.982854	0.0955569	0.0499524	-0.060531	1.79371	-0.0984889	-1.26518	0.27869	0.290221	-0.644569	-0.300695	0.583242	-0.276501	0.417378	-0.413856	0.671013	-0.377755	-0.381614	0.381843	-1.32906	0.676911	0.42009	4.54753e-16
	104	1.20862	0.207903	0.349142	-1.47341	-0.0124142	-0.106374	0.10239	0.971855	-1.17767	0.982713	-1.89075	0.996947	0.0734452	0.0828804	-0.177362	1.23869	-0.48759	-0.502121	0.935959	-0.928061	-1.25803	0.747841	0.676031	0.340822	0.452918	-0.308889	-0.521249	1.0227e-15
	105	-0.0204447	-0.0883436	0.0678094	0.0343457	-0.294124	0.501544	-0.177122	1.25725e-15	-1.5235e-15	0.375407	0.429496	-0.678951	-0.000317297	0.00581064	-0.0064612	-0.314015	-0.365979	0.546857	-0.0607143	0.0602019	-0.438612	0.785604	-0.286689	-0.101823	0.007198	0.145015	-0.0500727	1.57228e-15
	106	-0.521	1.35516	-0.429437	-0.390905	-0.880463	0.734673	0.130227	0.47822	-0.579493	-0.0102105	0.0411341	-0.0301311	0.011681	0.0230399	-0.0397587	-0.0230772	0.00557281	0.0123637	0.108193	-0.10728	0.0279981	-0.00255646	-0.0290659	0.385404	-0.426712	-1.28279	1.33372	6.84751e-16
	107	0.633892	-0.278318	-0.210695	-0.0823562	0.795161	-0.981222	0.156081	0.362349	-0.439084	0.00467103	0.0579215	-0.0568263	0.0176801	0.0316546	-0.0564074	-0.0646289	0.0325487	0.0201064	-0.599539	0.59448	0.0834832	-0.00459828	-0.0896772	1.07498	-0.650237	-0.554202	0.206739	-3.79645e-15
	108	-0.582099	-0.560528	0.479868	0.54102	-0.0124142	-0.106374	0.10239	1.25725e-15	-1.5235e-15	-0.751683	-0.702015	1.21412	0.011681	0.0230399	-0.0397587	-0.0230772	0.00557281	0.0123637	-0.0809584	0.0802752	-0.615017	0.372642	0.323483	-0.562591	-0.444053	0.651482	0.393693	-1.72595e-15
	109	-0.065472	-0.0713163	0.0349328	0.0850164	1.40159e-16	1.50704e-16	-2.5129e-16	1.25725e-15	-1.5235e-15	-1.1373	-1.09038	1.86294	0.00568183	0.0144253	-0.0231099	-0.355567	-0.339003	0.5546	-1.09788	1.08861	0.0279981	-0.00255646	-0.0290659	-1.13181e-16	2.93755e-16	3.12266e-16	-5.12204e-16	1.07762e-15
	110	-0.0204447	-0.0883436	0.0678094	0.0343457	-0.0124142	-0.106374	0.10239	1.25725e-15	-1.5235e-15	-0.395828	-0.347228	0.618689	-0.261327	-0.252755	0.581701	0.0184745	-0.0214031	0.00462099	-0.0607143	0.0602019	-0.615017	0.372642	0.323483	0.591717	-0.212443	-0.0692223	-0.272462	1.05496e-15
	111	-0.110499	-0.054289	0.00205615	0.135687	0.303197	0.232982	-0.463466	-0.0807827	0.0978902	-0.43559	-1.36276	1.58317	0.011681	0.0230399	-0.0397587	-0.0230772	0.00557281	0.0123637	-0.0809584	0.0802752	0.0557406	-0.00357737	-0.0593716	-0.581119	0.448876	-0.312832	0.375321	-4.11088e-16
	112	-0.582099	-0.560528	0.479868	0.54102	0.258313	-0.678858	0.360897	-0.0807827	0.0978902	0.0195526	0.074709	-0.0835215	0.011681	0.0230399	-0.0397587	-0.0230772	0.00557281	0.0123637	0.417378	-0.413856	0.0557406	-0.00357737	-0.0593716	0.363315	-0.436127	-0.287402	0.401718	-3.2716e-15
	113	-0.065472	-0.0713163	0.0349328	0.0850164	0.303197	0.232982	-0.463466	-0.0807827	0.0978902	0.00467103	0.0579215	-0.0568263	0.00568183	0.0144253	-0.0231099	-0.355567	-0.339003	0.5546	-0.0607143	0.0602019	0.0557406	-0.00357737	-0.0593716	0.340822	0.452918	-0.308889	-0.521249	1.2096e-15
	114	-0.065472	-0.0713163	0.0349328	0.0850164	-0.00143124	-0.141807	0.123394	1.25725e-15	-1.5235e-15	-0.311422	0.71867	-0.425881	0.0176801	0.0316546	-0.0564074	-0.241025	-0.220298	0.367801	-0.0809584	0.0802752	0.0834832	-0.00459828	-0.0896772	-0.813485	0.221308	0.411815	0.144906	-6.93615e-15
	115	-0.352838	-0.314427	-0.244986	0.780546	-0.00143124	-0.141807	0.123394	1.25725e-15	-1.5235e-15	0.0195526	0.074709	-0.0835215	0.011681	0.0230399	-0.0397587	-0.0230772	0.00557281	0.0123637	-0.0809584	0.0802752	0.617787	0.631932	-1.32644	-0.813485	0.221308	0.411815	0.144906	-3.2716e-15
	116	0.496183	0.400868	-0.377126	-0.421658	0.359064	1.10939	-1.26682	1.25725e-15	-1.5235e-15	-0.0102105	0.0411341	-0.0301311	-0.315538	0.582055	-0.337152	0.670134	-0.281472	-0.256493	0.935959	-0.928061	0.330846	0.336625	-0.708564	-0.813485	0.221308	0.411815	0.144906	3.55042e-16
	117	-0.249706	-0.334445	0.792663	-0.20518	0.303197	0.232982	-0.463466	1.25725e-15	-1.5235e-15	0.375407	0.429496	-0.678951	0.00568183	0.0144253	-0.0231099	-0.259143	0.556267	-0.284244	0.437622	-0.433929	-1.25803	0.747841	0.676031	0.811126	0.913508	-1.75286	-0.0768631	7.42104e-16
	118	0.709372	-1.28575	-0.159799	0.699121	0.258313	-0.678858	0.360897	0.412852	-0.500283	-0.726803	0.296733	0.276329	-0.000317297	0.00581064	-0.0064612	-0.965674	-0.10591	0.80797	0.437622	-0.433929	0.0279981	-0.00255646	-0.0290659	0.80159	0.904169	-0.815356	-0.965014	-2.35017e-15
	119	-0.47747	0.378796	0.560479	-0.44314	0.258313	-0.678858	0.360897	-0.0807827	0.0978902	-1.0429	0.957481	-0.0927257	-0.000317297	0.00581064	-0.0064612	0.392516	0.296197	-0.545358	-0.579295	0.574407	0.671013	-0.377755	-0.381614	-0.813485	0.221308	0.411815	0.144906	-1.53719e-17
	120	-0.293236	0.641924	-0.197252	-0.152944	0.00955169	-0.177241	0.144398	0.543587	-0.658704	0.761025	0.817858	-1.32777	0.00568183	0.0144253	-0.0231099	-0.355567	-0.339003	0.5546	-0.579295	0.574407	-0.917865	0.033461	1.00298	-0.0655773	0.0182601	0.0398884	0.00474883	1.04184e-15
	121	-0.537072	-0.577555	0.512745	0.490349	-1.15119	1.30716	-0.12828	1.25725e-15	-1.5235e-15	0.6915	-0.231252	-0.309896	-0.582547	0.314875	0.267658	0.296092	-0.599073	0.293486	0.437622	-0.433929	0.0279981	-0.00255646	-0.0290659	-1.01001	0.903263	0.0144588	-0.0216485	5.63908e-16
	122	0.0245827	-0.105371	0.100686	-0.016325	-0.283142	0.46611	-0.156117	1.25725e-15	-1.5235e-15	-0.341185	0.685095	-0.372491	0.00568183	0.0144253	-0.0231099	0.392516	0.296197	-0.545358	-0.0607143	0.0602019	0.0279981	-0.00255646	-0.0290659	-0.119946	0.00166697	0.197578	-0.0774835	1.85098e-16
	123	-0.294734	-0.317417	0.759787	-0.154509	0.584907	-0.374936	-0.183955	-0.0154151	0.0186796	-0.0102105	0.0411341	-0.0301311	0.00568183	0.0144253	-0.0231099	-0.0230772	0.00557281	0.0123637	-0.0809584	0.0802752	-0.945608	0.0344819	1.03329	-0.330224	-0.216486	-0.0731652	0.624107	4.42364e-16
	124	-1.52227	1.18562	-1.42409	1.45257	-0.339008	-0.410295	0.647242	0.543587	-0.658704	-0.0110983	1.09501	-0.999171	1.83058	-1.71312	0.00678985	2.16797	-1.32533	-0.474369	-0.579295	0.574407	1.7001	-0.416835	-1.50458	0.363315	-0.436127	-0.287402	0.401718	5.33992e-16
	125	-0.248209	0.624897	-0.164375	-0.203615	-0.294124	0.501544	-0.177122	-0.0154151	0.0186796	-0.341185	0.685095	-0.372491	0.272691	0.281606	-0.627921	-0.314015	-0.365979	0.546857	0.457866	-0.454003	0.671013	-0.377755	-0.381614	0.340822	0.452918	-0.308889	-0.521249	-6.21784e-16
	126	-0.122959	-0.906526	1.1589	-0.128464	0.31418	0.197548	-0.442462	0.0499524	-0.060531	-0.0250921	0.0243466	-0.00343594	0.011681	0.0230399	-0.0397587	-0.591633	0.21169	0.257992	-0.0809584	0.0802752	0.101216	0.933351	-1.04321	-0.101823	0.007198	0.145015	-0.0500727	2.66293e-15
	127	0.207319	-0.801584	0.299994	0.272306	0.235395	-1.66156	1.22727	-0.378315	0.458431	-0.0102105	0.0411341	-0.0301311	0.0658912	-0.811771	0.879094	-0.674736	0.265642	0.273477	-0.579295	0.574407	-0.27485	-0.341738	0.650432	0.399561	-0.425065	-0.392529	0.456539	9.40244e-16
	128	1.10549	0.227921	-0.688507	-0.487689	-0.0353321	-1.08908	0.968761	0.0499524	-0.060531	1.092	0.173897	-0.985411	-0.891768	0.899734	-0.0796817	0.0184745	-0.0214031	0.00462099	0.457866	-0.454003	-0.27485	-0.341738	0.650432	0.819713	0.9097	-0.867919	-0.937604	-4.27215e-15
	129	0.253845	0.14073	-0.624168	0.2232	-0.0233971	-0.0709398	0.0813857	1.25725e-15	-1.5235e-15	-0.341185	0.685095	-0.372491	-0.588546	0.30626	0.284307	-0.259143	0.556267	-0.284244	0.108193	-0.10728	0.340422	-0.715916	0.328189	0.340822	0.452918	-0.308889	-0.521249	-5.89953e-16
	130	-1.09873	-1.04974	0.924804	0.997024	-0.620718	0.197623	0.36773	-0.50905	0.616853	0.0344342	0.0914965	-0.110217	0.0176801	0.0316546	-0.0564074	0.309412	0.350149	-0.529872	0.417378	-0.413856	0.414074	0.333562	-0.799481	-0.119946	0.00166697	0.197578	-0.0774835	-1.32436e-14
	131	0.252347	-0.818612	0.332871	0.221635	-0.339008	-0.410295	0.647242	-0.50905	0.616853	0.305882	-0.619614	0.338924	-0.315538	0.582055	-0.337152	0.337644	-0.626049	0.285743	0.457866	-0.454003	0.671013	-0.377755	-0.381614	0.591717	-0.212443	-0.0692223	-0.272462	-8.12335e-16
	132	-0.352838	-0.314427	-0.244986	0.780546	0.23788	0.221366	-0.396851	1.25725e-15	-1.5235e-15	-1.06778	-0.0412668	0.845063	0.284689	0.298835	-0.661218	-1.00723	-0.0789343	0.815713	-0.0607143	0.0602019	1.24307	-0.681216	-0.725448	-0.0797789	0.000216734	0.138205	-0.0571413	-4.54974e-15
	133	0.922756	0.924134	-0.887815	-0.77632	0.303197	0.232982	-0.463466	1.25725e-15	-1.5235e-15	-0.0102105	0.0411341	-0.0301311	0.872918	-0.00161419	-0.951986	0.0184745	-0.0214031	0.00462099	0.935959	-0.928061	-1.25803	0.747841	0.676031	-0.348752	0.676443	-1.03748	0.605735	6.78117e-16
	134	-0.294734	-0.317417	0.759787	-0.154509	0.591046	-0.388184	-0.177864	-0.0154151	0.0186796	-0.326303	0.701882	-0.399186	0.00568183	0.0144253	-0.0231099	-0.397119	-0.312028	0.562342	-0.0809584	0.0802752	0.358589	0.335604	-0.73887	0.617258	-0.265778	-0.991439	0.653527	9.52334e-16
	135	0.678919	-0.295345	-0.177818	-0.133027	-0.609736	0.162189	0.388734	0.0499524	-0.060531	0.636857	-1.26358	0.681283	0.326901	-0.553205	0.290933	-0.300695	0.583242	-0.276501	0.417378	-0.413856	0.0557406	-0.00357737	-0.0593716	-0.566961	0.450523	0.577432	-0.501863	6.02745e-16
	136	-0.293236	0.641924	-0.197252	-0.152944	0.31418	0.197548	-0.442462	-0.378315	0.458431	-0.0648539	-0.991189	0.961048	0.3329	-0.54459	0.274284	-0.674736	0.265642	0.273477	-0.579295	0.574407	0.698755	-0.378776	-0.41192	0.377473	-0.43448	0.602861	-0.475466	9.36338e-16
	137	-0.00587026	0.885035	0.0826666	-0.848473	0.303197	0.232982	-0.463466	-0.50905	0.616853	0.6915	-0.231252	-0.309896	0.91513	-0.853654	0.000164324	-1.28484	0.498735	0.526848	-0.0607143	0.0602019	-1.25803	0.747841	0.676031	0.112421	0.229234	-0.527069	0.152931	2.58691e-16
	138	0.678919	-0.295345	-0.177818	-0.133027	-0.0572979	-1.01821	0.926753	-0.87195	1.0566	0.721263	-0.197677	-0.363286	-0.261327	-0.252755	0.581701	-0.300695	0.583242	-0.276501	-0.0809584	0.0802752	-0.587274	0.371621	0.293177	0.377473	-0.43448	0.602861	-0.475466	-1.3529e-15
	139	0.494723	0.281464	-0.36559	-0.32547	-0.283142	0.46611	-0.156117	-0.378315	0.458431	-0.395828	-0.347228	0.618689	0.00568183	0.0144253	-0.0231099	-0.633185	0.238666	0.265735	-0.0607143	0.0602019	0.0557406	-0.00357737	-0.0593716	0.381438	-0.430596	-0.339965	0.429129	1.42623e-16
	140	1.43788	0.454004	-0.375712	-1.23389	0.258313	-0.678858	0.360897	-0.0154151	0.0186796	-0.0499723	-0.974401	0.934353	-0.309538	0.59067	-0.353801	0.392516	0.296197	-0.545358	0.437622	-0.433929	-0.615017	0.372642	0.323483	-0.119946	0.00166697	0.197578	-0.0774835	-3.36936e-16
	141	-1.5223	0.345678	-0.478585	1.35482	0.584907	-0.374936	-0.183955	-0.50905	0.616853	-0.395828	-0.347228	0.618689	0.00568183	0.0144253	-0.0231099	-0.729608	-0.656604	1.10458	-0.0607143	0.0602019	-0.945608	0.0344819	1.03329	0.130949	-0.663694	0.437245	0.171303	1.42623e-16
	142	0.494685	-0.558474	0.579913	-0.423223	0.258313	-0.678858	0.360897	-0.0807827	0.0978902	0.0334432	-0.0438008	0.0150242	0.320902	-0.561819	0.307581	-0.314015	-0.365979	0.546857	0.437622	-0.433929	-0.642759	0.373663	0.353788	0.595682	-0.20856	-1.01205	0.632132	3.98908e-16
	143	-0.294734	-0.317417	0.759787	-0.154509	-0.620718	0.197623	0.36773	0.0499524	-0.060531	0.360526	0.412709	-0.652256	0.326901	-0.553205	0.290933	-0.300695	0.583242	-0.276501	-0.0809584	0.0802752	0.368164	-0.716937	0.297884	0.377473	-0.43448	0.602861	-0.475466	6.64843e-16
	144	1.10399	-0.731421	0.268532	-0.489254	-0.564852	1.07403	-0.435629	-0.0807827	0.0978902	-0.380947	-0.330441	0.591993	1.20014	-0.56063	-0.654593	1.33511	0.40768	-1.34096	-0.0809584	0.0802752	0.0279981	-0.00255646	-0.0290659	0.112421	0.229234	-0.527069	0.152931	-2.42724e-15
	145	-0.82294	0.138676	-0.724212	1.18744	0.31418	0.197548	-0.442462	-0.0154151	0.0186796	-0.380947	-0.330441	0.591993	-1.759	0.915773	0.849195	0.851328	-1.75441	0.871216	0.437622	-0.433929	1.34177	-0.753975	-0.764469	0.130949	-0.663694	0.437245	0.171303	-5.21561e-16
	146	-0.0770505	0.873988	-1.894	0.970965	-0.620718	0.197623	0.36773	0.412852	-0.500283	0.375407	0.429496	-0.678951	0.921129	-0.845039	-0.0164844	0.350964	0.323173	-0.537615	-0.619783	0.614553	-0.256683	0.709782	-0.416627	0.363315	-0.436127	-0.287402	0.401718	-1.10239e-16
	147	1.10549	0.227921	-0.688507	-0.487689	-0.891446	0.770107	0.109223	-0.0807827	0.0978902	-0.711921	0.31352	0.249634	-0.528336	-0.519936	1.18651	1.33511	0.40768	-1.34096	0.437622	-0.433929	0.679604	1.7263	-2.48543	-0.119946	0.00166697	0.197578	-0.0774835	-5.49303e-17
	148	0.221894	0.171794	0.314851	-0.610513	-0.620718	0.197623	0.36773	0.0499524	-0.060531	0.00467103	0.0579215	-0.0568263	0.326901	-0.553205	0.290933	-0.300695	0.583242	-0.276501	0.437622	-0.433929	0.358589	0.335604	-0.73887	-0.581119	0.448876	-0.312832	0.375321	3.07869e-16
	149	-0.065472	-0.0713163	0.0349328	0.0850164	0.258313	-0.678858	0.360897	0.0499524	-0.060531	0.706382	-0.214465	-0.336591	0.00568183	0.0144253	-0.0231099	0.392516	0.296197	-0.545358	-0.579295	0.574407	0.698755	-0.378776	-0.41192	-0.581119	0.448876	-0.312832	0.375321	9.99371e-16
	150	0.906683	-1.00859	0.0543665	0.104934	0.0324696	0.805466	-0.721973	0.0499524	-0.060531	-1.08266	-0.0580543	0.871758	0.648121	-1.12083	0.604975	0.0317947	0.927819	-0.818737	-0.579295	0.574407	0.0461652	1.04896	-1.09612	0.149072	-0.658163	0.384681	0.198714	-4.52594e-16
	151	0.633892	-0.278318	-0.210695	-0.0823562	-0.554922	-0.702529	1.0861	0.971855	-1.17767	-0.380947	-0.330441	0.591993	0.011681	0.0230399	-0.0397587	-0.0646289	0.0325487	0.0201064	-0.579295	0.574407	0.386332	0.334583	-0.769175	-0.809925	1.12365	-1.54789	1.05854	-5.206e-16
	152	-0.0204447	-0.0883436	0.0678094	0.0343457	0.00955169	-0.177241	0.144398	0.0499524	-0.060531	-0.380947	-0.330441	0.591993	0.011681	0.0230399	-0.0397587	-0.0230772	0.00557281	0.0123637	-0.579295	0.574407	0.0557406	-0.00357737	-0.0593716	-0.313019	0.620873	-0.126605	-0.250054	-5.206e-16
	153	-0.30781	-0.331454	-0.212109	0.729875	-0.261176	0.395243	-0.114109	-0.378315	0.458431	-0.380947	-0.330441	0.591993	-0.000317297	0.00581064	-0.0064612	-0.591633	0.21169	0.257992	-0.579295	0.574407	0.000255531	-0.00153554	0.00123978	0.399561	-0.425065	-0.392529	0.456539	2.34032e-15
	154	-0.065472	-0.0713163	0.0349328	0.0850164	0.336146	0.126681	-0.400454	0.543587	-0.658704	0.00467103	0.0579215	-0.0568263	0.599909	-0.277409	-0.330527	0.0184745	-0.0214031	0.00462099	-0.0607143	0.0602019	0.0279981	-0.00255646	-0.0290659	1.34355	-0.428004	-0.395395	-0.447099	-4.58523e-16
	155	0.0245827	-0.105371	0.100686	-0.016325	-0.294124	0.501544	-0.177122	-0.0154151	0.0186796	-0.0250921	0.0243466	-0.00343594	0.011681	0.0230399	-0.0397587	-0.0230772	0.00557281	0.0123637	-0.579295	0.574407	0.000255531	-0.00153554	0.00123978	0.591717	-0.212443	-0.0692223	-0.272462	2.66293e-15
	156	-0.0204447	-0.0883436	0.0678094	0.0343457	-0.00143124	-0.141807	0.123394	0.11532	-0.139742	-0.0102105	0.0411341	-0.0301311	0.0176801	0.0316546	-0.0564074	-0.0646289	0.0325487	0.0201064	-0.579295	0.574407	0.000255531	-0.00153554	0.00123978	0.126578	0.230882	0.363195	-0.724253	9.27138e-16
	157	0.0245827	-0.105371	0.100686	-0.016325	-0.317042	-0.481163	0.68925	0.543587	-0.658704	-0.341185	0.685095	-0.372491	0.00568183	0.0144253	-0.0231099	0.0184745	-0.0214031	0.00462099	0.437622	-0.433929	0.698755	-0.378776	-0.41192	-0.77724	0.23237	0.306689	0.199728	1.85098e-16
	158	0.436581	-0.555483	-0.42486	0.511832	0.31418	0.197548	-0.442462	0.0499524	-0.060531	-0.326303	0.701882	-0.399186	0.599909	-0.277409	-0.330527	-0.355567	-0.339003	0.5546	-0.579295	0.574407	0.330846	0.336625	-0.708564	-0.312101	-0.210955	-0.125728	0.651518	-1.02276e-16
	159	0.693494	0.678033	-0.162961	-1.01585	0.00955169	-0.177241	0.144398	0.543587	-0.658704	-0.711921	0.31352	0.249634	0.290688	0.30745	-0.677867	-0.0646289	0.0325487	0.0201064	0.457866	-0.454003	0.698755	-0.378776	-0.41192	-0.0806522	0.84844	-0.851252	-0.0196396	-5.23285e-16
	160	-0.110499	-0.054289	0.00205615	0.135687	-0.306059	-0.516596	0.710254	-0.378315	0.458431	0.746144	0.801071	-1.30108	0.0236792	0.0402692	-0.0730561	1.62636	-0.631909	-0.666361	-0.579295	0.574407	-0.27485	-0.341738	0.650432	-0.0837001	0.012729	0.0924516	-0.0226619	2.80261e-15
	161	-0.065472	-0.0713163	0.0349328	0.0850164	0.00955169	-0.177241	0.144398	0.543587	-0.658704	0.636857	-1.26358	0.681283	-0.801345	-0.795731	1.80797	1.01625	-0.398816	-0.412991	0.457866	-0.454003	0.0557406	-0.00357737	-0.0593716	0.377068	0.46398	-0.414015	-0.466427	1.42968e-15
	162	0.0245827	-0.105371	0.100686	-0.016325	-0.272159	0.430677	-0.135113	-0.378315	0.458431	-0.311422	0.71867	-0.425881	-0.000317297	0.00581064	-0.0064612	-0.314015	-0.365979	0.546857	-0.0607143	0.0602019	0.0834832	-0.00459828	-0.0896772	-0.293978	-0.205424	-0.178292	0.678929	6.04743e-15
	163	0.221894	0.171794	0.314851	-0.610513	0.336146	0.126681	-0.400454	0.543587	-0.658704	0.390289	0.446284	-0.705646	0.0236792	0.0402692	-0.0730561	0.267861	0.377125	-0.522129	0.437622	-0.433929	0.0279981	-0.00255646	-0.0290659	-0.334595	0.67809	-0.147215	-0.271449	-9.21743e-15
	164	0.723947	-0.312373	-0.144942	-0.183698	-0.00143124	-0.141807	0.123394	0.11532	-0.139742	-0.0102105	0.0411341	-0.0301311	0.0176801	0.0316546	-0.0564074	0.961072	0.0900799	-0.790986	-1.09788	1.08861	0.0279981	-0.00255646	-0.0290659	0.126578	0.230882	0.363195	-0.724253	9.27138e-16
	165	-0.582099	-0.560528	0.479868	0.54102	0.00955169	-0.177241	0.144398	-0.378315	0.458431	-0.380947	-0.330441	0.591993	-0.843557	0.0563087	0.85582	0.267861	0.377125	-0.522129	0.437622	-0.433929	-0.642759	0.373663	0.353788	-0.293978	-0.205424	-0.178292	0.678929	-1.99021e-15
	166	-1.00867	-1.08379	0.990557	0.895682	-0.598753	0.126755	0.409738	0.11532	-0.139742	-0.766565	-0.718803	1.24081	0.0236792	0.0402692	-0.0730561	1.6676	0.752257	-1.8832	0.417378	-0.413856	-0.615017	0.372642	0.323483	-0.77724	0.23237	0.306689	0.199728	-4.63563e-16
	167	0.694992	1.63737	-1.12	-1.01428	0.00955169	-0.177241	0.144398	-0.443682	0.537642	0.00467103	0.0579215	-0.0568263	0.0236792	0.0402692	-0.0730561	-0.106181	0.0595245	0.027849	0.457866	-0.454003	-0.27485	-0.341738	0.650432	-0.0612068	-0.876316	0.113938	0.900305	-6.29947e-15
	168	0.967783	0.907107	-0.854938	-0.826991	0.0205346	-0.212675	0.165402	-0.312947	0.379221	-0.341185	0.685095	-0.372491	-1.06835	-1.06291	2.41278	0.545478	-0.200545	-0.233264	0.417378	-0.413856	-0.642759	0.373663	0.353788	-1.00961	0.00480303	1.03134	-0.0306871	2.24966e-15
	169	0.178364	1.14816	-0.675064	-0.558277	0.31418	0.197548	-0.442462	0.412852	-0.500283	0.335646	-0.586039	0.285533	0.27869	0.290221	-0.644569	-0.674736	0.265642	0.273477	-0.0809584	0.0802752	-0.27485	-0.341738	0.650432	0.399561	-0.425065	-0.392529	0.456539	4.18606e-16
	170	-0.582099	-0.560528	0.479868	0.54102	-0.00143124	-0.141807	0.123394	-0.378315	0.458431	-0.326303	0.701882	-0.399186	0.0176801	0.0316546	-0.0564074	-0.397119	-0.312028	0.562342	-0.0607143	0.0602019	0.0279981	-0.00255646	-0.0290659	0.399561	-0.425065	-0.392529	0.456539	-2.21256e-15
	171	-0.065472	-0.0713163	0.0349328	0.0850164	0.00955169	-0.177241	0.144398	-0.378315	0.458431	-0.0250921	0.0243466	-0.00343594	0.284689	0.298835	-0.661218	-0.0646289	0.0325487	0.0201064	-0.0404702	0.0401287	0.0557406	-0.00357737	-0.0593716	-0.548839	0.456054	0.524869	-0.474453	3.57775e-15
	172	1.30109	1.2649	0.117724	-2.27485	0.325163	0.162114	-0.421458	-0.0154151	0.0186796	-1.42851	0.569119	0.556094	0.0176801	0.0316546	-0.0564074	1.01625	-0.398816	-0.412991	-0.0809584	0.0802752	-1.28577	0.748862	0.706337	0.358945	0.458449	-0.361452	-0.493838	3.06212e-15
	173	-0.0204447	-0.0883436	0.0678094	0.0343457	-0.00143124	-0.141807	0.123394	-0.378315	0.458431	-0.395828	-0.347228	0.618689	0.00568183	0.0144253	-0.0231099	0.0184745	-0.0214031	0.00462099	-0.0809584	0.0802752	0.0279981	-0.00255646	-0.0290659	0.126578	0.230882	0.363195	-0.724253	1.42623e-16
	174	-1.00867	-1.08379	0.990557	0.895682	0.325163	0.162114	-0.421458	-0.0154151	0.0186796	-0.0250921	0.0243466	-0.00343594	0.0176801	0.0316546	-0.0564074	-0.716288	0.292618	0.28122	0.437622	-0.433929	1.0016	-0.0395948	-1.09142	0.358945	0.458449	-0.361452	-0.493838	5.65073e-15
	175	0.131839	0.205849	0.249098	-0.509172	0.00955169	-0.177241	0.144398	0.0499524	-0.060531	0.360526	0.412709	-0.652256	0.0236792	0.0402692	-0.0730561	-0.383798	0.637194	-0.261016	-0.0809584	0.0802752	0.358589	0.335604	-0.73887	-0.0655773	0.0182601	0.0398884	0.00474883	5.72057e-15
	176	1.65371	-0.914832	-0.864212	0.230281	0.325163	0.162114	-0.421458	0.47822	-0.579493	-0.0250921	0.0243466	-0.00343594	0.0176801	0.0316546	-0.0564074	-0.0646289	0.0325487	0.0201064	0.437622	-0.433929	0.698755	-0.378776	-0.41192	0.358945	0.458449	-0.361452	-0.493838	5.65073e-15
	177	-0.843312	-0.775565	2.14374	-0.532219	1.07687	-1.58914	0.435592	-0.443682	0.537642	-0.0250921	0.0243466	-0.00343594	0.00568183	0.0144253	-0.0231099	-0.259143	0.556267	-0.284244	-0.559051	0.554333	-0.302593	-0.340717	0.680738	0.399561	-0.425065	-0.392529	0.456539	-3.24872e-16
	178	-0.065472	-0.0713163	0.0349328	0.0850164	0.00955169	-0.177241	0.144398	0.543587	-0.658704	0.00467103	0.0579215	-0.0568263	0.0176801	0.0316546	-0.0564074	-0.674736	0.265642	0.273477	0.417378	-0.413856	0.0557406	-0.00357737	-0.0593716	-0.77724	0.23237	0.306689	0.199728	-3.79645e-15
	179	0.738521	0.661006	-0.130084	-1.06652	-0.283142	0.46611	-0.156117	-0.378315	0.458431	0.335646	-0.586039	0.285533	0.011681	0.0230399	-0.0397587	-0.0646289	0.0325487	0.0201064	0.437622	-0.433929	-0.312168	0.711824	-0.356015	-0.548839	0.456054	0.524869	-0.474453	-1.95674e-15
	180	0.178364	1.14816	-0.675064	-0.558277	-0.306059	-0.516596	0.710254	-0.378315	0.458431	-0.326303	0.701882	-0.399186	0.605909	-0.268795	-0.347176	-0.342247	0.610218	-0.268759	-0.101202	0.100348	-0.27485	-0.341738	0.650432	0.144701	0.236413	0.310631	-0.696842	-1.68472e-15
	181	0.678919	-0.295345	-0.177818	-0.133027	0.0205346	-0.212675	0.165402	-0.378315	0.458431	-0.0102105	0.0411341	-0.0301311	-0.303539	0.599285	-0.37045	-0.0646289	0.0325487	0.0201064	-0.0809584	0.0802752	0.726498	-0.379797	-0.442226	-0.526345	-0.432991	0.546355	0.448514	8.39816e-16
	182	0.451155	0.417895	-0.410003	-0.370987	-0.0124142	-0.106374	0.10239	-0.87195	1.0566	0.360526	0.412709	-0.652256	0.0176801	0.0316546	-0.0564074	0.58703	-0.227521	-0.241007	0.457866	-0.454003	0.395907	-0.717957	0.267578	-0.312101	-0.210955	-0.125728	0.651518	3.80534e-15
	183	-0.764836	0.135685	0.28056	0.252389	-0.261176	0.395243	-0.114109	-0.378315	0.458431	0.0195526	0.074709	-0.0835215	0.0176801	0.0316546	-0.0564074	0.725006	0.640774	-1.08759	-0.579295	0.574407	0.358589	0.335604	-0.73887	-0.293978	-0.205424	-0.178292	0.678929	-8.52004e-15
	184	-0.764836	0.135685	0.28056	0.252389	0.866617	-0.982854	0.0955569	-0.378315	0.458431	0.305882	-0.619614	0.338924	0.0176801	0.0316546	-0.0564074	-0.0230772	0.00557281	0.0123637	0.417378	-0.413856	0.0557406	-0.00357737	-0.0593716	0.126173	1.12934	-0.653682	-0.715214	4.06683e-15
	185	0.633892	-0.278318	-0.210695	-0.0823562	0.31418	0.197548	-0.442462	1.03722	-1.25688	-0.0102105	0.0411341	-0.0301311	0.0176801	0.0316546	-0.0564074	-0.397119	-0.312028	0.562342	-0.599539	0.59448	-0.642759	0.373663	0.353788	-0.0876657	0.0088454	1.03528	-0.927257	9.27138e-16
	186	-0.764836	0.135685	0.28056	0.252389	0.336146	0.126681	-0.400454	0.0499524	-0.060531	-0.0250921	0.0243466	-0.00343594	0.011681	0.0230399	-0.0397587	0.58703	-0.227521	-0.241007	-0.0607143	0.0602019	0.0557406	-0.00357737	-0.0593716	0.167194	-0.652632	0.332118	0.226125	2.66293e-15
	187	-0.065472	-0.0713163	0.0349328	0.0850164	0.291262	-0.785159	0.423909	-0.378315	0.458431	-0.766565	-0.718803	1.24081	0.0176801	0.0316546	-0.0564074	-0.0646289	0.0325487	0.0201064	-0.0809584	0.0802752	-0.642759	0.373663	0.353788	-0.508222	-0.42746	0.493792	0.475925	-1.05669e-16
	188	-0.492045	-0.594583	0.545622	0.439679	-0.272159	0.430677	-0.135113	0.906487	-1.09846	0.305882	-0.619614	0.338924	0.011681	0.0230399	-0.0397587	0.0184745	-0.0214031	0.00462099	-0.0809584	0.0802752	0.671013	-0.377755	-0.381614	-0.530716	0.461585	0.472305	-0.447042	1.99961e-15
	189	0.221894	0.171794	0.314851	-0.610513	0.291262	-0.785159	0.423909	-0.378315	0.458431	-0.0102105	0.0411341	-0.0301311	-0.255328	-0.244141	0.565052	-0.0646289	0.0325487	0.0201064	-0.579295	0.574407	-0.917865	0.033461	1.00298	0.144701	0.236413	0.310631	-0.696842	8.52922e-16
	190	0.451155	0.417895	-0.410003	-0.370987	0.00955169	-0.177241	0.144398	0.0499524	-0.060531	0.320764	-0.602827	0.312228	0.011681	0.0230399	-0.0397587	0.628582	-0.254496	-0.24875	-0.0607143	0.0602019	-0.302593	-0.340717	0.680738	-0.0837001	0.012729	0.0924516	-0.0226619	2.14379e-17
	191	-0.492045	-0.594583	0.545622	0.439679	-0.0124142	-0.106374	0.10239	-0.443682	0.537642	-0.380947	-0.330441	0.591993	0.00568183	0.0144253	-0.0231099	0.0184745	-0.0214031	0.00462099	0.417378	-0.413856	0.000255531	-0.00153554	0.00123978	-0.0837001	0.012729	0.0924516	-0.0226619	9.0986e-16
	192	-0.719809	0.118658	0.313437	0.201718	0.606873	-0.445803	-0.141946	-0.378315	0.458431	0.375407	0.429496	-0.678951	-0.582547	0.314875	0.267658	-0.0230772	0.00557281	0.0123637	-0.559051	0.554333	-0.27485	-0.341738	0.650432	-0.548839	0.456054	0.524869	-0.474453	4.65192e-16
	193	0.509259	0.414905	0.59477	-1.30604	0.325163	0.162114	-0.421458	0.543587	-0.658704	0.706382	-0.214465	-0.336591	-0.213116	-1.09618	1.5172	-0.259143	0.556267	-0.284244	0.956203	-0.948134	0.358589	0.335604	-0.73887	0.377068	0.46398	-0.414015	-0.466427	-3.09993e-16
	194	1.42331	-0.519374	-0.390569	-0.35107	0.31418	0.197548	-0.442462	1.40012	-1.69663	-0.711921	0.31352	0.249634	0.109416	0.376681	-0.560895	-0.688057	-0.68358	1.09684	-0.559051	0.554333	0.0557406	-0.00357737	-0.0593716	-0.526345	-0.432991	0.546355	0.448514	4.47533e-16
	195	-0.110499	-0.054289	0.00205615	0.135687	0.8776	-1.01829	0.116561	-0.443682	0.537642	0.706382	-0.214465	-0.336591	-0.576547	0.323489	0.25101	-0.0646289	0.0325487	0.0201064	-0.559051	0.554333	0.0279981	-0.00255646	-0.0290659	-0.759117	0.237901	0.254125	0.227138	-1.33536e-15
	196	0.266921	0.154767	0.347728	-0.661184	-0.046315	-1.05365	0.947757	0.47822	-0.579493	1.40809	-0.486851	-0.616356	0.818707	0.833196	-1.87084	0.0184745	-0.0214031	0.00462099	-0.559051	0.554333	-0.27485	-0.341738	0.650432	-0.0837001	0.012729	0.0924516	-0.0226619	8.70459e-16
	197	1.18097	-0.779512	-0.637611	0.293788	0.00955169	-0.177241	0.144398	0.543587	-0.658704	0.375407	0.429496	-0.678951	0.272691	0.281606	-0.627921	-0.314015	-0.365979	0.546857	0.417378	-0.413856	0.0834832	-0.00459828	-0.0896772	0.144701	0.236413	0.310631	-0.696842	1.31809e-15
	198	-0.809863	0.152713	0.247684	0.30306	-0.0124142	-0.106374	0.10239	-0.443682	0.537642	-0.0250921	0.0243466	-0.00343594	-0.582547	0.314875	0.267658	0.350964	0.323173	-0.537615	-0.599539	0.59448	0.698755	-0.378776	-0.41192	-0.77724	0.23237	0.306689	0.199728	6.71729e-16
	199	-0.110499	-0.054289	0.00205615	0.135687	0.280279	-0.749725	0.402905	0.543587	-0.658704	0.360526	0.412709	-0.652256	-0.576547	0.323489	0.25101	0.58703	-0.227521	-0.241007	-0.579295	0.574407	-0.615017	0.372642	0.323483	-0.530716	0.461585	0.472305	-0.447042	2.52894e-15
	200	-1.00717	-0.124452	0.0335183	0.897248	-0.00143124	-0.141807	0.123394	-0.378315	0.458431	-0.0102105	0.0411341	-0.0301311	-0.255328	-0.244141	0.565052	-0.862929	0.657235	0.07766	-0.579295	0.574407	1.34177	-0.753975	-0.764469	1.3215	-0.421023	-0.388586	-0.44003	8.52922e-16
	201	0.451155	0.417895	-0.410003	-0.370987	0.269296	-0.714291	0.381901	-0.443682	0.537642	0.320764	-0.602827	0.312228	0.0176801	0.0316546	-0.0564074	0.58703	-0.227521	-0.241007	0.437622	-0.433929	0.0279981	-0.00255646	-0.0290659	-0.795363	0.226839	0.359252	0.172317	-6.56754e-16
	202	0.451155	0.417895	-0.410003	-0.370987	-0.272159	0.430677	-0.135113	0.543587	-0.658704	0.375407	0.429496	-0.678951	-0.576547	0.323489	0.25101	0.58703	-0.227521	-0.241007	-0.0607143	0.0602019	0.000255531	-0.00153554	0.00123978	0.148667	0.240296	-0.632195	0.207753	-3.64986e-16
	203	-0.065472	-0.0713163	0.0349328	0.0850164	-0.283142	0.46611	-0.156117	0.0499524	-0.060531	0.636857	-1.26358	0.681283	0.011681	0.0230399	-0.0397587	0.0184745	-0.0214031	0.00462099	0.417378	-0.413856	0.0279981	-0.00255646	-0.0290659	0.609839	-0.206912	-0.121785	-0.245051	1.3363e-15
	204	0.221894	0.171794	0.314851	-0.610513	-0.283142	0.46611	-0.156117	-0.443682	0.537642	-0.0102105	0.0411341	-0.0301311	-0.582547	0.314875	0.267658	-0.633185	0.238666	0.265735	-0.0404702	0.0401287	-0.615017	0.372642	0.323483	0.609839	-0.206912	-0.121785	-0.245051	5.23214e-16
	205	0.406128	0.434923	-0.442879	-0.320317	-0.272159	0.430677	-0.135113	0.0499524	-0.060531	0.6915	-0.231252	-0.309896	0.284689	0.298835	-0.661218	-0.397119	-0.312028	0.562342	-0.559051	0.554333	0.358589	0.335604	-0.73887	-0.548839	0.456054	0.524869	-0.474453	1.53134e-15
	206	-0.994098	-0.110416	1.00541	0.0128634	-0.339008	-0.410295	0.647242	-0.312947	0.379221	0.390289	0.446284	-0.705646	-0.000317297	0.00581064	-0.0064612	-1.28484	0.498735	0.526848	-0.559051	0.554333	-0.615017	0.372642	0.323483	0.395191	0.469511	-0.466578	-0.439017	5.08493e-15
	207	-1.23644	-0.370553	0.758372	0.657722	-0.328025	-0.445729	0.668246	-0.443682	0.537642	-0.351184	-0.296866	0.538603	0.00568183	0.0144253	-0.0231099	0.670134	-0.281472	-0.256493	-0.0607143	0.0602019	0.661437	0.674785	-1.41837	-0.119946	0.00166697	0.197578	-0.0774835	2.44433e-15
	208	-0.537072	-0.577555	0.512745	0.490349	0.325163	0.162114	-0.421458	-0.378315	0.458431	-0.311422	0.71867	-0.425881	-0.000317297	0.00581064	-0.0064612	0.0600262	-0.0483789	-0.00312169	0.437622	-0.433929	0.0279981	-0.00255646	-0.0290659	-0.0837001	0.012729	0.0924516	-0.0226619	6.04743e-15
	209	-0.492045	-0.594583	0.545622	0.439679	-0.328025	-0.445729	0.668246	0.0499524	-0.060531	-0.311422	0.71867	-0.425881	0.545699	0.557401	-1.24938	-0.591633	0.21169	0.257992	-0.579295	0.574407	0.0279981	-0.00255646	-0.0290659	0.395191	0.469511	-0.466578	-0.439017	3.39717e-15
	210	1.19405	-0.765475	0.334285	-0.590596	0.956385	0.840825	-1.55317	-0.443682	0.537642	0.706382	-0.214465	-0.336591	-0.255328	-0.244141	0.565052	-0.21127	0.397166	-0.183453	0.108193	-0.10728	-0.605441	-0.679898	1.36024	-0.544873	0.459938	-0.417958	0.430142	-1.96609e-15
	211	-0.249706	-0.334445	0.792663	-0.20518	-0.272159	0.430677	-0.135113	0.608955	-0.737914	-0.642396	1.36263	-0.76824	-0.582547	0.314875	0.267658	-0.300695	0.583242	-0.276501	0.437622	-0.433929	1.05709	-0.0416367	-1.15203	0.609839	-0.206912	-0.121785	-0.245051	3.25782e-16
	212	-0.249706	-0.334445	0.792663	-0.20518	0.31418	0.197548	-0.442462	-0.0154151	0.0186796	0.390289	0.446284	-0.705646	-0.267326	-0.26137	0.598349	0.0184745	-0.0214031	0.00462099	0.437622	-0.433929	0.0279981	-0.00255646	-0.0290659	0.358945	0.458449	-0.361452	-0.493838	2.60414e-15
	213	-0.0508976	0.902062	0.04979	-0.797803	0.31418	0.197548	-0.442462	-0.378315	0.458431	0.636857	-1.26358	0.681283	0.011681	0.0230399	-0.0397587	-0.397119	-0.312028	0.562342	0.437622	-0.433929	-1.28577	0.748862	0.706337	1.26236	1.35542	-1.32182	-1.40878	1.3363e-15
	214	0.678919	-0.295345	-0.177818	-0.133027	-0.294124	0.501544	-0.177122	-0.937317	1.13581	-0.0250921	0.0243466	-0.00343594	0.011681	0.0230399	-0.0397587	-0.397119	-0.312028	0.562342	-0.0607143	0.0602019	0.000255531	-0.00153554	0.00123978	-0.544468	-0.438522	0.598918	0.421103	2.66293e-15
	215	0.496183	0.400868	-0.377126	-0.421658	0.269296	-0.714291	0.381901	0.0499524	-0.060531	-0.29654	0.735457	-0.452576	0.011681	0.0230399	-0.0397587	0.628582	-0.254496	-0.24875	0.437622	-0.433929	-0.302593	-0.340717	0.680738	-0.987113	-0.884242	1.05282	0.89228	-4.58646e-15
	216	-1.4642	0.342687	0.526188	0.419762	-0.00143124	-0.141807	0.123394	-0.378315	0.458431	0.651738	-1.24679	0.654588	0.872918	-0.00161419	-0.951986	0.0600262	-0.0483789	-0.00312169	-0.579295	0.574407	1.34177	-0.753975	-0.764469	-0.0655773	0.0182601	0.0398884	0.00474883	-5.98115e-16
	217	-0.110499	-0.054289	0.00205615	0.135687	-0.00143124	-0.141807	0.123394	0.543587	-0.658704	-0.0102105	0.0411341	-0.0301311	0.011681	0.0230399	-0.0397587	-0.342247	0.610218	-0.268759	-0.0607143	0.0602019	0.0557406	-0.00357737	-0.0593716	0.167194	-0.652632	0.332118	0.226125	6.84751e-16
	218	-0.110499	-0.054289	0.00205615	0.135687	-0.00143124	-0.141807	0.123394	0.0499524	-0.060531	-0.0102105	0.0411341	-0.0301311	0.011681	0.0230399	-0.0397587	-0.674736	0.265642	0.273477	-0.0607143	0.0602019	0.000255531	-0.00153554	0.00123978	0.609839	-0.206912	-0.121785	-0.245051	6.84751e-16
	219	0.436581	-0.555483	-0.42486	0.511832	0.303197	0.232982	-0.463466	-0.0154151	0.0186796	-0.341185	0.685095	-0.372491	0.320902	-0.561819	0.307581	0.0184745	-0.0214031	0.00462099	0.437622	-0.433929	0.358589	0.335604	-0.73887	-0.330224	-0.216486	-0.0731652	0.624107	-5.58903e-16
	220	-0.065472	-0.0713163	0.0349328	0.0850164	-0.294124	0.501544	-0.177122	-0.0154151	0.0186796	0.00467103	0.0579215	-0.0568263	-0.000317297	0.00581064	-0.0064612	0.0184745	-0.0214031	0.00462099	-0.0404702	0.0401287	0.000255531	-0.00153554	0.00123978	-0.352717	0.672559	-0.0946519	-0.298859	3.71263e-15
	221	-1.54118	0.390779	1.43233	-0.363281	0.224412	-1.62613	1.20626	-0.0154151	0.0186796	0.0741959	1.10703	-1.0747	0.963341	-1.69708	0.935666	-1.22997	1.42098	-0.304253	0.956203	-0.948134	0.671013	-0.377755	-0.381614	-1.50346	1.34329	-1.33365	1.28093	1.58312e-15
	222	-0.262783	-0.348482	-0.179233	0.679204	1.40159e-16	1.50704e-16	-2.5129e-16	-0.0807827	0.0978902	-0.0102105	0.0411341	-0.0301311	-0.000317297	0.00581064	-0.0064612	0.0600262	-0.0483789	-0.00312169	-0.0809584	0.0802752	0.0279981	-0.00255646	-0.0290659	-1.13181e-16	2.93755e-16	3.12266e-16	-5.12204e-16	1.99977e-16
	223	0.266921	0.154767	0.347728	-0.661184	-0.0233971	-0.0709398	0.0813857	-0.0154151	0.0186796	-0.0102105	0.0411341	-0.0301311	0.00568183	0.0144253	-0.0231099	0.0184745	-0.0214031	0.00462099	-0.0404702	0.0401287	0.0279981	-0.00255646	-0.0290659	-0.119946	0.00166697	0.197578	-0.0774835	4.42364e-16
	224	0.0245827	-0.105371	0.100686	-0.016325	-0.0233971	-0.0709398	0.0813857	0.412852	-0.500283	-0.341185	0.685095	-0.372491	0.00568183	0.0144253	-0.0231099	0.392516	0.296197	-0.545358	-0.0809584	0.0802752	0.0279981	-0.00255646	-0.0290659	-0.119946	0.00166697	0.197578	-0.0774835	1.85098e-16
	225	0.723947	-0.312373	-0.144942	-0.183698	-0.294124	0.501544	-0.177122	0.0499524	-0.060531	-0.0102105	0.0411341	-0.0301311	-0.000317297	0.00581064	-0.0064612	-0.591633	0.21169	0.257992	-0.0404702	0.0401287	-0.302593	-0.340717	0.680738	-0.352717	0.672559	-0.0946519	-0.298859	1.99977e-16
	226	-0.719809	0.118658	0.313437	0.201718	-0.294124	0.501544	-0.177122	0.412852	-0.500283	-0.0102105	0.0411341	-0.0301311	0.00568183	0.0144253	-0.0231099	0.392516	0.296197	-0.545358	0.457866	-0.454003	0.0557406	-0.00357737	-0.0593716	-0.352717	0.672559	-0.0946519	-0.298859	4.42364e-16
	227	0.0245827	-0.105371	0.100686	-0.016325	-0.294124	0.501544	-0.177122	-0.0807827	0.0978902	-0.0102105	0.0411341	-0.0301311	0.00568183	0.0144253	-0.0231099	0.0600262	-0.0483789	-0.00312169	-0.0607143	0.0602019	0.000255531	-0.00153554	0.00123978	-0.352717	0.672559	-0.0946519	-0.298859	4.42364e-16
	228	-0.490547	0.364759	-0.411417	0.441244	-0.294124	0.501544	-0.177122	-0.0807827	0.0978902	0.360526	0.412709	-0.652256	-0.588546	0.30626	0.284307	0.337644	-0.626049	0.285743	-0.0404702	0.0401287	0.0279981	-0.00255646	-0.0290659	0.591717	-0.212443	-0.0692223	-0.272462	-1.30153e-15
	229	-0.0335211	-0.102381	-0.904087	0.91873	-0.0124142	-0.106374	0.10239	0.412852	-0.500283	0.305882	-0.619614	0.338924	-0.000317297	0.00581064	-0.0064612	0.0600262	-0.0483789	-0.00312169	-0.0404702	0.0401287	-0.302593	-0.340717	0.680738	-0.101823	0.007198	0.145015	-0.0500727	-2.13483e-15
	230	-0.30781	-0.331454	-0.212109	0.729875	-0.0233971	-0.0709398	0.0813857	0.412852	-0.500283	-0.395828	-0.347228	0.618689	-0.582547	0.314875	0.267658	0.0184745	-0.0214031	0.00462099	-0.579295	0.574407	0.386332	0.334583	-0.769175	0.591717	-0.212443	-0.0692223	-0.272462	5.81235e-16
	231	-0.535574	0.381786	-0.444294	0.491914	-0.339008	-0.410295	0.647242	0.412852	-0.500283	0.320764	-0.602827	0.312228	-0.000317297	0.00581064	-0.0064612	0.670134	-0.281472	-0.256493	-0.0607143	0.0602019	0.340422	-0.715916	0.328189	-0.330224	-0.216486	-0.0731652	0.624107	1.37782e-15
	232	0.0245827	-0.105371	0.100686	-0.016325	0.584907	-0.374936	-0.183955	0.543587	-0.658704	-0.0250921	0.0243466	-0.00343594	-0.000317297	0.00581064	-0.0064612	0.0600262	-0.0483789	-0.00312169	-0.0404702	0.0401287	0.000255531	-0.00153554	0.00123978	-0.581119	0.448876	-0.312832	0.375321	-3.31267e-15
	233	-0.262783	-0.348482	-0.179233	0.679204	0.0324696	0.805466	-0.721973	0.412852	-0.500283	-0.341185	0.685095	-0.372491	0.00568183	0.0144253	-0.0231099	0.0184745	-0.0214031	0.00462099	-0.0607143	0.0602019	0.0279981	-0.00255646	-0.0290659	-0.585084	0.444992	0.629995	-0.529274	1.85098e-16
	234	-0.249706	-0.334445	0.792663	-0.20518	0.584907	-0.374936	-0.183955	-0.0807827	0.0978902	-0.0102105	0.0411341	-0.0301311	0.00568183	0.0144253	-0.0231099	0.337644	-0.626049	0.285743	-0.0809584	0.0802752	0.0279981	-0.00255646	-0.0290659	-0.101823	0.007198	0.145015	-0.0500727	4.42364e-16
	235	0.678919	-0.295345	-0.177818	-0.133027	-0.294124	0.501544	-0.177122	0.0499524	-0.060531	-0.0250921	0.0243466	-0.00343594	-0.000317297	0.00581064	-0.0064612	-0.591633	0.21169	0.257992	0.437622	-0.433929	-0.642759	0.373663	0.353788	-0.101823	0.007198	0.145015	-0.0500727	-3.31267e-15
	236	0.266921	0.154767	0.347728	-0.661184	-0.294124	0.501544	-0.177122	-0.0807827	0.0978902	-0.0250921	0.0243466	-0.00343594	0.00568183	0.0144253	-0.0231099	0.0184745	-0.0214031	0.00462099	-0.0607143	0.0602019	0.0279981	-0.00255646	-0.0290659	-0.352717	0.672559	-0.0946519	-0.298859	-3.24872e-16
	237	-0.0204447	-0.0883436	0.0678094	0.0343457	0.258313	-0.678858	0.360897	-0.0807827	0.0978902	-0.0102105	0.0411341	-0.0301311	0.00568183	0.0144253	-0.0231099	0.0184745	-0.0214031	0.00462099	-0.0607143	0.0602019	0.0279981	-0.00255646	-0.0290659	0.340822	0.452918	-0.308889	-0.521249	4.42364e-16
	238	0.481608	-0.572511	-0.391983	0.461161	-0.0233971	-0.0709398	0.0813857	-0.443682	0.537642	-0.380947	-0.330441	0.591993	-0.000317297	0.00581064	-0.0064612	-0.314015	-0.365979	0.546857	-0.0404702	0.0401287	0.671013	-0.377755	-0.381614	-0.33419	-0.220369	0.869661	-0.280487	2.34032e-15
	239	-0.719809	0.118658	0.313437	0.201718	0.303197	0.232982	-0.463466	-0.0154151	0.0186796	-0.0102105	0.0411341	-0.0301311	-0.000317297	0.00581064	-0.0064612	0.0600262	-0.0483789	-0.00312169	0.457866	-0.454003	0.0557406	-0.00357737	-0.0593716	-0.330224	-0.216486	-0.0731652	0.624107	1.99977e-16
	240	0.0245827	-0.105371	0.100686	-0.016325	1.40159e-16	1.50704e-16	-2.5129e-16	0.412852	-0.500283	-0.395828	-0.347228	0.618689	-0.000317297	0.00581064	-0.0064612	0.0600262	-0.0483789	-0.00312169	-0.0404702	0.0401287	-0.642759	0.373663	0.353788	-1.13181e-16	2.93755e-16	3.12266e-16	-5.12204e-16	-1.17233e-15
	241	-0.0204447	-0.0883436	0.0678094	0.0343457	-0.294124	0.501544	-0.177122	-0.0154151	0.0186796	-0.0102105	0.0411341	-0.0301311	0.00568183	0.0144253	-0.0231099	0.0184745	-0.0214031	0.00462099	-0.579295	0.574407	0.0279981	-0.00255646	-0.0290659	-0.81389	1.11977	-0.605062	0.153945	4.42364e-16
	242	-0.0204447	-0.0883436	0.0678094	0.0343457	-0.564852	1.07403	-0.435629	0.0499524	-0.060531	-0.380947	-0.330441	0.591993	-0.588546	0.30626	0.284307	-0.259143	0.556267	-0.284244	-0.0607143	0.0602019	0.000255531	-0.00153554	0.00123978	0.340822	0.452918	-0.308889	-0.521249	1.86318e-15
	243	-0.249706	-0.334445	0.792663	-0.20518	-0.0233971	-0.0709398	0.0813857	-0.0154151	0.0186796	-0.341185	0.685095	-0.372491	-0.000317297	0.00581064	-0.0064612	-0.965674	-0.10591	0.80797	-0.0607143	0.0602019	-0.917865	0.033461	1.00298	-0.119946	0.00166697	0.197578	-0.0774835	-9.77869e-16
	244	-0.537072	-0.577555	0.512745	0.490349	0.0324696	0.805466	-0.721973	-0.0154151	0.0186796	-0.395828	-0.347228	0.618689	0.00568183	0.0144253	-0.0231099	0.0184745	-0.0214031	0.00462099	0.457866	-0.454003	0.0279981	-0.00255646	-0.0290659	-0.581119	0.448876	-0.312832	0.375321	1.42623e-16
	245	0.496183	0.400868	-0.377126	-0.421658	-0.0124142	-0.106374	0.10239	0.0499524	-0.060531	0.375407	0.429496	-0.678951	-0.000317297	0.00581064	-0.0064612	0.0600262	-0.0483789	-0.00312169	-0.599539	0.59448	0.0279981	-0.00255646	-0.0290659	-0.352717	0.672559	-0.0946519	-0.298859	1.57228e-15
	246	-0.0204447	-0.0883436	0.0678094	0.0343457	-0.0233971	-0.0709398	0.0813857	-0.0154151	0.0186796	-0.0250921	0.0243466	-0.00343594	0.00568183	0.0144253	-0.0231099	0.392516	0.296197	-0.545358	0.457866	-0.454003	0.0279981	-0.00255646	-0.0290659	0.340822	0.452918	-0.308889	-0.521249	-3.24872e-16
	247	-0.47747	0.378796	0.560479	-0.44314	0.303197	0.232982	-0.463466	-0.0807827	0.0978902	0.375407	0.429496	-0.678951	0.011681	0.0230399	-0.0397587	0.0184745	-0.0214031	0.00462099	-0.559051	0.554333	0.726498	-0.379797	-0.442226	-0.562591	-0.444053	0.651482	0.393693	-8.8074e-17
	248	0.496183	0.400868	-0.377126	-0.421658	0.303197	0.232982	-0.463466	-0.50905	0.616853	-0.0102105	0.0411341	-0.0301311	0.59391	-0.286024	-0.313878	0.0184745	-0.0214031	0.00462099	-1.09788	1.08861	0.671013	-0.377755	-0.381614	0.340822	0.452918	-0.308889	-0.521249	3.61514e-16
	249	-0.065472	-0.0713163	0.0349328	0.0850164	-0.0233971	-0.0709398	0.0813857	-0.0154151	0.0186796	0.305882	-0.619614	0.338924	0.011681	0.0230399	-0.0397587	-0.0230772	0.00557281	0.0123637	0.417378	-0.413856	0.698755	-0.378776	-0.41192	0.340822	0.452918	-0.308889	-0.521249	1.99961e-15
	250	-0.065472	-0.0713163	0.0349328	0.0850164	-0.294124	0.501544	-0.177122	-0.0154151	0.0186796	0.305882	-0.619614	0.338924	0.272691	0.281606	-0.627921	-0.633185	0.238666	0.265735	-0.0607143	0.0602019	0.000255531	-0.00153554	0.00123978	0.340822	0.452918	-0.308889	-0.521249	-1.50187e-15
	251	-0.0204447	-0.0883436	0.0678094	0.0343457	-0.0233971	-0.0709398	0.0813857	-0.0807827	0.0978902	-0.711921	0.31352	0.249634	0.599909	-0.277409	-0.330527	0.0600262	-0.0483789	-0.00312169	-0.0404702	0.0401287	-0.27485	-0.341738	0.650432	0.340822	0.452918	-0.308889	-0.521249	3.12787e-16
	252	0.0245827	-0.105371	0.100686	-0.016325	-0.0233971	-0.0709398	0.0813857	-0.0807827	0.0978902	-0.0102105	0.0411341	-0.0301311	-0.000317297	0.00581064	-0.0064612	0.0600262	-0.0483789	-0.00312169	-0.0607143	0.0602019	0.0279981	-0.00255646	-0.0290659	-0.119946	0.00166697	0.197578	-0.0774835	1.99977e-16
	253	-0.0204447	-0.0883436	0.0678094	0.0343457	-0.0124142	-0.106374	0.10239	-0.0154151	0.0186796	0.00467103	0.0579215	-0.0568263	0.011681	0.0230399	-0.0397587	0.725006	0.640774	-1.08759	-0.0809584	0.0802752	1.01118	-1.09214	-0.0546649	0.112421	0.229234	-0.527069	0.152931	-1.29342e-15
	254	0.221894	0.171794	0.314851	-0.610513	-0.0233971	-0.0709398	0.0813857	-0.0154151	0.0186796	-0.341185	0.685095	-0.372491	0.866919	-0.0102288	-0.935338	-0.314015	-0.365979	0.546857	-0.559051	0.554333	-0.615017	0.372642	0.323483	-0.119946	0.00166697	0.197578	-0.0774835	1.53266e-16
	255	-0.763338	1.09503	-0.676478	0.253954	-0.0233971	-0.0709398	0.0813857	-0.0807827	0.0978902	0.360526	0.412709	-0.652256	0.59391	-0.286024	-0.313878	-0.591633	0.21169	0.257992	0.457866	-0.454003	0.0279981	-0.00255646	-0.0290659	-0.119946	0.00166697	0.197578	-0.0774835	-6.63972e-16
	256	0.496183	0.400868	-0.377126	-0.421658	-0.0233971	-0.0709398	0.0813857	-0.50905	0.616853	-0.341185	0.685095	-0.372491	-0.000317297	0.00581064	-0.0064612	-0.591633	0.21169	0.257992	-0.579295	0.574407	0.395907	-0.717957	0.267578	-0.119946	0.00166697	0.197578	-0.0774835	-9.77869e-16
	257	-0.492045	-0.594583	0.545622	0.439679	-0.0124142	-0.106374	0.10239	-0.0807827	0.0978902	0.775907	0.834646	-1.35447	-0.000317297	0.00581064	-0.0064612	0.0600262	-0.0483789	-0.00312169	-0.559051	0.554333	0.386332	0.334583	-0.769175	0.340822	0.452918	-0.308889	-0.521249	6.45724e-15
	258	0.436581	-0.555483	-0.42486	0.511832	-0.00143124	-0.141807	0.123394	-0.0154151	0.0186796	-0.341185	0.685095	-0.372491	0.272691	0.281606	-0.627921	0.0184745	-0.0214031	0.00462099	-0.559051	0.554333	0.395907	-0.717957	0.267578	-0.581119	0.448876	-0.312832	0.375321	-6.21784e-16
	259	-0.490547	0.364759	-0.411417	0.441244	-0.0124142	-0.106374	0.10239	-0.0154151	0.0186796	-0.0102105	0.0411341	-0.0301311	-0.000317297	0.00581064	-0.0064612	-0.591633	0.21169	0.257992	-0.0607143	0.0602019	0.000255531	-0.00153554	0.00123978	-0.101823	0.007198	0.145015	-0.0500727	1.99977e-16
	260	-0.0204447	-0.0883436	0.0678094	0.0343457	-0.0124142	-0.106374	0.10239	-0.0807827	0.0978902	-1.41363	0.585907	0.529399	0.00568183	0.0144253	-0.0231099	0.0184745	-0.0214031	0.00462099	-0.579295	0.574407	0.000255531	-0.00153554	0.00123978	0.340822	0.452918	-0.308889	-0.521249	8.62823e-16
	261	-0.550149	-0.591592	-0.459151	1.37473	-0.0124142	-0.106374	0.10239	-0.0807827	0.0978902	0.00467103	0.0579215	-0.0568263	0.00568183	0.0144253	-0.0231099	0.392516	0.296197	-0.545358	-0.0809584	0.0802752	0.358589	0.335604	-0.73887	0.340822	0.452918	-0.308889	-0.521249	1.2096e-15
	262	0.208817	0.157757	-0.657045	0.273871	-0.0124142	-0.106374	0.10239	-0.0154151	0.0186796	0.6915	-0.231252	-0.309896	0.00568183	0.0144253	-0.0231099	0.392516	0.296197	-0.545358	-0.0809584	0.0802752	-0.27485	-0.341738	0.650432	-0.119946	0.00166697	0.197578	-0.0774835	2.32134e-16
	263	0.208817	0.157757	-0.657045	0.273871	-0.0233971	-0.0709398	0.0813857	-0.0154151	0.0186796	0.320764	-0.602827	0.312228	0.59391	-0.286024	-0.313878	-0.314015	-0.365979	0.546857	-0.579295	0.574407	-0.27485	-0.341738	0.650432	0.340822	0.452918	-0.308889	-0.521249	9.25846e-16
	264	0.208817	0.157757	-0.657045	0.273871	0.303197	0.232982	-0.463466	0.412852	-0.500283	-0.380947	-0.330441	0.591993	-0.267326	-0.26137	0.598349	-0.314015	-0.365979	0.546857	-0.0809584	0.0802752	-0.27485	-0.341738	0.650432	0.108455	0.225351	0.415758	-0.751663	1.34785e-15
	265	0.208817	0.157757	-0.657045	0.273871	-0.0124142	-0.106374	0.10239	0.0499524	-0.060531	-0.0102105	0.0411341	-0.0301311	-0.000317297	0.00581064	-0.0064612	-0.314015	-0.365979	0.546857	-0.0404702	0.0401287	0.000255531	-0.00153554	0.00123978	0.340822	0.452918	-0.308889	-0.521249	1.99977e-16
	266	-0.0204447	-0.0883436	0.0678094	0.0343457	0.303197	0.232982	-0.463466	-0.0154151	0.0186796	-0.0250921	0.0243466	-0.00343594	-0.000317297	0.00581064	-0.0064612	0.0600262	-0.0483789	-0.00312169	-0.0607143	0.0602019	0.671013	-0.377755	-0.381614	0.112421	0.229234	-0.527069	0.152931	-3.31267e-15
	267	0.451155	0.417895	-0.410003	-0.370987	0.00955169	-0.177241	0.144398	0.543587	-0.658704	-0.326303	0.701882	-0.399186	0.290688	0.30745	-0.677867	-0.0646289	0.0325487	0.0201064	0.457866	-0.454003	-0.27485	-0.341738	0.650432	-0.548839	0.456054	0.524869	-0.474453	-2.69708e-15
	268	0.723947	-0.312373	-0.144942	-0.183698	1.10344	-2.50261	1.19943	0.47822	-0.579493	0.360526	0.412709	-0.652256	0.00568183	0.0144253	-0.0231099	0.296092	-0.599073	0.293486	0.437622	-0.433929	-0.27485	-0.341738	0.650432	0.112421	0.229234	-0.527069	0.152931	-2.51319e-17
	269	0.751597	0.675043	0.841812	-1.9509	-0.0233971	-0.0709398	0.0813857	0.412852	-0.500283	-0.0250921	0.0243466	-0.00343594	-0.315538	0.582055	-0.337152	-1.28484	0.498735	0.526848	0.827766	-0.820781	0.340422	-0.715916	0.328189	-0.119946	0.00166697	0.197578	-0.0774835	-1.40125e-15
	270	-0.535574	0.381786	-0.444294	0.491914	0.31418	0.197548	-0.442462	0.0499524	-0.060531	0.636857	-1.26358	0.681283	0.59391	-0.286024	-0.313878	1.00262	0.0631041	-0.798728	-0.0809584	0.0802752	-0.284426	0.710803	-0.386321	-0.562591	-0.444053	0.651482	0.393693	-1.9281e-16
	271	0.436581	-0.555483	-0.42486	0.511832	-0.620718	0.197623	0.36773	0.47822	-0.579493	0.305882	-0.619614	0.338924	0.326901	-0.553205	0.290933	-0.591633	0.21169	0.257992	0.437622	-0.433929	-0.284426	0.710803	-0.386321	0.820118	0.0112404	0.148958	-0.946642	6.77123e-16
	272	-1.28296	-1.31287	1.68253	0.706828	-0.0233971	-0.0709398	0.0813857	0.412852	-0.500283	-0.0250921	0.0243466	-0.00343594	-0.000317297	0.00581064	-0.0064612	0.0733464	0.900843	-0.82648	-0.0809584	0.0802752	0.0279981	-0.00255646	-0.0290659	0.112421	0.229234	-0.527069	0.152931	-3.31267e-15
	273	1.39436	1.43037	-1.36563	-1.18165	-0.0233971	-0.0709398	0.0813857	-0.0807827	0.0978902	0.6915	-0.231252	-0.309896	0.00568183	0.0144253	-0.0231099	-0.939034	1.79253	-0.838746	-0.0404702	0.0401287	0.68918	0.673764	-1.44867	0.344788	0.456802	-1.25172	0.383346	2.32134e-16
	274	0.496183	0.400868	-0.377126	-0.421658	-0.0233971	-0.0709398	0.0813857	-0.0807827	0.0978902	-0.0250921	0.0243466	-0.00343594	-0.588546	0.30626	0.284307	0.0184745	-0.0214031	0.00462099	0.457866	-0.454003	-0.302593	-0.340717	0.680738	-0.562591	-0.444053	0.651482	0.393693	-2.31607e-15
	275	-1.56883	-0.596637	0.445577	1.40392	-0.238258	1.37795	-0.980481	-0.443682	0.537642	0.320764	-0.602827	0.312228	-1.43778	0.348143	1.16324	0.961072	0.0900799	-0.790986	-0.559051	0.554333	-0.917865	0.033461	1.00298	0.587751	-0.216327	0.873604	-1.17706	-2.23341e-16
	276	-1.06658	2.8157	-0.959559	-0.765484	-0.620718	0.197623	0.36773	-0.0807827	0.0978902	-0.0350907	-0.957614	0.907658	-0.000317297	0.00581064	-0.0064612	-0.106181	0.0595245	0.027849	0.915715	-0.907988	0.386332	0.334583	-0.769175	1.116	-2.43221	0.431598	1.14808	7.03081e-15
	277	0.464232	0.431932	0.561893	-1.25537	-0.294124	0.501544	-0.177122	-0.0154151	0.0186796	0.375407	0.429496	-0.678951	0.27869	0.290221	-0.644569	0.0184745	-0.0214031	0.00462099	-0.0607143	0.0602019	0.0279981	-0.00255646	-0.0290659	0.112421	0.229234	-0.527069	0.152931	4.87915e-16
	278	0.236468	1.14517	0.329709	-1.49333	0.551006	-1.32221	0.661413	-0.312397	0.378553	0.651738	-1.24679	0.654588	-0.0365302	0.866465	-0.975261	0.670134	-0.281472	-0.256493	0.935959	-0.928061	-1.23029	0.74682	0.645726	-1.04666	1.79066	-0.897291	-0.0674314	-5.55429e-16
	279	1.42331	-0.519374	-0.390569	-0.35107	-0.261176	0.395243	-0.114109	-0.378315	0.458431	0.360526	0.412709	-0.652256	0.290688	0.30745	-0.677867	-0.0646289	0.0325487	0.0201064	0.956203	-0.948134	0.330846	0.336625	-0.708564	-0.0837001	0.012729	0.0924516	-0.0226619	4.39175e-15
	280	0.0245827	-0.105371	0.100686	-0.016325	-0.0124142	-0.106374	0.10239	0.0499524	-0.060531	0.320764	-0.602827	0.312228	-0.000317297	0.00581064	-0.0064612	0.0600262	-0.0483789	-0.00312169	-0.579295	0.574407	0.0279981	-0.00255646	-0.0290659	-0.0655773	0.0182601	0.0398884	0.00474883	1.37782e-15
	281	0.0245827	-0.105371	0.100686	-0.016325	-0.294124	0.501544	-0.177122	0.0499524	-0.060531	-0.0102105	0.0411341	-0.0301311	-0.576547	0.323489	0.25101	-0.0230772	0.00557281	0.0123637	-0.0404702	0.0401287	0.0557406	-0.00357737	-0.0593716	0.591717	-0.212443	-0.0692223	-0.272462	7.65601e-16
	282	0.633892	-0.278318	-0.210695	-0.0823562	-0.328025	-0.445729	0.668246	-0.378315	0.458431	-0.0250921	0.0243466	-0.00343594	-0.303539	0.599285	-0.37045	-0.0646289	0.0325487	0.0201064	0.437622	-0.433929	-0.302593	-0.340717	0.680738	-0.0837001	0.012729	0.0924516	-0.0226619	4.57435e-15
	283	0.633892	-0.278318	-0.210695	-0.0823562	0.00955169	-0.177241	0.144398	0.11532	-0.139742	-0.0250921	0.0243466	-0.00343594	0.284689	0.298835	-0.661218	0.309412	0.350149	-0.529872	-0.0809584	0.0802752	0.0557406	-0.00357737	-0.0593716	-0.316067	-0.214838	0.817098	-0.253077	3.57775e-15
	284	0.451155	0.417895	-0.410003	-0.370987	0.303197	0.232982	-0.463466	-0.0154151	0.0186796	-0.0102105	0.0411341	-0.0301311	0.872918	-0.00161419	-0.951986	-0.355567	-0.339003	0.5546	-0.0607143	0.0602019	-0.27485	-0.341738	0.650432	0.130949	-0.663694	0.437245	0.171303	6.78117e-16
	285	-1.09873	-1.04974	0.924804	0.997024	0.629791	0.536903	-1.00832	-0.0154151	0.0186796	2.17933	0.289873	-1.914	0.557697	0.57463	-1.28268	-0.106181	0.0595245	0.027849	-0.121447	0.120422	0.0834832	-0.00459828	-0.0896772	0.112421	0.229234	-0.527069	0.152931	-3.68007e-15
	286	-0.0204447	-0.0883436	0.0678094	0.0343457	-0.564852	1.07403	-0.435629	0.0499524	-0.060531	-0.326303	0.701882	-0.399186	0.00568183	0.0144253	-0.0231099	0.0184745	-0.0214031	0.00462099	-0.579295	0.574407	-0.247542	-0.456329	0.73365	0.613805	-0.203029	-1.06461	0.659543	9.52334e-16
	287	-0.47747	0.378796	0.560479	-0.44314	-0.0124142	-0.106374	0.10239	-0.443682	0.537642	-1.41363	0.585907	0.529399	0.00568183	0.0144253	-0.0231099	0.337644	-0.626049	0.285743	0.437622	-0.433929	0.368164	-0.716937	0.297884	0.591717	-0.212443	-0.0692223	-0.272462	8.62823e-16
	288	-0.294734	-0.317417	0.759787	-0.154509	0.922484	-0.106448	-0.707802	0.0499524	-0.060531	0.375407	0.429496	-0.678951	-0.309538	0.59067	-0.353801	0.296092	-0.599073	0.293486	0.437622	-0.433929	-0.284426	0.710803	-0.386321	0.591312	0.686016	-1.0861	-0.263424	2.11003e-16
	289	-0.202047	-0.0336892	0.119712	0.0875398	0.629791	0.536903	-1.00832	-0.0154151	0.0186796	-0.0102105	0.0411341	-0.0301311	0.00568183	0.0144253	-0.0231099	0.0184745	-0.0214031	0.00462099	-0.0607143	0.0602019	0.0279981	-0.00255646	-0.0290659	-0.581119	0.448876	-0.312832	0.375321	4.42364e-16
	290	-1.50923	0.359714	0.493311	0.470432	-0.0233971	-0.0709398	0.0813857	-0.0154151	0.0186796	-0.395828	-0.347228	0.618689	0.284689	0.298835	-0.661218	0.0184745	-0.0214031	0.00462099	-0.0607143	0.0602019	0.0279981	-0.00255646	-0.0290659	0.363315	-0.436127	-0.287402	0.401718	1.8602e-15
	291	0.723947	-0.312373	-0.144942	-0.183698	-0.294124	0.501544	-0.177122	-0.0154151	0.0186796	-0.341185	0.685095	-0.372491	0.59391	-0.286024	-0.313878	0.0600262	-0.0483789	-0.00312169	-0.559051	0.554333	-0.302593	-0.340717	0.680738	-0.33419	-0.220369	0.869661	-0.280487	-2.02818e-16
	292	-0.262783	-0.348482	-0.179233	0.679204	-0.294124	0.501544	-0.177122	-0.0154151	0.0186796	-0.0102105	0.0411341	-0.0301311	-0.000317297	0.00581064	-0.0064612	0.0184745	-0.0214031	0.00462099	0.457866	-0.454003	0.671013	-0.377755	-0.381614	-0.562591	-0.444053	0.651482	0.393693	1.99977e-16
	293	-0.522498	0.395823	0.527602	-0.39247	0.584907	-0.374936	-0.183955	0.412852	-0.500283	-0.341185	0.685095	-0.372491	0.0598921	-0.820385	0.895743	-0.342247	0.610218	-0.268759	-0.599539	0.59448	-0.615017	0.372642	0.323483	0.112421	0.229234	-0.527069	0.152931	1.41095e-15
	294	0.738521	0.661006	-0.130084	-1.06652	-0.294124	0.501544	-0.177122	-0.0154151	0.0186796	-0.0102105	0.0411341	-0.0301311	-0.315538	0.582055	-0.337152	-0.259143	0.556267	-0.284244	0.457866	-0.454003	0.340422	-0.715916	0.328189	-0.29057	-0.284568	0.883462	-0.266161	3.55042e-16
	295	-0.550149	-0.591592	-0.459151	1.37473	0.303197	0.232982	-0.463466	-0.443682	0.537642	-1.42851	0.569119	0.556094	-0.000317297	0.00581064	-0.0064612	0.0600262	-0.0483789	-0.00312169	-0.559051	0.554333	0.000255531	-0.00153554	0.00123978	-1.00524	-0.889773	1.10539	0.864869	-1.38768e-15
	296	-0.065472	-0.0713163	0.0349328	0.0850164	-0.564852	1.07403	-0.435629	-0.0154151	0.0186796	0.360526	0.412709	-0.652256	0.599909	-0.277409	-0.330527	-0.355567	-0.339003	0.5546	-0.0607143	0.0602019	-1.28577	0.748862	0.706337	0.134509	0.238649	-1.52246	1.08494	1.25126e-15
	297	-0.065472	-0.0713163	0.0349328	0.0850164	0.640774	0.50147	-0.987314	0.0499524	-0.060531	0.761025	0.817858	-1.32777	-0.255328	-0.244141	0.565052	0.628582	-0.254496	-0.24875	-0.0607143	0.0602019	0.0557406	-0.00357737	-0.0593716	-0.987113	-0.884242	1.05282	0.89228	-2.18105e-15
	298	-0.293236	0.641924	-0.197252	-0.152944	-0.553869	1.03859	-0.414625	0.0499524	-0.060531	-0.380947	-0.330441	0.591993	-0.303539	0.599285	-0.37045	0.0317947	0.927819	-0.818737	-0.101202	0.100348	0.698755	-0.378776	-0.41192	0.864699	-0.86839	-0.824945	0.90833	-1.43573e-15
	299	0.922756	0.924134	-0.887815	-0.77632	-0.317042	-0.481163	0.68925	0.0499524	-0.060531	-0.0648539	-0.991189	0.961048	-0.309538	0.59067	-0.353801	-0.0230772	0.00557281	0.0123637	0.935959	-0.928061	0.386332	0.334583	-0.769175	-0.77724	0.23237	0.306689	0.199728	6.52187e-16
	300	0.0245827	-0.105371	0.100686	-0.016325	-0.0233971	-0.0709398	0.0813857	1.25725e-15	-1.5235e-15	-0.0250921	0.0243466	-0.00343594	-0.000317297	0.00581064	-0.0064612	0.0600262	-0.0483789	-0.00312169	-0.0404702	0.0401287	0.000255531	-0.00153554	0.00123978	-0.119946	0.00166697	0.197578	-0.0774835	-3.31267e-15
	301	0.0245827	-0.105371	0.100686	-0.016325	-0.0233971	-0.0709398	0.0813857	1.25725e-15	-1.5235e-15	-0.0250921	0.0243466	-0.00343594	-0.000317297	0.00581064	-0.0064612	0.0600262	-0.0483789	-0.00312169	-0.0404702	0.0401287	0.000255531	-0.00153554	0.00123978	-0.119946	0.00166697	0.197578	-0.0774835	-3.31267e-15
	302	-0.764836	0.135685	0.28056	0.252389	-0.317042	-0.481163	0.68925	0.0499524	-0.060531	-1.83901	-0.817991	2.1427	0.557697	0.57463	-1.28268	-0.0646289	0.0325487	0.0201064	-0.0607143	0.0602019	-0.302593	-0.340717	0.680738	-1.21988	-0.21335	0.760592	0.670904	-3.1994e-15
	303	1.37828	-0.502347	-0.423446	-0.3004	0.291262	-0.785159	0.423909	0.0499524	-0.060531	0.00467103	0.0579215	-0.0568263	1.34608	-1.05041	-0.240227	-0.106181	0.0595245	0.027849	-0.559051	0.554333	0.358589	0.335604	-0.73887	0.167194	-0.652632	0.332118	0.226125	-3.26864e-15
	304	-0.30781	-0.331454	-0.212109	0.729875	-0.272159	0.430677	-0.135113	-0.378315	0.458431	0.00467103	0.0579215	-0.0568263	-0.534335	-0.528551	1.20316	1.00262	0.0631041	-0.798728	-0.0809584	0.0802752	0.330846	0.336625	-0.708564	0.148667	0.240296	-0.632195	0.207753	2.39359e-16
	305	-0.280159	0.655961	0.774644	-1.03733	-0.317042	-0.481163	0.68925	-0.378315	0.458431	-0.0250921	0.0243466	-0.00343594	-0.570548	0.332104	0.234361	0.267861	0.377125	-0.522129	-0.559051	0.554333	0.0557406	-0.00357737	-0.0593716	0.144701	0.236413	0.310631	-0.696842	6.64733e-15
	306	0.0245827	-0.105371	0.100686	-0.016325	-0.0233971	-0.0709398	0.0813857	-0.0807827	0.0978902	-0.0250921	0.0243466	-0.00343594	-0.000317297	0.00581064	-0.0064612	0.0600262	-0.0483789	-0.00312169	-0.0404702	0.0401287	0.000255531	-0.00153554	0.00123978	-0.119946	0.00166697	0.197578	-0.0774835	-3.31267e-15
	307	-0.0204447	-0.0883436	0.0678094	0.0343457	-0.261176	0.395243	-0.114109	-0.378315	0.458431	-0.0102105	0.0411341	-0.0301311	0.290688	0.30745	-0.677867	1.89035	-0.747659	-0.763234	-0.579295	0.574407	0.698755	-0.378776	-0.41192	-0.526345	-0.432991	0.546355	0.448514	1.00135e-15
	308	-0.764836	0.135685	0.28056	0.252389	0.336146	0.126681	-0.400454	-0.0154151	0.0186796	0.320764	-0.602827	0.312228	-0.588546	0.30626	0.284307	1.28024	-0.514566	-0.509863	-0.559051	0.554333	1.0016	-0.0395948	-1.09142	-0.33419	-0.220369	0.869661	-0.280487	1.15161e-15
	309	0.451155	0.417895	-0.410003	-0.370987	0.258313	-0.678858	0.360897	0.906487	-1.09846	0.360526	0.412709	-0.652256	0.290688	0.30745	-0.677867	0.545478	-0.200545	-0.233264	-0.0607143	0.0602019	0.726498	-0.379797	-0.442226	-0.508222	-0.42746	0.493792	0.475925	4.39175e-15
	310	0.648466	0.69506	-0.195837	-0.965175	0.31418	0.197548	-0.442462	-0.443682	0.537642	0.305882	-0.619614	0.338924	0.101511	-0.154915	0.0705782	-0.355567	-0.339003	0.5546	-0.0607143	0.0602019	-0.587274	0.371621	0.293177	0.568818	1.57506	-1.10759	-1.18639	1.54568e-16
	311	1.23911	0.0574352	-0.578341	-0.543513	-0.0233971	-0.0709398	0.0813857	-0.378315	0.458431	0.305882	-0.619614	0.338924	-0.582547	0.314875	0.267658	-0.397119	-0.312028	0.562342	0.457866	-0.454003	0.0279981	-0.00255646	-0.0290659	-0.101823	0.007198	0.145015	-0.0500727	6.2193e-16
	312	0.23497	0.185831	1.28675	-1.4949	0.00955169	-0.177241	0.144398	-0.443682	0.537642	-0.326303	0.701882	-0.399186	0.605909	-0.268795	-0.347176	-0.397119	-0.312028	0.562342	-0.0404702	0.0401287	0.0557406	-0.00357737	-0.0593716	-0.316067	-0.214838	0.817098	-0.253077	-1.68472e-15
	313	-0.065472	-0.0713163	0.0349328	0.0850164	-0.0124142	-0.106374	0.10239	-0.443682	0.537642	0.00467103	0.0579215	-0.0568263	-0.000317297	0.00581064	-0.0064612	0.0600262	-0.0483789	-0.00312169	-0.579295	0.574407	0.000255531	-0.00153554	0.00123978	-0.585084	0.444992	0.629995	-0.529274	3.71263e-15
	314	0.723947	-0.312373	-0.144942	-0.183698	0.303197	0.232982	-0.463466	0.0499524	-0.060531	-0.0102105	0.0411341	-0.0301311	0.00568183	0.0144253	-0.0231099	0.0184745	-0.0214031	0.00462099	-0.599539	0.59448	0.698755	-0.378776	-0.41192	-0.0837001	0.012729	0.0924516	-0.0226619	4.42364e-16
	315	0.406128	0.434923	-0.442879	-0.320317	0.00955169	-0.177241	0.144398	0.11532	-0.139742	-0.726803	0.296733	0.276329	0.0176801	0.0316546	-0.0564074	-0.0646289	0.0325487	0.0201064	0.437622	-0.433929	-0.615017	0.372642	0.323483	-0.0837001	0.012729	0.0924516	-0.0226619	4.35642e-15
	316	0.406128	0.434923	-0.442879	-0.320317	0.00955169	-0.177241	0.144398	0.0499524	-0.060531	0.636857	-1.26358	0.681283	-0.255328	-0.244141	0.565052	0.309412	0.350149	-0.529872	0.437622	-0.433929	-0.27485	-0.341738	0.650432	0.399561	-0.425065	-0.392529	0.456539	2.13186e-15
	317	0.483106	0.386831	-1.34902	0.462726	-0.0233971	-0.0709398	0.0813857	1.25725e-15	-1.5235e-15	-0.0250921	0.0243466	-0.00343594	-0.000317297	0.00581064	-0.0064612	0.0600262	-0.0483789	-0.00312169	-0.0404702	0.0401287	0.000255531	-0.00153554	0.00123978	-0.119946	0.00166697	0.197578	-0.0774835	-3.31267e-15
	318	0.0245827	-0.105371	0.100686	-0.016325	-0.0233971	-0.0709398	0.0813857	-0.0807827	0.0978902	-0.0250921	0.0243466	-0.00343594	-0.000317297	0.00581064	-0.0064612	0.0600262	-0.0483789	-0.00312169	-0.0404702	0.0401287	0.000255531	-0.00153554	0.00123978	-0.119946	0.00166697	0.197578	-0.0774835	-3.31267e-15
	319	1.14902	-0.748448	0.301408	-0.539925	0.325163	0.162114	-0.421458	-0.443682	0.537642	-0.766565	-0.718803	1.24081	0.011681	0.0230399	-0.0397587	0.58703	-0.227521	-0.241007	-0.0607143	0.0602019	-0.27485	-0.341738	0.650432	-0.544468	-0.438522	0.598918	0.421103	2.52225e-16
	320	-0.522498	0.395823	0.527602	-0.39247	0.325163	0.162114	-0.421458	-0.378315	0.458431	0.0195526	0.074709	-0.0835215	0.0176801	0.0316546	-0.0564074	0.58703	-0.227521	-0.241007	0.417378	-0.413856	-0.587274	0.371621	0.293177	-0.0837001	0.012729	0.0924516	-0.0226619	-8.52004e-15
	321	-0.764836	0.135685	0.28056	0.252389	0.00955169	-0.177241	0.144398	-0.312947	0.379221	0.00467103	0.0579215	-0.0568263	-0.000317297	0.00581064	-0.0064612	-0.688057	-0.68358	1.09684	-0.579295	0.574407	-0.302593	-0.340717	0.680738	-0.795363	0.226839	0.359252	0.172317	3.71263e-15
	322	1.90799	0.000901377	0.103515	-1.64079	-0.0233971	-0.0709398	0.0813857	0.0499524	-0.060531	0.305882	-0.619614	0.338924	0.00568183	0.0144253	-0.0231099	0.0184745	-0.0214031	0.00462099	0.437622	-0.433929	-0.302593	-0.340717	0.680738	-0.119946	0.00166697	0.197578	-0.0774835	-6.76062e-17
	323	0.449657	-0.541446	0.547036	-0.372552	0.540023	-1.28678	0.640409	-0.937317	1.13581	0.706382	-0.214465	-0.336591	0.599909	-0.277409	-0.330527	-0.0230772	0.00557281	0.0123637	-1.07763	1.06854	-1.89147	0.0704994	2.06533	0.399517	-0.441461	0.596052	-0.482535	-1.67409e-16
	324	0.346526	-0.521429	-0.490613	0.613173	-0.86948	0.699239	0.151231	0.906487	-1.09846	1.42297	-0.470063	-0.643051	0.053893	-0.829	0.912392	-0.245823	1.50549	-1.1076	0.956203	-0.948134	-1.5982	1.46222	0.349082	-1.05022	0.888317	1.06241	-0.981065	1.35394e-15
	325	0.509259	0.414905	0.59477	-1.30604	0.00955169	-0.177241	0.144398	-0.0807827	0.0978902	0.00467103	0.0579215	-0.0568263	0.642121	-1.12945	0.621624	-1.24329	0.471759	0.519105	-1.59621	1.58274	0.349014	1.38814	-1.77562	0.35935	-0.440011	0.655424	-0.502877	1.90916e-15
	326	-0.776414	1.08099	-1.64837	1.13834	-0.294124	0.501544	-0.177122	0.412852	-0.500283	0.636857	-1.26358	0.681283	-0.267326	-0.26137	0.598349	-0.729608	-0.656604	1.10458	-0.0809584	0.0802752	0.661437	0.674785	-1.41837	0.130949	-0.663694	0.437245	0.171303	-1.61425e-16
	327	0.723947	-0.312373	-0.144942	-0.183698	-0.0572979	-1.01821	0.926753	0.0499524	-0.060531	0.00467103	0.0579215	-0.0568263	0.642121	-1.12945	0.621624	-0.0230772	0.00557281	0.0123637	1.95288	-1.9364	0.0279981	-0.00255646	-0.0290659	-0.330224	-0.216486	-0.0731652	0.624107	1.90916e-15
	328	0.953208	-0.0662717	-0.869796	0.0558279	0.31418	0.197548	-0.442462	0.412852	-0.500283	-0.0102105	0.0411341	-0.0301311	0.011681	0.0230399	-0.0397587	-0.355567	-0.339003	0.5546	-0.0404702	0.0401287	0.000255531	-0.00153554	0.00123978	0.122208	1.12546	0.289145	-1.61981	6.84751e-16
	329	0.483106	0.386831	-1.34902	0.462726	0.584907	-0.374936	-0.183955	-0.0807827	0.0978902	-0.0250921	0.0243466	-0.00343594	-0.903766	0.882505	-0.0463842	0.615262	-1.20372	0.574608	0.457866	-0.454003	0.0184226	1.04998	-1.06582	0.153037	-0.65428	-0.558145	1.10331	-4.04644e-16
	330	-1.4642	0.342687	0.526188	0.419762	1.19321	-0.678932	-0.449295	0.412852	-0.500283	-0.0102105	0.0411341	-0.0301311	0.59391	-0.286024	-0.313878	-0.0230772	0.00557281	0.0123637	-0.599539	0.59448	0.330846	0.336625	-0.708564	-1.25613	-0.224412	0.865719	0.616082	3.61514e-16
	331	-0.0335211	-0.102381	-0.904087	0.91873	0.629791	0.536903	-1.00832	0.906487	-1.09846	-0.657278	1.34584	-0.741545	-0.630758	1.1583	-0.667844	0.615262	-1.20372	0.574608	-0.0404702	0.0401287	0.0184226	1.04998	-1.06582	-1.04229	0.896084	-0.823242	0.828125	5.10085e-16
	332	-0.523996	-0.563518	1.48464	-0.394035	-1.20706	0.430751	0.675079	0.971855	-1.17767	-1.42851	0.569119	0.556094	0.642121	-1.12945	0.621624	-0.578313	1.16091	-0.565366	-0.121447	0.120422	-0.549956	-0.68194	1.29962	-1.25257	0.677932	-1.09398	1.52972	-3.18967e-16
	333	-1.00568	0.834889	-0.92352	0.898813	-0.328025	-0.445729	0.668246	-0.50905	0.616853	0.636857	-1.26358	0.681283	-1.49199	1.18295	0.244384	0.0600262	-0.0483789	-0.00312169	-0.0404702	0.0401287	1.34177	-0.753975	-0.764469	0.595682	-0.20856	-1.01205	0.632132	5.41516e-16
	334	0.48011	-1.53185	0.565055	0.459596	-0.891446	0.770107	0.109223	-0.50905	0.616853	-0.341185	0.685095	-0.372491	1.18814	-0.577859	-0.621295	-0.578313	1.16091	-0.565366	-0.579295	0.574407	1.36951	-0.754996	-0.794774	0.364921	-0.434555	0.660746	-0.51932	5.72232e-16
	335	0.23497	0.185831	1.28675	-1.4949	-1.80438	0.699314	0.961423	-0.0807827	0.0978902	0.0195526	0.074709	-0.0835215	0.642121	-1.12945	0.621624	0.725006	0.640774	-1.08759	-0.0809584	0.0802752	-0.624592	1.42518	-0.713271	0.650861	-1.98889	0.864015	0.696288	3.44371e-15
	336	-1.5266	1.36416	1.44719	-1.2461	0.31418	0.197548	-0.442462	0.906487	-1.09846	0.982713	-1.89075	0.996947	0.011681	0.0230399	-0.0397587	0.725006	0.640774	-1.08759	-0.0404702	0.0401287	1.34177	-0.753975	-0.764469	0.838646	-0.881688	1.11327	-0.92827	-1.30519e-15
	337	-0.882542	-0.817675	-0.771946	2.12093	0.629791	0.536903	-1.00832	-0.0807827	0.0978902	-0.642396	1.36263	-0.76824	-1.759	0.915773	0.849195	0.851328	-1.75441	0.871216	-0.0607143	0.0602019	-0.577699	-0.680919	1.32993	0.838646	-0.881688	1.11327	-0.92827	-1.94726e-15
	338	0.509259	0.414905	0.59477	-1.30604	1.19321	-0.678932	-0.449295	-0.50905	0.616853	0.0344342	0.0914965	-0.110217	-0.534335	-0.528551	1.20316	-0.132821	-1.83892	1.67457	0.956203	-0.948134	0.671013	-0.377755	-0.381614	-0.124721	1.7947	-0.893349	-0.964001	-3.54561e-16
	339	-0.776414	1.08099	-1.64837	1.13834	-0.564852	1.07403	-0.435629	0.906487	-1.09846	2.45566	-1.38641	-0.580457	-0.534335	-0.528551	1.20316	1.28024	-0.514566	-0.509863	0.457866	-0.454003	-0.955183	1.08702	-0.00346686	1.78267	-0.868231	0.121824	-0.892834	8.69329e-17
	340	-0.843312	-0.775565	2.14374	-0.532219	-0.564852	1.07403	-0.435629	-0.0807827	0.0978902	0.375407	0.429496	-0.678951	0.648121	-1.12083	0.604975	-0.619864	1.18789	-0.557624	-0.0404702	0.0401287	0.680588	-1.4303	0.655139	0.838646	-0.881688	1.11327	-0.92827	1.4395e-16
	341	0.48011	-1.53185	0.565055	0.459596	1.80152	-0.982928	-0.714635	0.906487	-1.09846	0.967831	-1.90754	1.02364	-0.630758	1.1583	-0.667844	0.615262	-1.20372	0.574608	-0.101202	0.100348	0.992028	1.01295	-2.12817	-0.771264	-0.660634	1.32889	0.174245	5.10108e-16
	342	0.677421	-1.25469	0.779221	-0.134592	0.956385	0.840825	-1.55317	-0.0807827	0.0978902	0.636857	-1.26358	0.681283	-1.17677	0.606709	0.575075	0.0600262	-0.0483789	-0.00312169	0.956203	-0.948134	-0.577699	-0.680919	1.32993	1.06705	-0.658005	1.33145	-1.60245	-1.9204e-16
	343	1.33326	-0.48532	-0.456322	-0.249729	-2.41268	1.00331	1.22676	-0.0807827	0.0978902	-0.395828	-0.347228	0.618689	-0.630758	1.1583	-0.667844	-1.88163	1.68105	-0.0431393	-0.0404702	0.0401287	1.0016	-0.0395948	-1.09142	0.650861	-1.98889	0.864015	0.696288	5.10136e-16
	344	1.19555	0.193866	-0.622754	-0.589031	0.303197	0.232982	-0.463466	0.412852	-0.500283	0.375407	0.429496	-0.678951	0.00568183	0.0144253	-0.0231099	-0.633185	0.238666	0.265735	-0.599539	0.59448	-0.945608	0.0344819	1.03329	-0.119946	0.00166697	0.197578	-0.0774835	7.42104e-16
	345	0.967783	0.907107	-0.854938	-0.826991	0.866617	-0.982854	0.0955569	-0.0807827	0.0978902	-0.0102105	0.0411341	-0.0301311	1.78237	-0.869694	-0.928712	-0.119501	-0.889697	0.851207	0.457866	-0.454003	0.698755	-0.378776	-0.41192	0.149072	-0.658163	0.384681	0.198714	6.84588e-16
	346	-1.4642	0.342687	0.526188	0.419762	-0.654619	-0.74965	1.2131	-0.0807827	0.0978902	0.320764	-0.602827	0.312228	0.59391	-0.286024	-0.313878	0.0184745	-0.0214031	0.00462099	-0.0404702	0.0401287	0.680588	-1.4303	0.655139	0.130544	0.234765	-0.579632	0.180342	9.25846e-16
	347	-0.763338	1.09503	-0.676478	0.253954	-0.00143124	-0.141807	0.123394	0.906487	-1.09846	0.6915	-0.231252	-0.309896	0.642121	-1.12945	0.621624	-0.259143	0.556267	-0.284244	-0.559051	0.554333	-1.28577	0.748862	0.706337	1.30338	-0.426554	-0.336022	-0.467441	-4.58586e-17
	348	0.483106	0.386831	-1.34902	0.462726	-0.339008	-0.410295	0.647242	0.906487	-1.09846	1.29881	-2.5515	1.366	-1.49199	1.18295	0.244384	0.0184745	-0.0214031	0.00462099	-0.0607143	0.0602019	0.0279981	-0.00255646	-0.0290659	-0.581119	0.448876	-0.312832	0.375321	4.91074e-16
	349	0.494685	-0.558474	0.579913	-0.423223	0.540023	-1.28678	0.640409	0.412852	-0.500283	-1.09754	-0.0748418	0.898453	-0.000317297	0.00581064	-0.0064612	-0.259143	0.556267	-0.284244	-1.07763	1.06854	0.680588	-1.4303	0.655139	0.587751	-0.216327	0.873604	-1.17706	-2.09832e-16
	350	0.266921	0.154767	0.347728	-0.661184	-0.339008	-0.410295	0.647242	-0.0807827	0.0978902	-0.657278	1.34584	-0.741545	0.545699	0.557401	-1.24938	-0.0230772	0.00557281	0.0123637	0.457866	-0.454003	0.0184226	1.04998	-1.06582	-0.581119	0.448876	-0.312832	0.375321	9.51625e-16
	351	-0.0204447	-0.0883436	0.0678094	0.0343457	-0.0124142	-0.106374	0.10239	-0.0154151	0.0186796	-0.0102105	0.0411341	-0.0301311	0.00568183	0.0144253	-0.0231099	0.0184745	-0.0214031	0.00462099	-0.0607143	0.0602019	0.0279981	-0.00255646	-0.0290659	-0.101823	0.007198	0.145015	-0.0500727	4.42364e-16
	352	-0.065472	-0.0713163	0.0349328	0.0850164	-0.0233971	-0.0709398	0.0813857	-0.0154151	0.0186796	0.360526	0.412709	-0.652256	0.00568183	0.0144253	-0.0231099	-0.0230772	0.00557281	0.0123637	0.956203	-0.948134	0.340422	-0.715916	0.328189	0.35935	-0.440011	0.655424	-0.502877	-2.51319e-17
	353	-0.523996	-0.563518	1.48464	-0.394035	-0.0124142	-0.106374	0.10239	-0.50905	0.616853	-0.0250921	0.0243466	-0.00343594	-0.588546	0.30626	0.284307	0.296092	-0.599073	0.293486	-0.0607143	0.0602019	0.000255531	-0.00153554	0.00123978	-0.119946	0.00166697	0.197578	-0.0774835	-2.31607e-15
	354	0.0245827	-0.105371	0.100686	-0.016325	-0.0233971	-0.0709398	0.0813857	-0.50905	0.616853	0.0118774	0.0633791	-0.067295	0.59391	-0.286024	-0.313878	-0.910802	0.816336	-0.0231305	-0.0809584	0.0802752	0.41364	0.219992	-0.685958	-0.119946	0.00166697	0.197578	-0.0774835	3.99175e-16
	355	-0.0204447	-0.0883436	0.0678094	0.0343457	-0.0233971	-0.0709398	0.0813857	-0.0154151	0.0186796	-0.341185	0.685095	-0.372491	-0.309538	0.59067	-0.353801	0.296092	-0.599073	0.293486	0.956203	-0.948134	-0.312168	0.711824	-0.356015	0.130949	-0.663694	0.437245	0.171303	9.29098e-16
	356	0.0245827	-0.105371	0.100686	-0.016325	-0.0233971	-0.0709398	0.0813857	-0.937317	1.13581	0.360526	0.412709	-0.652256	0.866919	-0.0102288	-0.935338	0.392516	0.296197	-0.545358	-0.0607143	0.0602019	0.330846	0.336625	-0.708564	-0.119946	0.00166697	0.197578	-0.0774835	-7.75535e-17
	357	0.0245827	-0.105371	0.100686	-0.016325	-0.0124142	-0.106374	0.10239	-0.0807827	0.0978902	0.6915	-0.231252	-0.309896	0.320902	-0.561819	0.307581	-0.314015	-0.365979	0.546857	-0.0404702	0.0401287	0.000255531	-0.00153554	0.00123978	0.35935	-0.440011	0.655424	-0.502877	-4.04189e-16
	358	-1.00717	-0.124452	0.0335183	0.897248	0.584907	-0.374936	-0.183955	-0.0807827	0.0978902	-0.0250921	0.0243466	-0.00343594	-0.315538	0.582055	-0.337152	-0.591633	0.21169	0.257992	-0.0404702	0.0401287	0.000255531	-0.00153554	0.00123978	-0.352717	0.672559	-0.0946519	-0.298859	-1.40125e-15
	359	-0.490547	0.364759	-0.411417	0.441244	-0.339008	-0.410295	0.647242	-0.0807827	0.0978902	-0.726803	0.296733	0.276329	0.27869	0.290221	-0.644569	0.0184745	-0.0214031	0.00462099	-1.07763	1.06854	0.0279981	-0.00255646	-0.0290659	-0.101823	0.007198	0.145015	-0.0500727	5.69846e-16
	360	0.967783	0.907107	-0.854938	-0.826991	-0.0233971	-0.0709398	0.0813857	-0.0807827	0.0978902	-0.0250921	0.0243466	-0.00343594	-0.000317297	0.00581064	-0.0064612	0.0600262	-0.0483789	-0.00312169	0.457866	-0.454003	0.000255531	-0.00153554	0.00123978	-1.50702	0.44095	0.626052	0.367295	-3.31267e-15
	361	0.483106	0.386831	-1.34902	0.462726	-0.0233971	-0.0709398	0.0813857	-0.0154151	0.0186796	-0.0250921	0.0243466	-0.00343594	0.545699	0.557401	-1.24938	-0.578313	1.16091	-0.565366	-0.0607143	0.0602019	-0.302593	-0.340717	0.680738	-0.119946	0.00166697	0.197578	-0.0774835	-1.48303e-15
	362	-0.0204447	-0.0883436	0.0678094	0.0343457	-0.0233971	-0.0709398	0.0813857	-0.0807827	0.0978902	0.6915	-0.231252	-0.309896	0.320902	-0.561819	0.307581	-0.259143	0.556267	-0.284244	-0.559051	0.554333	-0.302593	-0.340717	0.680738	-0.581119	0.448876	-0.312832	0.375321	-4.04189e-16
	363	-0.0204447	-0.0883436	0.0678094	0.0343457	-0.0233971	-0.0709398	0.0813857	-0.0154151	0.0186796	-0.395828	-0.347228	0.618689	0.59391	-0.286024	-0.313878	0.392516	0.296197	-0.545358	0.956203	-0.948134	-0.27485	-0.341738	0.650432	0.35935	-0.440011	0.655424	-0.502877	-2.95988e-16
	364	0.496183	0.400868	-0.377126	-0.421658	0.303197	0.232982	-0.463466	-0.0807827	0.0978902	-0.341185	0.685095	-0.372491	-0.582547	0.314875	0.267658	0.350964	0.323173	-0.537615	-0.0607143	0.0602019	0.340422	-0.715916	0.328189	0.340822	0.452918	-0.308889	-0.521249	5.73013e-16
	365	-0.293236	0.641924	-0.197252	-0.152944	-0.0124142	-0.106374	0.10239	-0.50905	0.616853	1.07712	0.15711	-0.958716	0.599909	-0.277409	-0.330527	-0.633185	0.238666	0.265735	0.437622	-0.433929	-0.615017	0.372642	0.323483	-0.33419	-0.220369	0.869661	-0.280487	4.79952e-16
	366	-0.065472	-0.0713163	0.0349328	0.0850164	-0.0124142	-0.106374	0.10239	-0.0154151	0.0186796	0.360526	0.412709	-0.652256	0.27869	0.290221	-0.644569	-0.0230772	0.00557281	0.0123637	-0.0607143	0.0602019	-0.302593	-0.340717	0.680738	0.591717	-0.212443	-0.0692223	-0.272462	5.61286e-16
	367	-0.294734	-0.317417	0.759787	-0.154509	-0.0124142	-0.106374	0.10239	-0.0154151	0.0186796	0.360526	0.412709	-0.652256	0.326901	-0.553205	0.290933	-0.0230772	0.00557281	0.0123637	-0.0607143	0.0602019	-0.642759	0.373663	0.353788	0.363315	-0.436127	-0.287402	0.401718	6.64843e-16
	368	-0.065472	-0.0713163	0.0349328	0.0850164	-0.0233971	-0.0709398	0.0813857	-0.0154151	0.0186796	0.360526	0.412709	-0.652256	0.326901	-0.553205	0.290933	-0.0230772	0.00557281	0.0123637	-0.0607143	0.0602019	-0.302593	-0.340717	0.680738	-0.119946	0.00166697	0.197578	-0.0774835	6.64843e-16
	369	-0.065472	-0.0713163	0.0349328	0.0850164	0.584907	-0.374936	-0.183955	-0.0807827	0.0978902	1.07712	0.15711	-0.958716	-0.261327	-0.252755	0.581701	-0.0230772	0.00557281	0.0123637	0.457866	-0.454003	0.000255531	-0.00153554	0.00123978	-0.124316	0.896243	0.123528	-0.973039	4.77819e-16
	370	-0.0204447	-0.0883436	0.0678094	0.0343457	0.0324696	0.805466	-0.721973	-0.50905	0.616853	0.360526	0.412709	-0.652256	-0.582547	0.314875	0.267658	0.0184745	-0.0214031	0.00462099	-0.0607143	0.0602019	-0.302593	-0.340717	0.680738	0.363315	-0.436127	-0.287402	0.401718	6.13708e-16
	371	-0.30781	-0.331454	-0.212109	0.729875	-0.0233971	-0.0709398	0.0813857	-0.0807827	0.0978902	-0.711921	0.31352	0.249634	-0.903766	0.882505	-0.0463842	0.0184745	-0.0214031	0.00462099	0.457866	-0.454003	0.671013	-0.377755	-0.381614	0.130544	0.234765	-0.579632	0.180342	6.66207e-16
	372	-0.0204447	-0.0883436	0.0678094	0.0343457	-0.294124	0.501544	-0.177122	-0.50905	0.616853	-0.0102105	0.0411341	-0.0301311	0.00568183	0.0144253	-0.0231099	0.0184745	-0.0214031	0.00462099	-0.0607143	0.0602019	0.0279981	-0.00255646	-0.0290659	-0.120351	0.900127	-0.819299	-0.0684448	4.42364e-16
	373	0.0245827	-0.105371	0.100686	-0.016325	-0.0233971	-0.0709398	0.0813857	0.412852	-0.500283	-0.0250921	0.0243466	-0.00343594	-0.000317297	0.00581064	-0.0064612	0.0600262	-0.0483789	-0.00312169	-0.0404702	0.0401287	0.000255531	-0.00153554	0.00123978	-0.119946	0.00166697	0.197578	-0.0774835	-3.31267e-15
	374	-0.262783	-0.348482	-0.179233	0.679204	0.584907	-0.374936	-0.183955	-0.50905	0.616853	0.360526	0.412709	-0.652256	-0.267326	-0.26137	0.598349	0.337644	-0.626049	0.285743	-0.0404702	0.0401287	-0.312168	0.711824	-0.356015	-0.581119	0.448876	-0.312832	0.375321	-6.1155e-16
	375	0.0245827	-0.105371	0.100686	-0.016325	-0.294124	0.501544	-0.177122	0.0499524	-0.060531	0.360526	0.412709	-0.652256	-0.000317297	0.00581064	-0.0064612	0.0600262	-0.0483789	-0.00312169	-0.0809584	0.0802752	0.0279981	-0.00255646	-0.0290659	0.573189	0.680485	-1.03354	-0.290834	-1.94037e-15
	376	-0.523996	-0.563518	1.48464	-0.394035	-0.0233971	-0.0709398	0.0813857	-0.0807827	0.0978902	-0.395828	-0.347228	0.618689	-0.000317297	0.00581064	-0.0064612	-0.314015	-0.365979	0.546857	-0.579295	0.574407	0.0279981	-0.00255646	-0.0290659	0.573189	0.680485	-1.03354	-0.290834	-1.17233e-15
	377	-0.492045	-0.594583	0.545622	0.439679	-0.0233971	-0.0709398	0.0813857	0.0499524	-0.060531	-0.0102105	0.0411341	-0.0301311	-0.000317297	0.00581064	-0.0064612	0.0600262	-0.0483789	-0.00312169	-0.0404702	0.0401287	0.000255531	-0.00153554	0.00123978	-0.119946	0.00166697	0.197578	-0.0774835	1.99977e-16
	378	0.723947	-0.312373	-0.144942	-0.183698	-0.0233971	-0.0709398	0.0813857	-0.50905	0.616853	-0.0250921	0.0243466	-0.00343594	-0.000317297	0.00581064	-0.0064612	0.0600262	-0.0483789	-0.00312169	-0.579295	0.574407	0.0279981	-0.00255646	-0.0290659	-0.119946	0.00166697	0.197578	-0.0774835	-3.31267e-15
	379	-0.0204447	-0.0883436	0.0678094	0.0343457	-0.294124	0.501544	-0.177122	0.412852	-0.500283	-0.0102105	0.0411341	-0.0301311	0.00568183	0.0144253	-0.0231099	0.0184745	-0.0214031	0.00462099	-0.0607143	0.0602019	0.0279981	-0.00255646	-0.0290659	-0.119946	0.00166697	0.197578	-0.0774835	4.42364e-16
	380	0.266921	0.154767	0.347728	-0.661184	0.911501	-0.0710143	-0.728806	-0.0154151	0.0186796	-0.0102105	0.0411341	-0.0301311	-0.588546	0.30626	0.284307	0.0184745	-0.0214031	0.00462099	-0.0607143	0.0602019	0.0557406	-0.00357737	-0.0593716	0.591717	-0.212443	-0.0692223	-0.272462	2.80827e-16
	381	-0.0204447	-0.0883436	0.0678094	0.0343457	-0.339008	-0.410295	0.647242	-0.0807827	0.0978902	-0.395828	-0.347228	0.618689	0.011681	0.0230399	-0.0397587	0.350964	0.323173	-0.537615	0.457866	-0.454003	0.000255531	-0.00153554	0.00123978	0.340822	0.452918	-0.308889	-0.521249	1.45758e-15
	382	-0.0204447	-0.0883436	0.0678094	0.0343457	-0.620718	0.197623	0.36773	-0.0807827	0.0978902	-0.341185	0.685095	-0.372491	0.00568183	0.0144253	-0.0231099	0.0184745	-0.0214031	0.00462099	-0.0809584	0.0802752	0.0279981	-0.00255646	-0.0290659	-0.119946	0.00166697	0.197578	-0.0774835	1.85098e-16
	383	0.0245827	-0.105371	0.100686	-0.016325	-0.620718	0.197623	0.36773	-0.0807827	0.0978902	-0.0102105	0.0411341	-0.0301311	-0.000317297	0.00581064	-0.0064612	0.0600262	-0.0483789	-0.00312169	0.437622	-0.433929	-0.615017	0.372642	0.323483	0.340822	0.452918	-0.308889	-0.521249	1.99977e-16
	384	-0.0204447	-0.0883436	0.0678094	0.0343457	-0.0233971	-0.0709398	0.0813857	0.0499524	-0.060531	-0.0102105	0.0411341	-0.0301311	-0.000317297	0.00581064	-0.0064612	0.0600262	-0.0483789	-0.00312169	-0.0404702	0.0401287	0.000255531	-0.00153554	0.00123978	-0.119946	0.00166697	0.197578	-0.0774835	1.99977e-16
	385	-0.0204447	-0.0883436	0.0678094	0.0343457	-0.0233971	-0.0709398	0.0813857	-0.0807827	0.0978902	-0.0102105	0.0411341	-0.0301311	0.00568183	0.0144253	-0.0231099	0.0184745	-0.0214031	0.00462099	-0.0404702	0.0401287	0.0279981	-0.00255646	-0.0290659	-0.119946	0.00166697	0.197578	-0.0774835	4.42364e-16
	386	0.723947	-0.312373	-0.144942	-0.183698	-0.0124142	-0.106374	0.10239	-0.443682	0.537642	0.360526	0.412709	-0.652256	0.00568183	0.0144253	-0.0231099	0.0184745	-0.0214031	0.00462099	-0.0607143	0.0602019	0.000255531	-0.00153554	0.00123978	-0.101823	0.007198	0.145015	-0.0500727	-2.51319e-17
	387	0.0245827	-0.105371	0.100686	-0.016325	-0.0233971	-0.0709398	0.0813857	-0.0807827	0.0978902	-0.0250921	0.0243466	-0.00343594	-0.000317297	0.00581064	-0.0064612	0.0600262	-0.0483789	-0.00312169	-0.0607143	0.0602019	-0.642759	0.373663	0.353788	-0.119946	0.00166697	0.197578	-0.0774835	-3.31267e-15
	388	-0.719809	0.118658	0.313437	0.201718	-0.0233971	-0.0709398	0.0813857	-0.0154151	0.0186796	-0.341185	0.685095	-0.372491	-0.000317297	0.00581064	-0.0064612	-0.591633	0.21169	0.257992	-0.579295	0.574407	0.0279981	-0.00255646	-0.0290659	-0.119946	0.00166697	0.197578	-0.0774835	-9.77869e-16
	389	0.0245827	-0.105371	0.100686	-0.016325	-0.0233971	-0.0709398	0.0813857	-0.0807827	0.0978902	-0.0250921	0.0243466	-0.00343594	-0.000317297	0.00581064	-0.0064612	0.0600262	-0.0483789	-0.00312169	-0.0404702	0.0401287	0.000255531	-0.00153554	0.00123978	-0.119946	0.00166697	0.197578	-0.0774835	-3.31267e-15
	390	0.0245827	-0.105371	0.100686	-0.016325	-0.0233971	-0.0709398	0.0813857	-0.0807827	0.0978902	-0.0250921	0.0243466	-0.00343594	-0.000317297	0.00581064	-0.0064612	0.0600262	-0.0483789	-0.00312169	-0.0404702	0.0401287	0.000255531	-0.00153554	0.00123978	-0.119946	0.00166697	0.197578	-0.0774835	-3.31267e-15
	391	0.0245827	-0.105371	0.100686	-0.016325	-0.0233971	-0.0709398	0.0813857	0.412852	-0.500283	0.360526	0.412709	-0.652256	-0.000317297	0.00581064	-0.0064612	0.0600262	-0.0483789	-0.00312169	-0.0607143	0.0602019	0.0279981	-0.00255646	-0.0290659	-0.119946	0.00166697	0.197578	-0.0774835	-1.94037e-15
	392	0.0245827	-0.105371	0.100686	-0.016325	-0.294124	0.501544	-0.177122	0.412852	-0.500283	-0.0250921	0.0243466	-0.00343594	-0.000317297	0.00581064	-0.0064612	0.0600262	-0.0483789	-0.00312169	-0.0404702	0.0401287	0.000255531	-0.00153554	0.00123978	-0.581119	0.448876	-0.312832	0.375321	-3.31267e-15
	393	-0.0204447	-0.0883436	0.0678094	0.0343457	-0.0233971	-0.0709398	0.0813857	0.0499524	-0.060531	-0.0102105	0.0411341	-0.0301311	0.00568183	0.0144253	-0.0231099	0.0184745	-0.0214031	0.00462099	-0.0607143	0.0602019	0.0279981	-0.00255646	-0.0290659	-0.581119	0.448876	-0.312832	0.375321	4.42364e-16
	394	0.0245827	-0.105371	0.100686	-0.016325	-0.0233971	-0.0709398	0.0813857	-0.0154151	0.0186796	-0.0250921	0.0243466	-0.00343594	-0.000317297	0.00581064	-0.0064612	0.0600262	-0.0483789	-0.00312169	-0.0404702	0.0401287	0.000255531	-0.00153554	0.00123978	-0.119946	0.00166697	0.197578	-0.0774835	-3.31267e-15
	395	0.0245827	-0.105371	0.100686	-0.016325	-0.0233971	-0.0709398	0.0813857	0.47822	-0.579493	-0.0250921	0.0243466	-0.00343594	-0.000317297	0.00581064	-0.0064612	0.0600262	-0.0483789	-0.00312169	-0.0607143	0.0602019	0.000255531	-0.00153554	0.00123978	-0.119946	0.00166697	0.197578	-0.0774835	-3.31267e-15
	396	0.0245827	-0.105371	0.100686	-0.016325	-0.0233971	-0.0709398	0.0813857	-0.0154151	0.0186796	-0.0250921	0.0243466	-0.00343594	-0.000317297	0.00581064	-0.0064612	0.0600262	-0.0483789	-0.00312169	-0.0404702	0.0401287	0.000255531	-0.00153554	0.00123978	-0.119946	0.00166697	0.197578	-0.0774835	-3.31267e-15
	397	-0.0204447	-0.0883436	0.0678094	0.0343457	-0.0233971	-0.0709398	0.0813857	-0.0154151	0.0186796	-0.0102105	0.0411341	-0.0301311	0.00568183	0.0144253	-0.0231099	0.0184745	-0.0214031	0.00462099	-0.0607143	0.0602019	0.0279981	-0.00255646	-0.0290659	-0.119946	0.00166697	0.197578	-0.0774835	4.42364e-16
	398	0.0245827	-0.105371	0.100686	-0.016325	-0.0233971	-0.0709398	0.0813857	-0.50905	0.616853	-0.0250921	0.0243466	-0.00343594	-0.000317297	0.00581064	-0.0064612	0.0600262	-0.0483789	-0.00312169	-0.0404702	0.0401287	0.000255531	-0.00153554	0.00123978	-0.119946	0.00166697	0.197578	-0.0774835	-3.31267e-15
	399	0.0245827	-0.105371	0.100686	-0.016325	-0.0233971	-0.0709398	0.0813857	0.412852	-0.500283	-0.0250921	0.0243466	-0.00343594	-0.000317297	0.00581064	-0.0064612	0.0600262	-0.0483789	-0.00312169	-0.559051	0.554333	0.000255531	-0.00153554	0.00123978	-0.119946	0.00166697	0.197578	-0.0774835	-3.31267e-15
	400	-0.0204447	-0.0883436	0.0678094	0.0343457	-0.294124	0.501544	-0.177122	-0.0807827	0.0978902	-0.0102105	0.0411341	-0.0301311	0.00568183	0.0144253	-0.0231099	0.0184745	-0.0214031	0.00462099	-0.0809584	0.0802752	0.0279981	-0.00255646	-0.0290659	-0.581119	0.448876	-0.312832	0.375321	4.42364e-16
	401	-0.0204447	-0.0883436	0.0678094	0.0343457	-0.0233971	-0.0709398	0.0813857	0.47822	-0.579493	-0.0102105	0.0411341	-0.0301311	0.00568183	0.0144253	-0.0231099	0.0184745	-0.0214031	0.00462099	-0.0607143	0.0602019	0.0279981	-0.00255646	-0.0290659	-0.119946	0.00166697	0.197578	-0.0774835	4.42364e-16
	402	0.0245827	-0.105371	0.100686	-0.016325	-0.0233971	-0.0709398	0.0813857	-0.0807827	0.0978902	-0.0102105	0.0411341	-0.0301311	-0.000317297	0.00581064	-0.0064612	0.0600262	-0.0483789	-0.00312169	-0.0607143	0.0602019	0.330846	0.336625	-0.708564	-0.119946	0.00166697	0.197578	-0.0774835	1.99977e-16
	403	0.0245827	-0.105371	0.100686	-0.016325	-0.0233971	-0.0709398	0.0813857	-0.0154151	0.0186796	-0.0250921	0.0243466	-0.00343594	-0.000317297	0.00581064	-0.0064612	0.0600262	-0.0483789	-0.00312169	-0.0404702	0.0401287	0.000255531	-0.00153554	0.00123978	-0.119946	0.00166697	0.197578	-0.0774835	-3.31267e-15
	404	0.0245827	-0.105371	0.100686	-0.016325	-0.0233971	-0.0709398	0.0813857	0.0499524	-0.060531	-0.341185	0.685095	-0.372491	-0.000317297	0.00581064	-0.0064612	-0.314015	-0.365979	0.546857	-0.559051	0.554333	0.330846	0.336625	-0.708564	-0.581119	0.448876	-0.312832	0.375321	-9.77869e-16
	405	-0.0204447	-0.0883436	0.0678094	0.0343457	-0.294124	0.501544	-0.177122	-0.0807827	0.0978902	0.00467103	0.0579215	-0.0568263	0.00568183	0.0144253	-0.0231099	0.0184745	-0.0214031	0.00462099	-0.0809584	0.0802752	0.0557406	-0.00357737	-0.0593716	-0.562591	-0.444053	0.651482	0.393693	1.2096e-15
	406	-0.262783	-0.348482	-0.179233	0.679204	-0.0233971	-0.0709398	0.0813857	0.0499524	-0.060531	-0.0250921	0.0243466	-0.00343594	-0.000317297	0.00581064	-0.0064612	0.0600262	-0.0483789	-0.00312169	-0.0404702	0.0401287	-0.302593	-0.340717	0.680738	-0.119946	0.00166697	0.197578	-0.0774835	-3.31267e-15
	407	-0.719809	0.118658	0.313437	0.201718	-0.0233971	-0.0709398	0.0813857	-0.0154151	0.0186796	-0.0102105	0.0411341	-0.0301311	-0.000317297	0.00581064	-0.0064612	0.0600262	-0.0483789	-0.00312169	-0.0404702	0.0401287	0.000255531	-0.00153554	0.00123978	-0.119946	0.00166697	0.197578	-0.0774835	1.99977e-16
	408	-0.0204447	-0.0883436	0.0678094	0.0343457	-0.0233971	-0.0709398	0.0813857	-0.0154151	0.0186796	-0.0102105	0.0411341	-0.0301311	0.00568183	0.0144253	-0.0231099	0.0184745	-0.0214031	0.00462099	-0.0607143	0.0602019	0.0279981	-0.00255646	-0.0290659	-0.119946	0.00166697	0.197578	-0.0774835	4.42364e-16
	409	0.0245827	-0.105371	0.100686	-0.016325	-0.0233971	-0.0709398	0.0813857	0.412852	-0.500283	-0.0250921	0.0243466	-0.00343594	-0.000317297	0.00581064	-0.0064612	0.0600262	-0.0483789	-0.00312169	-0.0607143	0.0602019	0.000255531	-0.00153554	0.00123978	-0.119946	0.00166697	0.197578	-0.0774835	-3.31267e-15
	410	0.0245827	-0.105371	0.100686	-0.016325	-0.0233971	-0.0709398	0.0813857	-0.0807827	0.0978902	-0.0250921	0.0243466	-0.00343594	-0.000317297	0.00581064	-0.0064612	0.0600262	-0.0483789	-0.00312169	-0.0404702	0.0401287	0.000255531	-0.00153554	0.00123978	-0.119946	0.00166697	0.197578	-0.0774835	-3.31267e-15
	411	-0.0204447	-0.0883436	0.0678094	0.0343457	-0.0233971	-0.0709398	0.0813857	0.47822	-0.579493	-0.0102105	0.0411341	-0.0301311	0.00568183	0.0144253	-0.0231099	0.0184745	-0.0214031	0.00462099	-0.0607143	0.0602019	0.000255531	-0.00153554	0.00123978	-0.119946	0.00166697	0.197578	-0.0774835	4.42364e-16
	412	-0.262783	-0.348482	-0.179233	0.679204	-0.0233971	-0.0709398	0.0813857	0.47822	-0.579493	-0.0102105	0.0411341	-0.0301311	-0.000317297	0.00581064	-0.0064612	0.0600262	-0.0483789	-0.00312169	-0.0607143	0.0602019	0.0279981	-0.00255646	-0.0290659	-0.119946	0.00166697	0.197578	-0.0774835	1.99977e-16
	413	-0.0204447	-0.0883436	0.0678094	0.0343457	-0.0233971	-0.0709398	0.0813857	-0.50905	0.616853	-0.0102105	0.0411341	-0.0301311	0.00568183	0.0144253	-0.0231099	0.0184745	-0.0214031	0.00462099	-0.0404702	0.0401287	0.671013	-0.377755	-0.381614	-0.119946	0.00166697	0.197578	-0.0774835	4.42364e-16
	414	-0.0204447	-0.0883436	0.0678094	0.0343457	-0.564852	1.07403	-0.435629	0.47822	-0.579493	-0.0102105	0.0411341	-0.0301311	0.00568183	0.0144253	-0.0231099	0.0184745	-0.0214031	0.00462099	-0.0607143	0.0602019	0.0279981	-0.00255646	-0.0290659	0.573189	0.680485	-1.03354	-0.290834	4.42364e-16
	415	0.0245827	-0.105371	0.100686	-0.016325	-0.294124	0.501544	-0.177122	0.47822	-0.579493	-0.0250921	0.0243466	-0.00343594	-0.000317297	0.00581064	-0.0064612	0.0600262	-0.0483789	-0.00312169	-0.0607143	0.0602019	0.0557406	-0.00357737	-0.0593716	0.340822	0.452918	-0.308889	-0.521249	-3.31267e-15
	416	0.0245827	-0.105371	0.100686	-0.016325	-0.609736	0.162189	0.388734	-0.0154151	0.0186796	-0.0250921	0.0243466	-0.00343594	-0.000317297	0.00581064	-0.0064612	0.0600262	-0.0483789	-0.00312169	-0.0607143	0.0602019	0.000255531	-0.00153554	0.00123978	-0.581119	0.448876	-0.312832	0.375321	-3.31267e-15
	417	0.0245827	-0.105371	0.100686	-0.016325	-0.0233971	-0.0709398	0.0813857	-0.0154151	0.0186796	-0.0250921	0.0243466	-0.00343594	-0.000317297	0.00581064	-0.0064612	0.0600262	-0.0483789	-0.00312169	-0.0404702	0.0401287	0.000255531	-0.00153554	0.00123978	-0.119946	0.00166697	0.197578	-0.0774835	-3.31267e-15
	418	0.0245827	-0.105371	0.100686	-0.016325	-0.0233971	-0.0709398	0.0813857	1.25725e-15	-1.5235e-15	-0.0250921	0.0243466	-0.00343594	-0.000317297	0.00581064	-0.0064612	0.0600262	-0.0483789	-0.00312169	-0.0404702	0.0401287	0.000255531	-0.00153554	0.00123978	-0.119946	0.00166697	0.197578	-0.0774835	-3.31267e-15
	419	-0.15848	-0.17012	0.164125	0.133058	-0.0124142	-0.106374	0.10239	-0.0807827	0.0978902	-0.0102105	0.0411341	-0.0301311	0.00568183	0.0144253	-0.0231099	0.0184745	-0.0214031	0.00462099	-0.559051	0.554333	0.000255531	-0.00153554	0.00123978	-0.101823	0.007198	0.145015	-0.0500727	4.42364e-16
	Outer model correlations
		EFC1	EFC2	EFC3	EFC4	ERS1	ERS2	ERS3	FRN1	FRN2	MRS1	MRS2	MRS3	OGP1	OGP2	OGP3	OGR1	OGR2	OGR3	PFC1	PFC2	SFT1	SFT2	SFT3	SHR1	SHR2	SHR3	SHR4	MRS x OGP
	EFC1	1	-0.0203613	-0.431097	-0.458009	-0.0359531	-0.00375381	0.034136	0.118211	-0.118211	-0.053903	0.0462545	-0.00139129	-0.0185619	0.0617199	-0.0460044	-0.0768077	0.0659013	0.00714253	0.104541	-0.104541	-0.0906552	0.0659389	0.0371426	-0.00494191	0.0314528	0.0351279	-0.0668589	0.00605877
	EFC2	-0.0203613	1	-0.381171	-0.462152	0.00246491	-0.0336616	0.0325735	-0.0500176	0.0500176	0.161651	-0.115308	-0.0184665	0.0763302	-0.142962	0.0726416	0.0319662	0.0284764	-0.0515661	0.0291633	-0.0291633	0.0133664	-0.0307406	0.0129516	0.0211056	0.0281005	-0.175008	0.130587	0.0496972
	EFC3	-0.431097	-0.381171	1	-0.231758	0.0608689	-0.0332576	-0.0170179	-0.0368552	0.0368552	-0.0290717	0.0848383	-0.0586805	0.141831	-0.0991985	-0.0400175	-0.0406014	0.0812952	-0.0366083	-0.0518063	0.0518063	-0.037107	-0.0566894	0.08857	-0.102023	0.108905	0.0238341	-0.0495454	-0.00936943
	EFC4	-0.458009	-0.462152	-0.231758	1	-0.0269951	0.0621218	-0.0412143	-0.0275471	0.0275471	-0.0606028	-0.0229604	0.0709445	-0.178708	0.156997	0.0167717	0.0781227	-0.156623	0.070613	-0.0677046	0.0677046	0.102485	0.0204627	-0.125287	0.0812275	-0.151765	0.0929927	-0.00443956	-0.0380156
	ERS1	-0.0359531	0.00246491	0.0608689	-0.0269951	1	-0.443337	-0.385649	0.0361678	-0.0361678	0.0779689	-0.0485938	-0.0156995	-0.0390439	0.0734787	-0.0375269	0.0108788	-0.223412	0.185073	0.00256958	-0.00256958	-0.0848357	-0.0651697	0.145998	-0.0159634	0.0742652	-0.00505379	-0.0623632	-0.0411393
	ERS2	-0.00375381	-0.0336616	-0.0332576	0.0621218	-0.443337	1	-0.656045	0.000625924	-0.000625924	-0.00892347	0.0574048	-0.0483484	-0.0707098	0.023899	0.0468203	0.0192439	0.120026	-0.120473	-0.0187605	0.0187605	0.0506398	0.0691919	-0.113706	0.0561311	-0.0324742	0.00743571	-0.0246602	-0.0557997
	ERS3	0.034136	0.0325735	-0.0170179	-0.0412143	-0.385649	-0.656045	1	-0.0310972	0.0310972	-0.0564638	-0.018173	0.0629854	0.105658	-0.0864682	-0.0165963	-0.0289681	0.0645634	-0.0318224	0.0171472	-0.0171472	0.0193056	-0.0163491	-0.00588715	-0.0443365	-0.0291038	-0.00339857	0.0778926	0.0920753
	FRN1	0.118211	-0.0500176	-0.0368552	-0.0275471	0.0361678	0.000625924	-0.0310972	1	-1	0.0696697	-0.0694982	0.0111943	0.0520238	0.0118357	-0.0653781	-0.00964012	-0.00589038	0.0132063	0.0485789	-0.0485789	-0.020478	0.0167717	0.00674463	-0.016795	0.0527647	-0.0185751	-0.0235789	0.0240955
	FRN2	-0.118211	0.0500176	0.0368552	0.0275471	-0.0361678	-0.000625924	0.0310972	-1	1	-0.0696697	0.0694982	-0.0111943	-0.0520238	-0.0118357	0.0653781	0.00964012	0.00589038	-0.0132063	-0.0485789	0.0485789	0.020478	-0.0167717	-0.00674463	0.016795	-0.0527647	0.0185751	0.0235789	-0.0240955
	MRS1	-0.053903	0.161651	-0.0290717	-0.0606028	0.0779689	-0.00892347	-0.0564638	0.0696697	-0.0696697	1	-0.374293	-0.442155	0.0529555	-0.0558543	0.00484192	0.0477507	-0.0192067	-0.0233582	0.0389009	-0.0389009	0.0313334	-0.0169918	-0.0179219	0.0853437	0.0266338	-0.0748202	-0.0326588	0.0349808
	MRS2	0.0462545	-0.115308	0.0848383	-0.0229604	-0.0485938	0.0574048	-0.018173	-0.0694982	0.0694982	-0.374293	1	-0.666245	0.0958257	-0.147628	0.0577105	-0.0165479	0.00349676	0.0108409	-0.112146	0.112146	-0.014717	-0.020147	0.0330791	-0.0665267	0.0034021	-0.0405877	0.101324	-0.0476664
	MRS3	-0.00139129	-0.0184665	-0.0586805	0.0709445	-0.0156995	-0.0483484	0.0629854	0.0111943	-0.0111943	-0.442155	-0.666245	1	-0.135273	0.18771	-0.0597141	-0.0223947	0.0120636	0.00829856	0.0771893	-0.0771893	-0.010963	0.0331518	-0.0175831	-0.00428475	-0.0247093	0.0994279	-0.0717419	0.017974
	OGP1	-0.0185619	0.0763302	0.141831	-0.178708	-0.0390439	-0.0707098	0.105658	0.0520238	-0.0520238	0.0529555	0.0958257	-0.135273	1	-0.533151	-0.456955	-0.0880063	0.124207	-0.0341459	-0.142639	0.142639	-0.0197528	-0.0099533	0.0294163	0.0163758	-0.0221476	-0.113992	0.127626	-0.0036251
	OGP2	0.0617199	-0.142962	-0.0991985	0.156997	0.0734787	0.023899	-0.0864682	0.0118357	-0.0118357	-0.0558543	-0.147628	0.18771	-0.533151	1	-0.5089	0.0237799	-0.210257	0.162817	0.078721	-0.078721	0.0828801	-0.0713029	-0.0242959	-0.0526994	0.0148763	0.118764	-0.0901221	0.000213689
	OGP3	-0.0460044	0.0726416	-0.0400175	0.0167717	-0.0375269	0.0468203	-0.0165963	-0.0653781	0.0653781	0.00484192	0.0577105	-0.0597141	-0.456955	-0.5089	1	0.0645447	0.0946793	-0.136439	0.0623691	-0.0623691	-0.0670402	0.085094	-0.00438687	0.0387448	0.0068945	-0.00887993	-0.0351069	0.00346387
	OGR1	-0.0768077	0.0319662	-0.0406014	0.0781227	0.0108788	0.0192439	-0.0289681	-0.00964012	0.00964012	0.0477507	-0.0165479	-0.0223947	-0.0880063	0.0237799	0.0645447	1	-0.314874	-0.565101	0.0443262	-0.0443262	0.0132342	-0.0262018	0.00911067	0.0437082	-0.0338879	-0.0439404	0.0420529	-0.0456264
	OGR2	0.0659013	0.0284764	0.0812952	-0.156623	-0.223412	0.120026	0.0645634	-0.00589038	0.00589038	-0.0192067	0.00349676	0.0120636	0.124207	-0.210257	0.0946793	-0.314874	1	-0.60512	-0.0883045	0.0883045	-0.0527044	0.080441	-0.015323	0.00529987	-0.0372513	0.0483408	-0.0137549	-0.0268779
	OGR3	0.00714253	-0.0515661	-0.0366083	0.070613	0.185073	-0.120473	-0.0318224	0.0132063	-0.0132063	-0.0233582	0.0108409	0.00829856	-0.0341459	0.162817	-0.136439	-0.565101	-0.60512	1	0.0395766	-0.0395766	0.0347118	-0.0479442	0.00567726	-0.0412693	0.0608054	-0.00516238	-0.0233177	0.0616347
	PFC1	0.104541	0.0291633	-0.0518063	-0.0677046	0.00256958	-0.0187605	0.0171472	0.0485789	-0.0485789	0.0389009	-0.112146	0.0771893	-0.142639	0.078721	0.0623691	0.0443262	-0.0883045	0.0395766	1	-1	-0.0408296	0.000732216	0.0421242	-0.0328951	0.049506	0.0115069	-0.0359763	0.0246531
	PFC2	-0.104541	-0.0291633	0.0518063	0.0677046	-0.00256958	0.0187605	-0.0171472	-0.0485789	0.0485789	-0.0389009	0.112146	-0.0771893	0.142639	-0.078721	-0.0623691	-0.0443262	0.0883045	-0.0395766	-1	1	0.0408296	-0.000732216	-0.0421242	0.0328951	-0.049506	-0.0115069	0.0359763	-0.0246531
	SFT1	-0.0906552	0.0133664	-0.037107	0.102485	-0.0848357	0.0506398	0.0193056	-0.020478	0.020478	0.0313334	-0.014717	-0.010963	-0.0197528	0.0828801	-0.0670402	0.0132342	-0.0527044	0.0347118	-0.0408296	0.0408296	1	-0.471402	-0.634126	-0.0552921	-0.0553615	0.01595	0.0973979	-0.0186049
	SFT2	0.0659389	-0.0307406	-0.0566894	0.0204627	-0.0651697	0.0691919	-0.0163491	0.0167717	-0.0167717	-0.0169918	-0.020147	0.0331518	-0.0099533	-0.0713029	0.085094	-0.0262018	0.080441	-0.0479442	0.000732216	-0.000732216	-0.471402	1	-0.382997	0.0258105	0.0107647	-0.0465434	0.0119557	0.0107013
	SFT3	0.0371426	0.0129516	0.08857	-0.125287	0.145998	-0.113706	-0.00588715	0.00674463	-0.00674463	-0.0179219	0.0330791	-0.0175831	0.0294163	-0.0242959	-0.00438687	0.00911067	-0.015323	0.00567726	0.0421242	-0.0421242	-0.634126	-0.382997	1	0.0352851	0.0485494	0.0241008	-0.1125	0.010105
	SHR1	-0.00494191	0.0211056	-0.102023	0.0812275	-0.0159634	0.0561311	-0.0443365	-0.016795	0.016795	0.0853437	-0.0665267	-0.00428475	0.0163758	-0.0526994	0.0387448	0.0437082	0.00529987	-0.0412693	-0.0328951	0.0328951	-0.0552921	0.0258105	0.0352851	1	-0.256654	-0.336465	-0.310575	0.110557
	SHR2	0.0314528	0.0281005	0.108905	-0.151765	0.0742652	-0.0324742	-0.0291038	0.0527647	-0.0527647	0.0266338	0.0034021	-0.0247093	-0.0221476	0.0148763	0.0068945	-0.0338879	-0.0372513	0.0608054	0.049506	-0.049506	-0.0553615	0.0107647	0.0485494	-0.256654	1	-0.437601	-0.416279	0.0116078
	SHR3	0.0351279	-0.175008	0.0238341	0.0929927	-0.00505379	0.00743571	-0.00339857	-0.0185751	0.0185751	-0.0748202	-0.0405877	0.0994279	-0.113992	0.118764	-0.00887993	-0.0439404	0.0483408	-0.00516238	0.0115069	-0.0115069	0.01595	-0.0465434	0.0241008	-0.336465	-0.437601	1	-0.233394	-0.0251084
	SHR4	-0.0668589	0.130587	-0.0495454	-0.00443956	-0.0623632	-0.0246602	0.0778926	-0.0235789	0.0235789	-0.0326588	0.101324	-0.0717419	0.127626	-0.0901221	-0.0351069	0.0420529	-0.0137549	-0.0233177	-0.0359763	0.0359763	0.0973979	0.0119557	-0.1125	-0.310575	-0.416279	-0.233394	1	-0.0914322
	MRS x OGP	0.00605877	0.0496972	-0.00936943	-0.0380156	-0.0411393	-0.0557997	0.0920753	0.0240955	-0.0240955	0.0349808	-0.0476664	0.017974	-0.0036251	0.000213689	0.00346387	-0.0456264	-0.0268779	0.0616347	0.0246531	-0.0246531	-0.0186049	0.0107013	0.010105	0.110557	0.0116078	-0.0251084	-0.0914322	1
	Outer model descriptives
		Mean	Median	Observed min	Observed max	Standard deviation	Excess kurtosis	Skewness	Number of observations used	Cramér-von Mises test statistic	Cramér-von Mises p value
	EFC1	-1.40694e-16	-0.0204447	-2.24054	1.90799	0.630897	0.60483	-0.200295	420	0.711132	5.24265e-08
	EFC2	-2.76961e-16	-0.0883436	-2.2421	2.8157	0.553494	2.74087	0.342947	420	1.28866	7.37e-10
	EFC3	-2.77291e-16	0.0678094	-2.30465	2.14374	0.611912	2.02481	-0.208664	420	1.29716	7.37e-10
	EFC4	6.31043e-16	0.0343457	-2.27485	2.12093	0.585599	1.28716	-0.262984	420	0.861799	6.31176e-09
	ERS1	6.58534e-17	-0.0233971	-2.41268	1.80152	0.455174	3.2225	-0.139036	420	2.10456	7.37e-10
	ERS2	1.68714e-16	-0.0709398	-2.50261	1.61108	0.559856	2.25723	-0.58983	420	1.40925	7.37e-10
	ERS3	-2.0255e-16	0.0813857	-2.09802	1.48578	0.468521	1.77925	-0.40539	420	1.69619	7.37e-10
	FRN1	1.12043e-15	-0.0154151	-1.79385	1.89376	0.400645	3.19041	0.588277	420	3.46195	7.37e-10
	FRN2	-1.31912e-15	0.0186796	-2.2948	2.17374	0.48549	3.19041	-0.588277	420	3.46195	7.37e-10
	MRS1	4.62651e-16	-0.0102105	-2.83194	2.45566	0.612465	3.47836	-0.443501	420	2.81644	7.37e-10
	MRS2	-2.92194e-16	0.0411341	-2.5515	2.00659	0.605135	1.99998	-0.718599	420	2.4498	7.37e-10
	MRS3	-3.42649e-17	-0.0301311	-2.25635	2.2053	0.57566	2.25241	0.476604	420	1.96181	7.37e-10
	OGP1	3.42385e-16	0.00568183	-1.759	1.83058	0.472928	2.44572	-0.166825	420	4.71487	7.37e-10
	OGP2	-1.47171e-16	0.0144253	-1.71312	1.73454	0.455773	2.80199	-0.295098	420	5.37547	7.37e-10
	OGP3	-1.4195e-16	-0.0231099	-1.87084	2.41278	0.507902	3.27067	0.522517	420	4.55381	7.37e-10
	OGR1	2.04103e-16	0.0184745	-1.99137	2.16797	0.526099	2.26723	0.204163	420	2.09744	7.37e-10
	OGR2	-1.08775e-16	-0.0214031	-2.09899	1.79253	0.472487	3.39429	-0.319373	420	2.69687	7.37e-10
	OGR3	-7.32219e-17	0.00462099	-1.8832	2.19679	0.465825	2.7781	0.270573	420	3.1258	7.37e-10
	PFC1	1.71556e-16	-0.0607143	-1.59621	1.95288	0.499179	0.994947	0.189043	420	3.25134	7.37e-10
	PFC2	-1.81865e-16	0.0602019	-1.9364	1.58274	0.494966	0.994947	-0.189043	420	3.25134	7.37e-10
	SFT1	-7.8046e-17	0.0279981	-1.92879	1.7001	0.565777	1.1248	-0.139364	420	2.08081	7.37e-10
	SFT2	3.92048e-17	-0.00255646	-2.5209	1.7263	0.537226	2.41751	-0.316277	420	3.13885	7.37e-10
	SFT3	2.32949e-17	-0.0290659	-2.83798	2.06533	0.609844	2.7003	-0.72999	420	2.26392	7.37e-10
	SHR1	-2.80596e-16	-0.0837001	-2.16391	1.78267	0.556092	0.604788	-0.10618	420	0.660442	1.21867e-07
	SHR2	4.85768e-16	0.00166697	-2.43221	1.80263	0.580928	2.18974	-0.479251	420	1.09666	7.46096e-10
	SHR3	2.39623e-16	0.119853	-1.97636	1.79896	0.608013	0.782502	-0.475746	420	0.705854	5.70631e-08
	SHR4	-4.86516e-16	-0.0500727	-2.07261	1.81292	0.566388	1.13762	-0.0628412	420	0.648916	1.49e-07
	Inner model scores
		OGP	OGR
	0	-0.683567	0.831896
	1	0.94906	0.336471
	2	0.280761	0.0495458
	3	0.510885	0.449806
	4	0.500401	0.034895
	5	0.44154	0.0555731
	6	0.2145	-0.814445
	7	0.66744	-0.683836
	8	-1.03936	1.4658
	9	-0.087169	-0.753747
	10	-0.728993	0.299196
	11	0.119994	0.351094
	12	-0.158322	-0.106341
	13	-1.3149	1.27348
	14	0.275781	0.0555731
	15	0.135146	0.415076
	16	1.01878	-0.679909
	17	0.482814	0.126139
	18	-0.335653	0.676649
	19	0.440254	0.417214
	20	-0.348567	0.403346
	21	-0.22307	0.843555
	22	0.91921	0.61209
	23	0.526551	0.734477
	24	0.039962	0.126139
	25	0.544994	-1.89886
	26	-0.19248	0.637168
	27	0.584508	0.279614
	28	0.0833662	-0.143463
	29	-0.346255	0.391721
	30	0.512382	-1.34361
	31	-0.560771	1.44412
	32	1.12743	-1.06797
	33	1.28764	-0.607592
	34	0.649267	-0.149243
	35	-0.502598	0.510825
	36	-0.360342	-2.09446
	37	0.775453	0.161642
	38	1.13095	-0.856567
	39	-0.426802	1.22592
	40	2.16404	-0.373611
	41	0.678494	-0.184526
	42	-0.418808	-1.36621
	43	1.85032	-1.06032
	44	0.589622	-0.873397
	45	-0.124009	0.684919
	46	-0.119785	0.131791
	47	0.444704	-1.19414
	48	-0.275535	-0.339979
	49	-2.13799	1.29663
	50	-1.16152	0.614047
	51	-0.208099	0.576787
	52	0.18772	-0.129285
	53	0.0252494	0.309856
	54	0.502915	-2.0626
	55	-0.519926	-0.254042
	56	0.200864	0.074981
	57	0.371645	-0.0489617
	58	0.470815	-0.604642
	59	-0.895916	-1.20916
	60	0.561233	-0.06099
	61	0.206351	0.458734
	62	-0.269586	-0.968516
	63	-1.96033	-0.334807
	64	-0.232598	-0.470679
	65	0.990705	-1.24722
	66	-0.342668	0.468827
	67	0.405797	-0.241408
	68	0.0191179	-0.0209077
	69	-0.284712	0.951937
	70	-1.26326	0.879553
	71	0.250695	-1.12594
	72	-2.43114	0.141462
	73	-1.02478	-0.121893
	74	0.68067	-1.092
	75	-0.655917	-0.0650535
	76	1.23129	-0.540008
	77	0.25863	0.424389
	78	0.84411	-1.01976
	79	-1.2832	0.443436
	80	-0.203173	0.329226
	81	1.04677	-1.87638
	82	0.150976	-0.450663
	83	-0.267114	0.470516
	84	-0.134119	0.579713
	85	0.0540898	-0.140868
	86	-1.06123	-0.100776
	87	-0.443682	1.2748
	88	-0.607619	1.23138
	89	0.459023	0.119561
	90	-0.25704	0.0335972
	91	0.278932	0.475259
	92	-0.919839	0.319242
	93	-0.46384	-0.966005
	94	-0.69496	0.516859
	95	1.57682	-1.50498
	96	0.260511	0.0538484
	97	-1.1019	-0.732643
	98	-0.512392	-0.707451
	99	0.679586	-0.860381
	100	0.818023	-0.710681
	101	0.413469	-0.0605639
	102	0.23222	-0.0103094
	103	0.355973	-0.225627
	104	0.246618	-1.0791
	105	0.972779	-0.0660058
	106	-0.382738	-0.162798
	107	-0.536374	-0.610631
	108	-0.309807	-0.145854
	109	0.595481	-0.340807
	110	-0.607739	0.602056
	111	-0.225128	-0.155096
	112	-0.38864	-0.134991
	113	0.323659	-0.308689
	114	-1.04734	0.552535
	115	0.0638913	-0.134991
	116	0.241	0.160555
	117	-0.0384661	0.525526
	118	0.836795	-0.762536
	119	0.563497	0.00206666
	120	1.41221	-0.349511
	121	0.703953	0.00567787
	122	-0.271592	0.685066
	123	0.324638	-0.886361
	124	-0.277852	-0.577494
	125	0.426737	-0.0877153
	126	-0.526973	1.55322
	127	-1.169	0.304805
	128	-0.318348	1.38167
	129	0.051803	-0.130848
	130	-1.08957	-0.306894
	131	-0.0859111	0.386048
	132	-0.282798	0.0811719
	133	-0.530761	0.829899
	134	0.372018	-1.38379
	135	0.455483	-0.340237
	136	-0.668669	-0.194537
	137	-0.139849	-0.494605
	138	0.0358685	0.0574209
	139	0.731015	-0.241886
	140	-0.601196	1.28251
	141	0.0377138	-1.18986
	142	0.242721	0.06736
	143	0.0525173	-0.375077
	144	-1.38288	1.19541
	145	-0.412018	-0.12075
	146	-0.403806	0.481681
	147	-0.510631	0.628778
	148	-0.328519	-0.174795
	149	0.36012	0.883215
	150	-0.00244525	-0.374605
	151	0.381049	-1.16683
	152	-0.0901203	-0.154326
	153	2.23216	0.339046
	154	0.662028	0.679895
	155	-1.53739	-0.176701
	156	-1.69802	-0.451735
	157	0.483174	0.0635348
	158	-0.229095	0.0343749
	159	-1.20005	-0.288226
	160	-1.18485	0.116381
	161	0.244951	-0.626871
	162	1.74024	0.392004
	163	-2.05306	-0.580423
	164	-1.59807	0.464881
	165	-0.640861	-0.922601
	166	-2.21219	1.34648
	167	-1.92092	-1.07237
	168	-0.6732	-1.29151
	169	0.733908	-0.781243
	170	-0.858289	-0.166381
	171	-0.0243121	-0.914747
	172	-1.3264	0.109527
	173	0.497933	0.0531989
	174	-1.50075	-0.587922
	175	-1.12369	-0.212114
	176	-0.578995	-0.292838
	177	1.42877	0.265883
	178	-0.552581	0.106785
	179	-0.579986	-1.15673
	180	0.051405	-0.433943
	181	0.0779074	-0.712403
	182	-1.46305	-0.0598303
	183	-0.76851	1.48603
	184	-1.36733	0.666382
	185	-0.944955	-0.0607649
	186	0.12589	-0.894117
	187	-0.556996	-0.486477
	188	-0.290862	0.840462
	189	-0.515504	-0.67328
	190	-0.0892863	0.136949
	191	0.024337	0.239902
	192	0.203081	-0.594589
	193	-0.19434	1.03545
	194	0.306025	0.218692
	195	0.0491008	-0.9657
	196	0.344389	0.157959
	197	2.04279	0.134869
	198	0.623564	-0.152545
	199	0.333048	-0.612215
	200	-1.03735	0.265429
	201	-1.58039	-0.20993
	202	-0.555323	-0.65595
	203	-0.112283	0.845124
	204	0.109478	0.0724047
	205	0.0206713	-0.552095
	206	1.43853	-0.687641
	207	-0.0602793	0.908393
	208	1.85755	1.01354
	209	0.880863	0.985388
	210	-1.20308	0.483568
	211	0.588117	-0.146991
	212	0.497009	0.237817
	213	-0.344691	-0.788908
	214	-0.795897	-0.798232
	215	-0.862244	0.169335
	216	-0.425879	1.8549
	217	0.455397	-0.848852
	218	0.0773157	-0.457882
	219	0.795522	-0.436429
	220	1.11158	-0.237921
	221	0.635045	-0.115055
	222	1.08968	0.415076
	223	-0.701769	0.126139
	224	-0.647885	0.685066
	225	0.772711	0.119992
	226	-0.256384	0.74767
	227	-0.601788	1.13864
	228	0.318398	0.146046
	229	0.932337	0.17612
	230	-0.0664851	0.317067
	231	1.02317	-0.181793
	232	0.357918	0.0555731
	233	-0.109229	0.0635348
	234	-0.0512709	0.812193
	235	1.27175	-0.239511
	236	-0.35684	-0.0605639
	237	-0.211992	0.126139
	238	0.477454	0.0125992
	239	0.69069	0.415076
	240	0.562613	0.274627
	241	0.0665223	0.126139
	242	0.651484	0.154305
	243	0.726203	-0.622086
	244	0.146578	0.0531989
	245	1.0185	0.555525
	246	-0.307886	0.560967
	247	-1.20431	0.855135
	248	0.00709786	-0.115211
	249	-0.677936	-0.172039
	250	0.850653	-0.874752
	251	-0.955131	1.64046
	252	0.265246	0.415076
	253	-0.972091	1.09417
	254	-0.201297	0.433114
	255	0.0141424	0.453322
	256	0.711297	-0.000555323
	257	0.929405	1.05548
	258	1.29656	-0.478685
	259	0.743909	0.119992
	260	-0.134341	0.228456
	261	0.273892	0.934374
	262	0.199766	0.696512
	263	0.309599	0.357691
	264	0.365903	0.441565
	265	0.902902	-0.206455
	266	0.754239	0.0555731
	267	-1.22365	-0.370973
	268	0.0918298	-0.31407
	269	-0.0689771	-0.973654
	270	0.823253	-0.291574
	271	-0.125354	1.0215
	272	1.04879	-1.02145
	273	0.30372	-1.98318
	274	0.112023	-0.657939
	275	-0.481782	-0.0137793
	276	2.04183	-2.93582
	277	-0.230864	0.399955
	278	-0.122977	1.12125
	279	-1.26301	-0.101131
	280	1.07887	0.535623
	281	-1.68649	0.0785523
	282	-0.560564	-0.615759
	283	0.340889	-0.293216
	284	-0.893401	0.208367
	285	-0.458008	-1.85807
	286	0.317805	0.250238
	287	-0.0506268	0.91451
	288	0.257996	0.29234
	289	-0.0547808	0.126139
	290	-1.40882	1.08649
	291	0.115494	0.815359
	292	0.732828	-0.597425
	293	-0.839821	-0.811258
	294	0.0988469	0.191917
	295	0.926803	0.252587
	296	-0.131101	-0.0567701
	297	-0.748038	0.551492
	298	-0.499086	0.176687
	299	0.732841	-0.427682
	300	0.0730084	0.0555731
	301	0.0730084	0.0555731
	302	-0.800603	-0.833496
	303	-0.329257	-1.73927
	304	0.615203	0.430449
	305	-1.24123	-0.384819
	306	0.0363153	0.0555731
	307	-1.1557	0.655065
	308	1.36378	-0.677186
	309	-1.62976	-0.818547
	310	1.05239	-0.529381
	311	-0.396915	-1.35233
	312	-0.800459	-0.369419
	313	1.29919	0.774579
	314	0.220485	0.126139
	315	-0.554922	-0.336377
	316	-0.148942	-0.0168397
	317	0.264269	0.0555731
	318	0.0363153	0.0555731
	319	0.0922805	-0.877174
	320	-0.892466	-0.474443
	321	1.7975	-0.468483
	322	0.0928402	0.00204062
	323	-0.27049	-0.352209
	324	1.53448	-0.327791
	325	0.684573	0.581243
	326	0.289589	-1.41739
	327	0.329415	-0.85359
	328	-0.896839	0.228172
	329	-0.204592	0.275112
	330	0.274378	-1.12771
	331	-0.378496	0.733561
	332	1.44264	-0.54191
	333	-0.178869	1.31664
	334	-0.309052	-0.0359206
	335	0.939295	0.624471
	336	-0.321622	1.09425
	337	-0.00756558	-0.110822
	338	-0.325862	-0.117679
	339	-0.0264831	0.165454
	340	0.129016	-0.700332
	341	0.0718013	0.688797
	342	0.930267	0.817336
	343	0.828246	-0.675483
	344	-0.0165925	-0.0960049
	345	-0.865348	-1.11126
	346	0.149371	-0.033279
	347	0.695551	0.185967
	348	-0.599493	0.39379
	349	0.704216	-0.31292
	350	-0.0588726	-1.08328
	351	0.0719004	0.126139
	352	0.0191028	-1.00012
	353	0.625344	-0.984386
	354	-0.255465	-0.0783808
	355	-0.99435	0.237052
	356	-0.786713	0.611221
	357	0.00906005	-0.0272357
	358	0.0404565	0.333931
	359	-0.556449	0.250551
	360	0.543969	0.0555731
	361	-0.180101	-0.767627
	362	0.265292	-0.0917588
	363	0.172599	0.410862
	364	-0.815282	-0.0667577
	365	-0.277179	0.321615
	366	0.0588377	-0.74634
	367	-0.17549	-0.701524
	368	-0.370643	-0.701524
	369	-0.554677	-0.376548
	370	-0.385199	0.288847
	371	0.0310762	0.159243
	372	-0.0265318	0.126139
	373	0.0500794	0.0555731
	374	-0.0262654	0.444647
	375	0.698268	0.196022
	376	0.986396	-0.346904
	377	0.276233	0.415076
	378	0.615273	0.0555731
	379	-0.175804	0.126139
	380	0.587358	-0.356075
	381	-1.32728	0.453302
	382	-0.199197	0.0635348
	383	0.515978	0.415076
	384	0.472948	0.415076
	385	-0.453009	0.126139
	386	-0.143852	0.0123765
	387	0.172241	0.0555731
	388	0.42437	-0.000555323
	389	0.0363153	0.0555731
	390	0.0363153	0.0555731
	391	0.27901	0.196022
	392	0.302057	0.0555731
	393	-0.236481	0.126139
	394	0.0652447	0.0555731
	395	0.164076	0.0555731
	396	0.0652447	0.0555731
	397	-0.339013	0.126139
	398	0.0514806	0.0555731
	399	0.0932203	0.0555731
	400	-0.0308982	0.126139
	401	-0.325249	0.126139
	402	0.167221	0.415076
	403	0.0652447	0.0555731
	404	0.256756	-0.327002
	405	0.115952	0.312842
	406	0.469888	0.0555731
	407	0.152298	0.415076
	408	-0.339013	0.126139
	409	0.135146	0.0555731
	410	0.0363153	0.0555731
	411	-0.469113	0.126139
	412	0.585629	0.415076
	413	-0.488703	0.126139
	414	0.143222	0.126139
	415	0.704446	0.0555731
	416	0.567649	0.0555731
	417	0.0652447	0.0555731
	418	0.0730084	0.0555731
	419	-0.103408	0.126139
	Inner model correlation
		OGP	OGR
	OGP	1	-0.209752
	OGR	-0.209752	1
	Inner model descriptives
		Mean	Median	Observed min	Observed max	Standard deviation	Excess kurtosis	Skewness	Number of observations used	Cramér-von Mises test statistic	Cramér-von Mises p value
	OGP	1.07586e-16	0.0370145	-2.43114	2.23216	0.738801	0.683181	-0.130587	420	0.232163	0.00212307
	OGR	-0.0321065	0.0555731	-2.93582	1.8549	0.665184	1.10879	-0.416285	420	0.589317	4.44941e-07
	Simple slope analysis
	Quality criteria
	R-square
	Overview
		R-square	R-square adjusted
	OGP	0.454173	0.446243
	OGR	0.55753	0.554339
	f-square
	Matrix
		EFC	ERS	FRN	MRS	OGP	OGR	PFC	SFT	SHR	MRS x OGP
	EFC					0.141444
	ERS					0.0566669
	FRN					0.00075583
	MRS						0.026079
	OGP						1.04544
	OGR
	PFC					0.00734366
	SFT					0.0170514
	SHR					0.0155769
	MRS x OGP						0.04387
	List
		f-square
	EFC -> OGP	0.141444
	ERS -> OGP	0.0566669
	FRN -> OGP	0.00075583
	MRS -> OGR	0.026079
	OGP -> OGR	1.04544
	PFC -> OGP	0.00734366
	SFT -> OGP	0.0170514
	SHR -> OGP	0.0155769
	MRS x OGP -> OGR	0.04387
	Construct reliability and validity
	Overview
		Cronbach's alpha	Composite reliability (rho_a)	Composite reliability (rho_c)	Average variance extracted (AVE)
	EFC	0.81644	0.820264	0.878767	0.644562
	ERS	0.836112	0.842292	0.901484	0.753289
	FRN	0.755058	0.774342	0.890001	0.801891
	MRS	0.724136	0.73142	0.843481	0.642438
	OGP	0.85112	0.856157	0.909533	0.770215
	OGR	0.844398	0.860702	0.905204	0.760994
	PFC	0.671833	0.671865	0.859043	0.752914
	SFT	0.757384	0.75991	0.860603	0.673125
	SHR	0.832667	0.834025	0.888431	0.665702
	Discriminant validity
	Heterotrait-monotrait ratio (HTMT) - Matrix
		EFC	ERS	FRN	MRS	OGP	OGR	PFC	SFT	SHR	MRS x OGP
	EFC
	ERS	0.427343
	FRN	0.313362	0.695968
	MRS	0.367766	0.368431	0.222577
	OGP	0.63981	0.620164	0.454004	0.295596
	OGR	0.728892	0.544427	0.459998	0.332875	0.842295
	PFC	0.477695	0.271758	0.354143	0.486226	0.429269	0.491401
	SFT	0.51586	0.352983	0.326135	0.49948	0.493605	0.494935	0.616941
	SHR	0.398353	0.828732	0.68817	0.36972	0.574552	0.560334	0.307114	0.378014
	MRS x OGP	0.0653882	0.122794	0.155827	0.0883525	0.00916449	0.152769	0.0576876	0.0380846	0.205181
	Heterotrait-monotrait ratio (HTMT) - List
		Heterotrait-monotrait ratio (HTMT)
	ERS <-> EFC	0.427343
	FRN <-> EFC	0.313362
	FRN <-> ERS	0.695968
	MRS <-> EFC	0.367766
	MRS <-> ERS	0.368431
	MRS <-> FRN	0.222577
	OGP <-> EFC	0.63981
	OGP <-> ERS	0.620164
	OGP <-> FRN	0.454004
	OGP <-> MRS	0.295596
	OGR <-> EFC	0.728892
	OGR <-> ERS	0.544427
	OGR <-> FRN	0.459998
	OGR <-> MRS	0.332875
	OGR <-> OGP	0.842295
	PFC <-> EFC	0.477695
	PFC <-> ERS	0.271758
	PFC <-> FRN	0.354143
	PFC <-> MRS	0.486226
	PFC <-> OGP	0.429269
	PFC <-> OGR	0.491401
	SFT <-> EFC	0.51586
	SFT <-> ERS	0.352983
	SFT <-> FRN	0.326135
	SFT <-> MRS	0.49948
	SFT <-> OGP	0.493605
	SFT <-> OGR	0.494935
	SFT <-> PFC	0.616941
	SHR <-> EFC	0.398353
	SHR <-> ERS	0.828732
	SHR <-> FRN	0.68817
	SHR <-> MRS	0.36972
	SHR <-> OGP	0.574552
	SHR <-> OGR	0.560334
	SHR <-> PFC	0.307114
	SHR <-> SFT	0.378014
	Fornell-Larcker criterion
		EFC	ERS	FRN	MRS	OGP	OGR	PFC	SFT	SHR
	EFC	0.802846
	ERS	0.355325	0.867922
	FRN	0.247259	0.552187	0.895484
	MRS	0.285331	0.285498	0.167576	0.801522
	OGP	0.538863	0.526721	0.367141	0.234776	0.877619
	OGR	0.612402	0.463257	0.368856	0.264823	0.727149	0.87235
	PFC	0.354414	0.203609	0.249231	0.33798	0.327835	0.373315	0.867706
	SFT	0.408154	0.280501	0.24585	0.371307	0.397817	0.39806	0.441405	0.820442
	SHR	0.333519	0.69075	0.542959	0.289115	0.485465	0.472785	0.230188	0.302466	0.815906
	Cross loadings
		EFC	ERS	FRN	MRS	OGP	OGR	PFC	SFT	SHR	MRS x OGP
	EFC1	0.775866	0.274333	0.200883	0.29335	0.390355	0.438107	0.276592	0.312673	0.258455	0.0428513
	EFC2	0.832853	0.288653	0.221697	0.235015	0.423948	0.451312	0.324963	0.347166	0.249592	0.0225949
	EFC3	0.790926	0.253124	0.147319	0.162837	0.426365	0.485366	0.236331	0.302672	0.224603	0.053313
	EFC4	0.810601	0.320279	0.221956	0.230895	0.481056	0.577335	0.29871	0.345578	0.330169	0.0710252
	ERS1	0.324627	0.890402	0.500885	0.26265	0.433746	0.401586	0.174637	0.24031	0.608448	0.116407
	ERS2	0.276938	0.82859	0.495406	0.243955	0.431107	0.42904	0.177519	0.243234	0.610937	0.12214
	ERS3	0.321825	0.883452	0.447221	0.238538	0.50047	0.379783	0.178058	0.246683	0.582722	0.0537798
	FRN1	0.227256	0.512742	0.916233	0.156459	0.357678	0.337096	0.199864	0.215101	0.482787	0.113502
	FRN2	0.215306	0.474492	0.874242	0.142964	0.295169	0.323515	0.252412	0.227237	0.492479	0.129209
	MRS1	0.176814	0.223968	0.105463	0.790497	0.186581	0.177798	0.279798	0.282417	0.212734	-0.0799945
	MRS2	0.259219	0.257931	0.154206	0.796123	0.183905	0.216439	0.284664	0.302064	0.251456	-0.0301422
	MRS3	0.240653	0.206555	0.138304	0.817689	0.193991	0.235225	0.252475	0.306062	0.228772	-0.0709316
	OGP1	0.468404	0.476585	0.326375	0.194222	0.881101	0.638086	0.256764	0.334768	0.443626	0.00921393
	OGP2	0.521507	0.478513	0.328353	0.251989	0.890096	0.687798	0.357045	0.361637	0.429165	0.00747868
	OGP3	0.422113	0.428733	0.311275	0.165653	0.861415	0.581697	0.241034	0.351059	0.404282	0.00557265
	OGR1	0.529971	0.329664	0.282946	0.208725	0.534812	0.850423	0.308508	0.33108	0.401172	0.140939
	OGR2	0.491482	0.397813	0.365414	0.247344	0.616184	0.881338	0.298447	0.355191	0.414973	0.133885
	OGR3	0.576441	0.466656	0.314662	0.234629	0.726658	0.884877	0.363196	0.354018	0.420488	0.0929616
	PFC1	0.294838	0.181837	0.19947	0.277678	0.283256	0.286328	0.866499	0.365102	0.216438	0.0287171
	PFC2	0.320113	0.171554	0.23291	0.308728	0.285666	0.361214	0.868912	0.400771	0.183176	0.0533401
	SFT1	0.363798	0.220451	0.20362	0.297812	0.352535	0.348158	0.38174	0.824558	0.2594	0.0383322
	SFT2	0.301615	0.21684	0.230733	0.263409	0.310773	0.302478	0.315078	0.843438	0.261873	0.0226936
	SFT3	0.335141	0.254191	0.170559	0.35323	0.31225	0.326069	0.386704	0.792521	0.221692	0.0205631
	SHR1	0.234432	0.603949	0.502062	0.229727	0.379042	0.377702	0.187648	0.221082	0.831121	0.0944602
	SHR2	0.34168	0.576936	0.394794	0.256623	0.42717	0.450779	0.221443	0.293687	0.813955	0.145976
	SHR3	0.2702	0.497235	0.413772	0.242203	0.380771	0.353364	0.225645	0.244695	0.793927	0.164228
	SHR4	0.23459	0.574081	0.466472	0.213062	0.393368	0.353994	0.11471	0.222486	0.824139	0.206416
	MRS x OGP	0.060157	0.109705	0.134415	-0.0740926	0.00851153	0.137502	0.0473438	0.0337223	0.187626	1
	Collinearity statistics (VIF)
	Outer model - List
		VIF
	EFC1	1.77211
	EFC2	2.02856
	EFC3	1.65334
	EFC4	1.65676
	ERS1	2.34456
	ERS2	1.72081
	ERS3	2.0821
	FRN1	1.58189
	FRN2	1.58189
	MRS1	1.5133
	MRS2	1.3938
	MRS3	1.39359
	OGP1	2.11765
	OGP2	2.11625
	OGP3	2.01923
	OGR1	2.02519
	OGR2	2.16852
	OGR3	1.91257
	PFC1	1.34385
	PFC2	1.34385
	SFT1	1.49409
	SFT2	1.71838
	SFT3	1.47271
	SHR1	1.9396
	SHR2	1.72407
	SHR3	1.69943
	SHR4	1.85811
	MRS x OGP	1
	Inner model - Matrix
		EFC	ERS	FRN	MRS	OGP	OGR	PFC	SFT	SHR	MRS x OGP
	EFC					1.35663
	ERS					2.15493
	FRN					1.58203
	MRS						1.06486
	OGP						1.05909
	OGR
	PFC					1.32584
	SFT					1.40445
	SHR					2.11073
	MRS x OGP						1.00624
	Inner model - List
		VIF
	EFC -> OGP	1.35663
	ERS -> OGP	2.15493
	FRN -> OGP	1.58203
	MRS -> OGR	1.06486
	OGP -> OGR	1.05909
	PFC -> OGP	1.32584
	SFT -> OGP	1.40445
	SHR -> OGP	2.11073
	MRS x OGP -> OGR	1.00624
	Model fit
	Fit summary
		Saturated model	Estimated model
	SRMR	0.0534331	0.0616148
	d_ULS	1.07923	1.43503
	d_G	0.564067	0.605725
	Chi-square	1456.37	1541.21
	NFI	0.744147	0.729243
	Model selection criteria
	Matrix
		BIC (Bayesian information criterion)
	OGP	-213.01
	OGR	-319.301
	Algorithm
	Setting
	Data file
		Setting
	Data file	THESIScsv set 2
	Missing value treatment	Mean replacement
	Weighting vector	-
	PLS-SEM algorithm
		Setting
	Initial weights	1.0
	Max. number of iterations	3000
	Stop criterion	10⁻⁷
	Type of results	Standardized
	Use Lohmoeller settings?	No
	Weighting scheme	Path
	Construct outer weighting mode
		Setting
	EFC	AUTOMATIC
	ERS	AUTOMATIC
	FRN	AUTOMATIC
	MRS	AUTOMATIC
	OGP	AUTOMATIC
	OGR	AUTOMATIC
	PFC	AUTOMATIC
	SFT	AUTOMATIC
	SHR	AUTOMATIC
	Stop criterion changes
	Matrix
		EFC1	EFC2	EFC3	EFC4	ERS1	ERS2	ERS3	FRN1	FRN2	MRS1	MRS2	MRS3	OGP1	OGP2	OGP3	OGR1	OGR2	OGR3	PFC1	PFC2	SFT1	SFT2	SFT3	SHR1	SHR2	SHR3	SHR4	MRS x OGP
	Iteration 0	0.311316	0.311316	0.311316	0.311316	0.384097	0.384097	0.384097	0.557885	0.557885	0.415228	0.415228	0.415228	0.379731	0.379731	0.379731	0.381693	0.381693	0.381693	0.576231	0.576231	0.406234	0.406234	0.406234	0.30639	0.30639	0.30639	0.30639	1
	Iteration 1	0.282229	0.306516	0.308264	0.347806	0.365857	0.363631	0.422137	0.610616	0.503903	0.351934	0.428421	0.465606	0.381133	0.408647	0.348785	0.326925	0.377229	0.440184	0.573787	0.57867	0.440521	0.388337	0.390181	0.294008	0.33134	0.29535	0.305121	1
	Iteration 2	0.282229	0.306516	0.308264	0.347806	0.365857	0.363631	0.422137	0.610616	0.503903	0.351934	0.428421	0.465606	0.381133	0.408647	0.348785	0.326925	0.377229	0.440184	0.573787	0.57867	0.440521	0.388337	0.390181	0.294008	0.33134	0.29535	0.305121	1
	Posthoc minimum sample size
	List
		Path coefficients	Alpha 1%, power 80%	Alpha 5%, power 80%	Alpha 1%, power 90%	Alpha 5%, power 90%
	EFC -> OGP	0.323631	96	60	125	82
	ERS -> OGP	0.258172	151	93	196	129
	FRN -> OGP	0.0255474	15377	9473	19945	13122
	MRS -> OGR	0.11085	817	504	1060	697
	OGP -> OGR	0.699935	21	13	27	18
	PFC -> OGP	0.0729002	1889	1164	2450	1612
	SFT -> OGP	0.11433	768	473	996	656
	SHR -> OGP	0.133963	560	345	726	478
	MRS x OGP -> OGR	0.136754	537	331	697	458
	Execution log
	Reading score matrix of complete data set
	Processing missing values for scores of complete data set
	Calculating full data set.
	Model contains generic indicators. We are using an PLS algorithm that accounts for moderating and nonlinear effects.
	Running first stage.
	Running PLS-SEM iterations, at most 3000.
	Running second stage.
	Running PLS-SEM iterations, at most 3000.
	Calculating report matrices and charts.
	All calculations done.
	Model and data
	Inner model
		EFC	ERS	FRN	MRS	OGP	OGR	PFC	SFT	SHR
	EFC					1
	ERS					1
	FRN					1
	MRS						1
	OGP						1
	OGR
	PFC					1
	SFT					1
	SHR					1
	Outer model
		EFC	ERS	FRN	MRS	OGP	OGR	PFC	SFT	SHR
	EFC1	-1
	EFC2	-1
	EFC3	-1
	EFC4	-1
	ERS1		-1
	ERS2		-1
	ERS3		-1
	FRN1			-1
	FRN2			-1
	MRS1				-1
	MRS2				-1
	MRS3				-1
	OGP1					-1
	OGP2					-1
	OGP3					-1
	OGR1						-1
	OGR2						-1
	OGR3						-1
	PFC1							-1
	PFC2							-1
	SFT1								-1
	SFT2								-1
	SFT3								-1
	SHR1									-1
	SHR2									-1
	SHR3									-1
	SHR4									-1
	Indicator data (original)
	Matrix
	Case index	EFC1	EFC2	EFC3	EFC4	ERS1	ERS2	ERS3	FRN1	FRN2	MRS1	MRS2	MRS3	OGP1	OGP2	OGP3	OGR1	OGR2	OGR3	PFC1	PFC2	SFT1	SFT2	SFT3	SHR1	SHR2	SHR3	SHR4
	0	4	4	3	4	5	4	4	4	4	5	5	5	4	3	3	5	4	4	4	4	4	5	5	4	4	4	4
	1	5	5	3	4	5	5	3	5	3	5	5	3	5	5	5	5	5	5	5	4	5	3	5	2	2	4	5
	2	5	4	3	5	3	5	5	3.72944	3.73404	4	3	5	4	5	5	3	5	5	5	5	5	5	3	5	5	5	5
	3	5	5	5	3	3	3	4	3	4	5	5	4	5	5	4	5	5	5	5	5	5	5	5	3	4	5	5
	4	4	4	5	5	4	5	3	3.72944	3.73404	4	4	4	4	5	5	4	4	5	4	4	4	4	4	5	3	5	5
	5	5	5	2	5	5	5	5	5	5	5	5	5	5	5	5	5	5	5	5	5	5	5	5	5	3	4	5
	6	5	5	5	5	5	5	5	5	5	5	2	4	5	5	5	3	5	3	5	3	5	3	5	5	5	5	5
	7	3	2	2	4	3	5	5	3	4	2	5	5	3	5	5	2	3	5	5	4	5	4	4	3	4	5	5
	8	4	5	3	4	4	5	4	4	5	4	4	5	3	3	3	5	5	4	5	5	3	4	5	5	4	2	3
	9	3	4	3	3	4	5	3	5	4	5	4	5	4	4	3	3	3	3	5	4	5	5	3	5	4	3	5
	10	3	5	5	5	5	4	5	3	4	3	5	5	4	3	4	5	3	4	5	3	2	5	5	5	5	3	5
	11	5	5	5	5	4	5	5	5	5	2	5	5	5	5	5	5	5	5	5	5	5	5	5	5	5	5	5
	12	3	4	4	3	5	5	5	5	4	4	3	4	4	4	4	3	4	4	5	4	3	4	4	5	5	5	5
	13	4	4	4	3	5	5	1	4	4	4	4	4	2	4	1	4	4	4	4	4	2	3	4	5	5	5	5
	14	5	5	5	5	4	5	5	5	5	5	5	5	5	5	5	5	5	5	5	5	5	5	5	5	3	3	5
	15	5	5	5	5	5	5	5	5	4	4	4	4	5	5	5	5	5	5	4	4	5	5	5	5	5	5	5
	16	2	2	2	1	2	2	1	1	2	1	5	3	2	1	5	3	3	1	2	1	2	3	3	1	1	1	1
	17	4	4	4	4	3	3	3	4	4	4	4	4	4	4	4	4	4	4	4	4	4	4	4	3	3	3	3
	18	4	4	5	5	5	4	4	4	4	4	5	5	4	4	4	5	4	5	3	4	5	4	5	5	4	5	4
	19	3	5	5	5	5	5	3	5	5	5	2	5	5	5	5	5	5	5	5	5	5	5	5	5	4	5	5
	20	4	4	4	4	5	5	5	3.72944	3.73404	5	5	4	4	4	4	4	4	5	4	3	5	4	5	5	5	4	5
	21	4	4	4	5	5	5	4	3.72944	3.73404	4	4	4	4	4	4	4	5	5	4	5	3	5	4	5	4	2	5
	22	5	5	4	5	3	4	3	4	4	2	4	4	5	5	5	5	5	5	4	4	5	4	5	4	4	4	3
	23	4	2	4	5	3	4	4	3.72944	3.73404	2	5	2	4	5	4	5	5	4	5	4	4	4	5	3	4	5	4
	24	4	4	4	4	4	4	5	3	3	4	4	4	4	4	4	4	4	4	4	4	4	4	4	4	5	3	3
	25	2	2	4	2	5	5	4	4	4	4	4	4	4	4	4	2	2	2	4	2	2	4	4	5	5	4	5
	26	2	4	4	4	4	2	4	3	4	5	2	4	2	4	4	4	4	4	4	2	4	2	5	4	4	5	5
	27	4	4	4	2	4	3	4	3.72944	3.73404	1	4	4	4	4	4	4	4	4	2	2	3	4	4	4	4	4	4
	28	3	2	3	3	3	4	4	3	3	3	3	2	3	3	3	3	3	3	2	2	2	4	3	2	1	5	5
	29	4	1	3	5	4	3	3	4	3	2	5	4	2	4	2	4	2	4	3	2	3	1	3	5	3	3	4
	30	3	4	4	4	5	3	5	3.72944	3.73404	5	5	5	3	4	5	2	3	3	3	1	3	3	2	1	3	5	4
	31	1	2	3	4	2	3	1	3	5	1	2	5	1	2	3	3	5	4	1	3	4	5	1	2	3	4	5
	32	4	4	3	3	5	5	5	5	1	4	2	3	5	5	5	2	2	5	2	2	5	4	4	5	5	2	5
	33	4	3	3	5	4	1	5	2	1	2	1	5	5	5	4	4	1	5	5	1	2	2	4	5	5	4	4
	34	1	4	5	3	3	3	2	1	1	5	5	5	4	3	3	3	4	3	4	4	2	1	4	1	2	3	2
	35	2	5	3	1	4	2	2	3.72944	3.73404	3.92086	3	4	3	1	3	1	3	5	3	2	4	2	4	2	5	2	4
	36	3	5	4	4	4	5	4	3.72944	3.73404	4	4	4	2	3	5	2	1	1	3	3	5	4	3	3	3	1	1
	37	4	5	4	3	3	5	4	4	4	5	4	4	5	5	4	5	5	4	5	4	5	5	1	4	5	3	4
	38	2	4	3.66024	1	1	4	3	1	2	5	4	1	5	2	4	4	1	3	2	2	5	1	4	1	3	1	4
	39	4	4	4	5	3	5	2	4	5	4	3	5	4	3	3	5	5	4	3	5	4	2	4	4	3	4	5
	40	2	4	4	4	1	1	1	1	3	3	1	5	5	5	5	5	4	3	5	4	4	4	4	3	4	4	2
	41	4	3	3	2	4	5	3	4	3	4	5	3	4	3	5	3	5	3	3	2	4	4	4	5	3	4	1
	42	5	5	4	4	5	4	5	4	5	2	3	2	2	4	5	2	1	3	4	4	3	3	4	3	3.914	3	2
	43	4	3	2	1	4	3	4	4	4	5	4	4	4	5	5	3	3	4	4	5	2	2	2	2	3	3	3
	44	3.75604	4	4	4	4	1	4	5	4	2	2	2	5	2	5	3	3	2	2	5	2	4	3	4	2	1	5
	45	4	5	5	4	5	5	4	4	2	1	2	3	3	5	3	3	4	5	5	2	4	4	4	1	2	2	1
	46	5	5	4	5	4	5	5	4	5	2	4	4	4	4	5	3	4	5	5	3	3	4	4	4	5	5	4
	47	2	2	3	3	3	4	3	3	2	5	2	2	3	2	5	1	2	3	3	3	3	3	2	3	4	4	3
	48	4	4	3	3	5	5	4	3	3	3	2	3	4	3	3	4	2	3	3	2	4	2	4	5	2	3	5
	49	5	5	3	5	4	2	4	4	3	5	5	5	1	3	1	3	4	3	4	5	3	5	5	4	2	4	1
	50	2	2	3	2	3	5	4	4	3	4	5	4	2	2	2	3	3	3	4	3	3	3	3	5	4	4	5
	51	3	3	3	4	5	5	4	3.72944	3.73404	5	4	5	3	4	4	5	4	4	4	4	3	4	4	5	5	4	5
	52	3	3	3	4	4	5	4	4	2	4	3	3	4	4	4	4	4	3	3	4	4	4	4	5	5	5	5
	53	3	3	3	4	4	5	4	3	5	4	4	3	4	3	3	4	3	4	4	2	1	2	2	5	2	4	5
	54	2	2	2	2	4	4	5	4	4	5	5	4	3	4	4	2	1	2	3	4	3	4	4	4.03178	3.914	3.77349	3.97561
	55	4	4	3	4	5	5	5	3	4	4	4	4	3	4	4	3	3	4	4	4	4	4	3	5	5	5	5
	56	4	4	4	3	4	4	3	4	4	5	4	4	4	4	4	4	4	4	4	5	5	5	5	4	2	2	5
	57	4	2	2	4	3	3	3	4	4	4	3.86811	5	4	4	2	2	4	4	2	2	4	5	4	4	2	3	3
	58	3	4	3	3	5	1	4	4	5	3	4	4	4	4	4	4	4	2	3.79137	3	5	4	4	5	3	4	5
	59	5	5	2	5	3	5	3	5	5	5	5	5	4	2	4	3	3	1	5	3	5	5	5	5	3.914	4	5
	60	4	4	4	4	5	5	5	3.72944	3.73404	4	4	4	4	5	5	5	4	4	2	4	4	2	4	5	5	4	5
	61	1	1	1	2	4	5	3	4	4	4	4	4	3	3	3	4	4	3	3	2	3	5	4	5	3	4	5
	62	1	2	4	1	4	5	3	2	3	4	4	2	4	2	2	2	2	2	3	3	2	4	3	4	4	4	5
	63	3	3	4	4	4	5	5	4	4	4	5	4	1	1	4	2	2	2	2	2	2	5	5	5	4	5	5
	64	3	4	3	5	2	3	3	1	3	3	2	3	3	3	3	3	2	3	3	3	3	4	3	5	3	4	3
	65	3	2	2	3	2	3	3	1	3	4	4	4	4	3	4	2	2	3	4	2	4	2	2	5	3	4	3
	66	3	2	3	4	4	4	5	4	4	4	3	3	3	3	3	4	4	3	3	2	2	3	3	5	5	3	3
	67	5	4	3	4	5	3	3	4	4	5	5	4	4	4	5	4	4	4	4	4	4	4	4	5	5	5	3
	68	4	4	4	4	5	3	4	5	5	5	4	5	5	4	3	4	4	4	4	4	5	4	4	5	4	3	4
	69	4	5	4	4	4	4	4	3.72944	3.73404	5	5	5	4	4	4	5	5	5	5	5	5	5	5	4	5	4	4
	70	5	4	4	3	4	5	4	4	3	2	4	5	2	2	3	4	5	2	1	2	2	3	4	4	5	3	2
	71	3	3	3	4	5	4	5	1	2	4	4	4	4	4	3	1	1	5	1	2	4	4	1	4.03178	3.914	4	5
	72	4	4	4	4	5	5	5	3	4	4	4	4	1	3	1	2	2	3	3	4	4	4	4	4.03178	2	5	5
	73	4	4	3	3	4	5	4	5	5	4	4	3	3	2	4	3	3	3	3	4	4	4	5	5	5	4	5
	74	3	4	5	5	3	3	4	4	4	3	5	4	4	5	5	4	3	3	5	3	4	5	4	5	4	4	5
	75	5	3.80872	2	5	3	4	2	4	3	4	3	3	1	4	3	4	3	2	4	2	5	3	2	4	3	3	3
	76	3	3.80872	3	4	4	4	3	4	4	5	5	4	4	5	5	4	4	4	2	3	3	3	4	4	4	4	5
	77	5	5	3.66024	2	5	4	5	3.72944	3.73404	4	5	4	5	4	4	5	5	4	3	4	4	4	4	5	5	3	5
	78	5	4	5	5	3	3	4	4	4	4	4	4	5	5	5	5	3	3	5	3	4	5	4	5	4	4	5
	79	3.75604	3	3	3.66746	4	4	1	5	3.73404	3	4	4	2	2	2	2	3.67788	3	3.79137	4	2	4	4	3	3	5	3.97561
	80	3	3	2	2	3	4	4	2	4	2	3.86811	3	2	2	4	5	2	3	3	3.66106	3	3	2	4	2	2	3
	81	5	2	5	3	2	3	3	5	1	2	1	5	4	5	2	2	1	2	3	1	1	3	3	1	2	3	1
	82	1	3	4	3	4	3	3	3	2	5	3	5	4	3	2	3	1	4	5	4	3	1	3	4	2	3	2
	83	4	5	2	4	5	5	5	5	5	1	5	5	4	4	4	4	5	4	5	5	3	3	5	5	5	4	5
	84	5	5	5	5	3.86199	3.97821	4	3.72944	3.73404	4	3	4	4	4	4	4	4	5	4	3	3	3	4	4.03178	3.914	3.77349	3.97561
	85	4	3.80872	3.66024	2	4	5	3	3.72944	3.73404	3.92086	4	3	3	3	5	3.65865	3.67788	3	3	2	4	3.83816	3.86874	4	5	3	5
	86	4	4	4	3	5	5	5	3.72944	3.73404	5	5	5	4	2	4	3	4	3	4	3	5	5	5	5	5	5	5
	87	4	4	4	4	5	4	2	3.72944	3.73404	5	4	4	4	3	3	5	4	5	4	2	4	4	4	5	5	2	5
	88	4	4	2	4	5	4	5	3.72944	3.73404	5	4	4	3	3	4	5	5	4	4	4	4	4	4	5	4	2	5
	89	2	2	3.66024	3	3	3.97821	5	3.72944	3.73404	2	2	2	5	3	2	3	3	4	1	3	3	3.83816	3	3	3	2	1
	90	4	4	3	4	2	3	2	5	5	2	4	2	3	2	3	3	3	3	3	1	2	2	2	5	1	3	5
	91	3	5	3	5	3	5	2	1	5	4	2	3	3	5	3	4	4	4	3	3	3	5	3	4	5	1	2
	92	5	4	5	5	3	5	3	1	3	4	4	5	2	5	2	4	3	3.6555	5	4	4	1	3	4	5	5	4
	93	2	4	3	2	5	5	5	3.72944	3.73404	4	3	3	3	3	3	4	2	1	1	3	4	3	4	4	4	2	5
	94	4	4	3	3	3	5	2	3.72944	3.73404	2	3	3	3	2	2	3	4	3	1	3	3	2	2	3	3.914	2	3.97561
	95	3	2	2	1	3	4	4	4	4	1	2	3	3	4	5	1	3	2	2	1	1	2	1	4	2	4	4
	96	3	4	3	3	3	4	4	4	4	4	3	3	4	4	3	4	4	3	2	4	4	4	4	5	2	4	4
	97	3	3	4	3	4	4	4	4	3	4	4	3	3	2	2	2	2	2	2	4	3	4	4	4	3	2	5
	98	2	2	2	2	4	4	1	3.72944	3.73404	2	2	3	2	2	2	2	2	2	3	3	2	3	3	4	4	4	1
	99	5	5	2	3	4	4	5	3.72944	3.73404	5	3	5	4	4	5	3	4	3	3	2	3	3	3	4	3	4	5
	100	5	5	1	3	4	3	5	3	4	5	2	5	3.71223	4	5	3	4	3	3	2	2	3	3	4	3	4	5
	101	5	5	3	4	1	4	1	3.72944	3.73404	5	5	5	4	4	4	4	4	4	4	5	4	4	4	5	4	4	5
	102	4	5	5	5	5	4	4	3.72944	3.73404	4	4	4	5	4	5	4	5	4	4	4	4	4	5	5	4	5	4
	103	2	2	3	3	5	3	4	3	3	5	3	2	4	4	3	3	4	3	3	2	5	4	4	5	3	5	5
	104	5	4	4	2	4	4	4	4	2	4	1	4	4	4	3.75179	4	2	2	4	2	2	4	4	5	5	4	4
	105	4	4	4	4	4	5	4	3.72944	3.73404	4	4	3	5	5	5	4	4	5	4	4	3.80336	5	4	4	4	4	4
	106	3	5	3	3	2	4	3	4	3	4	4	4	3	3	3	3	3	3	4	3.66106	4	4	4	4	3	2	5
	107	3	2	2	2	3.86199	2	3	3.72944	3	3	3	3	2	2	2	2	2	2	2	3	2	2	2	5	3	3	4
	108	2	2	3	3	4	4	4	3.72944	3.73404	2	2	4	3	3	3	3	3	3	3	3	3	4	4	4	4	5	5
	109	3	3	3	3	3.86199	3.97821	3.72837	3.72944	3.73404	2	2	5	4	4	4	3	3	4	2	4	4	4	4	4.03178	3.914	3.77349	3.97561
	110	4	4	4	4	4	4	4	3.72944	3.73404	4	4	5	3	3	4	4	4	4	4	4	3	4	4	5	4	4	4
	111	2	2	2	2	5	5	4	5	5	3	2	5	3	3	3	3	3	3	3	3	3	3	3	4	5	4	5
	112	2	2	3	3	5	4	5	5	5	2	2	2	3	3	3	3	3	3	3	2	3	3	3	5	4	4	5
	113	3	3	3	3	5	5	4	5	5	3	3	3	4	4	4	3	3	4	4	4	3	3	3	5	5	4	4
	114	3	3	3	3	3	3	3	3.72944	3.73404	2	3	2	2	2	2	3	3	3.6555	3	3	2	2	2	4	5	5	5
	115	2	2	2	3	3	3	3	3.72944	3.73404	2	2	2	3	3	3	3	3	3	3	3	3.80336	3.83816	2	4	5	5	5
	116	5	5	4	4	4	5	2	3.72944	3.73404	4	4	4	4	5	4	5	4	4	4	2	5	5	4	4	5	5	5
	117	4	4	5	4	5	5	4	3.72944	3.73404	4	4	3	4	4	4	4	5	4	4	3	2	4	4	5	5	2	3.97561
	118	5	3	4	5	5	4	5	5	4	4	5	5	5	5	5	3	4	5	4	3	4	4	4	5	5	3	3
	119	4	5	5	4	5	4	5	5	5	3	5	4	5	5	5	5	5	4	3	4	5	4	4	4	5	5	5
	120	3	4	3	3	2	2	2	3	2	4	4	2	4	4	4	3	3	4	3	4	2	3	4	2	2	2	2
	121	3	3	4	4	1	4	2	3.72944	3.73404	5	4	4	3	4	4	4	3	4	4	3	4	4	4	1	3	2	2
	122	5	5	5	5	3	4	3	3.72944	3.73404	4	5	4	4	4	4	5	5	4	4	4	4	4	4	5	5	5	5
	123	3	3	4	3	5	4	4	4	4	4	4	4	4	4	4	3	3	3	3	3	3	4	5	4	4	4	5
	124	1	3.80872	1	4	4	4	5	3	2	3.92086	5	3	5	1	3	5	1	2	3	4	4	2	1	5	4	4	5
	125	4	5	4	4	4	5	4	4	4	4	5	4	5	5	4	4	4	5	5	4	5	4	4	5	5	4	4
	126	3.75604	3	5	3.66746	4	4	3	3	3	5	5	5	3	3	3	4	5	5	3	3	3	3.83816	2	4	4	4	4
	127	4	3	4	4	3	1	4	2	3	4	4	4	2	1	3	2	3	3	3	4	3	3	4	3	2	2	3
	128	3	2	1	1	2	1	3	3	3	4	3	2	1	3	2	4	4	4	5	4	3	3	4	4	4	2	2
[truncated: 861 more rows]

## Sheet: complete Charts
	SmartPLS report
	Please cite the use of SmartPLS: Ringle, C. M., Wende, S., and Becker, J.-M. 2024. "SmartPLS 4." Bönningstedt: SmartPLS, https://www.smartpls.com.
