# Supplementary material for: Determining organizational resilience through employee resilient characteristics and supportive HR practices: The moderating effect of managerial resilience
Source: PLoS One. 2025 Nov 7;20(11):e0335751. doi: 10.1371/journal.pone.0335751 (PMC12594392; doi:10.1371/journal.pone.0335751)
Supplement: S3 File — (XLSX) [file pone.0335751.s003.xlsx]

## Sheet: Navigation
	SmartPLS report
	Please cite the use of SmartPLS: Ringle, C. M., Wende, S., and Becker, J.-M. 2024. "SmartPLS 4." Bönningstedt: SmartPLS, https://www.smartpls.com.
		complete
	Final results
	Path coefficients
	Intercepts
	Total indirect effects
	Specific indirect effects
	Total effects
	Outer loadings
	Outer weights
	Quality criteria
	R-square
	R-square adjusted
	f-square
	Average variance extracted (AVE)
	Composite reliability (rho_c)
	Composite reliability (rho_a)
	Cronbach's alpha
	Heterotrait-monotrait ratio (HTMT)
	Latent variable correlations
	Model fit
	SRMR
	d_ULS
	d_G
	Algorithm
	Setting
	Samples
	Execution log
	Histograms
	Path coefficients histogram
	Indirect effects histogram
	Total effects histogram
	Outer weights histogram
	Model and data
	Inner model
	Outer model
	Indicator data (original)
	Indicator data (standardized)

## Sheet: complete
	SmartPLS report
	Please cite the use of SmartPLS: Ringle, C. M., Wende, S., and Becker, J.-M. 2024. "SmartPLS 4." Bönningstedt: SmartPLS, https://www.smartpls.com.
	Final results
	Path coefficients
	Mean, STDEV, T values, p values
		Original sample (O)	Sample mean (M)	Standard deviation (STDEV)	T statistics (|O/STDEV|)	P values
	EFC -> OGR	0.323631	0.325744	0.0477277	6.78078	2.86747e-10
	ERS -> OGR	0.258172	0.265308	0.0661333	3.90381	8.07314e-05
	FRN -> OGR	0.0255474	0.028782	0.0551483	0.46325	0.322038
	MRS -> OGP	0.11085	0.112651	0.0369179	3.0026	0.00164796
	OGR -> OGP	0.699935	0.700388	0.0315046	22.2169	2.84217e-14
	PFC -> OGR	0.0729002	0.0699207	0.0401195	1.81708	0.0359276
	SFT -> OGR	0.11433	0.113683	0.0575881	1.98531	0.0247662
	SHR -> OGR	0.133963	0.132197	0.0617673	2.16883	0.0160957
	MRS x OGR -> OGP	0.136754	0.140434	0.0473362	2.88898	0.00231696
	Confidence intervals
		Original sample (O)	Sample mean (M)	5.0%	95.0%
	EFC -> OGR	0.323631	0.325744	0.254488	0.403831
	ERS -> OGR	0.258172	0.265308	0.139427	0.363204
	FRN -> OGR	0.0255474	0.028782	-0.0675591	0.117234
	MRS -> OGP	0.11085	0.112651	0.0530678	0.174307
	OGR -> OGP	0.699935	0.700388	0.644907	0.748515
	PFC -> OGR	0.0729002	0.0699207	-0.00157483	0.127967
	SFT -> OGR	0.11433	0.113683	0.00462901	0.200803
	SHR -> OGR	0.133963	0.132197	0.0329925	0.236292
	MRS x OGR -> OGP	0.136754	0.140434	0.0770662	0.207144
	Confidence intervals bias corrected
		Original sample (O)	Sample mean (M)	Bias	5.0%	95.0%
	EFC -> OGR	0.323631	0.325744	0.00211312	0.249308	0.392087
	ERS -> OGR	0.258172	0.265308	0.00713611	0.12026	0.345632
	FRN -> OGR	0.0255474	0.028782	0.0032346	-0.0731566	0.109619
	MRS -> OGP	0.11085	0.112651	0.00180136	0.0460467	0.16353
	OGR -> OGP	0.699935	0.700388	0.000452836	0.644907	0.748515
	PFC -> OGR	0.0729002	0.0699207	-0.00297946	0.00773212	0.135479
	SFT -> OGR	0.11433	0.113683	-0.000647391	0.00201514	0.198329
	SHR -> OGR	0.133963	0.132197	-0.00176588	0.0423191	0.236841
	MRS x OGR -> OGP	0.136754	0.140434	0.00368054	0.0770662	0.207144
	Intercepts
	The absence of this result is intentional and aligns with your model or chosen algorithm settings.
	Total indirect effects
	Mean, STDEV, T values, p values
		Original sample (O)	Sample mean (M)	Standard deviation (STDEV)	T statistics (|O/STDEV|)	P values
	EFC -> OGP	0.226521	0.228173	0.0353796	6.40258	1.80418e-09
	ERS -> OGP	0.180704	0.185602	0.0463199	3.90121	8.15001e-05
	FRN -> OGP	0.0178815	0.0197062	0.0385985	0.46327	0.322031
	PFC -> OGP	0.0510254	0.0491618	0.0284477	1.79365	0.0377715
	SFT -> OGP	0.0800237	0.079916	0.04062	1.97006	0.025639
	SHR -> OGP	0.0937652	0.0929326	0.0442434	2.1193	0.0181271
	Confidence intervals
		Original sample (O)	Sample mean (M)	5.0%	95.0%
	EFC -> OGP	0.226521	0.228173	0.177089	0.286505
	ERS -> OGP	0.180704	0.185602	0.0988245	0.256263
	FRN -> OGP	0.0178815	0.0197062	-0.0490446	0.0792493
	PFC -> OGP	0.0510254	0.0491618	-0.00115734	0.0924016
	SFT -> OGP	0.0800237	0.079916	0.0032222	0.147235
	SHR -> OGP	0.0937652	0.0929326	0.0216528	0.164015
	Confidence intervals bias corrected
		Original sample (O)	Sample mean (M)	Bias	5.0%	95.0%
	EFC -> OGP	0.226521	0.228173	0.00165237	0.177089	0.286505
	ERS -> OGP	0.180704	0.185602	0.00489815	0.0834521	0.238509
	FRN -> OGP	0.0178815	0.0197062	0.00182468	-0.0505212	0.0746112
	PFC -> OGP	0.0510254	0.0491618	-0.00186356	0.00395809	0.0956946
	SFT -> OGP	0.0800237	0.079916	-0.000107666	0.00248514	0.133468
	SHR -> OGP	0.0937652	0.0929326	-0.000832558	0.030444	0.170113
	Specific indirect effects
	Mean, STDEV, T values, p values
		Original sample (O)	Sample mean (M)	Standard deviation (STDEV)	T statistics (|O/STDEV|)	P values
	FRN -> OGR -> OGP	0.0178815	0.0197062	0.0385985	0.46327	0.322031
	PFC -> OGR -> OGP	0.0510254	0.0491618	0.0284477	1.79365	0.0377715
	SFT -> OGR -> OGP	0.0800237	0.079916	0.04062	1.97006	0.025639
	SHR -> OGR -> OGP	0.0937652	0.0929326	0.0442434	2.1193	0.0181271
	EFC -> OGR -> OGP	0.226521	0.228173	0.0353796	6.40258	1.80418e-09
	ERS -> OGR -> OGP	0.180704	0.185602	0.0463199	3.90121	8.15001e-05
	Confidence intervals
		Original sample (O)	Sample mean (M)	5.0%	95.0%
	FRN -> OGR -> OGP	0.0178815	0.0197062	-0.0490446	0.0792493
	PFC -> OGR -> OGP	0.0510254	0.0491618	-0.00115734	0.0924016
	SFT -> OGR -> OGP	0.0800237	0.079916	0.0032222	0.147235
	SHR -> OGR -> OGP	0.0937652	0.0929326	0.0216528	0.164015
	EFC -> OGR -> OGP	0.226521	0.228173	0.177089	0.286505
	ERS -> OGR -> OGP	0.180704	0.185602	0.0988245	0.256263
	Confidence intervals bias corrected
		Original sample (O)	Sample mean (M)	Bias	5.0%	95.0%
	FRN -> OGR -> OGP	0.0178815	0.0197062	0.00182468	-0.0505212	0.0746112
	PFC -> OGR -> OGP	0.0510254	0.0491618	-0.00186356	0.00395809	0.0956946
	SFT -> OGR -> OGP	0.0800237	0.079916	-0.000107666	0.00248514	0.133468
	SHR -> OGR -> OGP	0.0937652	0.0929326	-0.000832558	0.030444	0.170113
	EFC -> OGR -> OGP	0.226521	0.228173	0.00165237	0.177089	0.286505
	ERS -> OGR -> OGP	0.180704	0.185602	0.00489815	0.0834521	0.238509
	Total effects
	Mean, STDEV, T values, p values
		Original sample (O)	Sample mean (M)	Standard deviation (STDEV)	T statistics (|O/STDEV|)	P values
	EFC -> OGP	0.226521	0.228173	0.0353796	6.40258	1.80418e-09
	EFC -> OGR	0.323631	0.325744	0.0477277	6.78078	2.86747e-10
	ERS -> OGP	0.180704	0.185602	0.0463199	3.90121	8.15001e-05
	ERS -> OGR	0.258172	0.265308	0.0661333	3.90381	8.07314e-05
	FRN -> OGP	0.0178815	0.0197062	0.0385985	0.46327	0.322031
	FRN -> OGR	0.0255474	0.028782	0.0551483	0.46325	0.322038
	MRS -> OGP	0.11085	0.112651	0.0369179	3.0026	0.00164796
	OGR -> OGP	0.699935	0.700388	0.0315046	22.2169	2.84217e-14
	PFC -> OGP	0.0510254	0.0491618	0.0284477	1.79365	0.0377715
	PFC -> OGR	0.0729002	0.0699207	0.0401195	1.81708	0.0359276
	SFT -> OGP	0.0800237	0.079916	0.04062	1.97006	0.025639
	SFT -> OGR	0.11433	0.113683	0.0575881	1.98531	0.0247662
	SHR -> OGP	0.0937652	0.0929326	0.0442434	2.1193	0.0181271
	SHR -> OGR	0.133963	0.132197	0.0617673	2.16883	0.0160957
	MRS x OGR -> OGP	0.136754	0.140434	0.0473362	2.88898	0.00231696
	Confidence intervals
		Original sample (O)	Sample mean (M)	5.0%	95.0%
	EFC -> OGP	0.226521	0.228173	0.177089	0.286505
	EFC -> OGR	0.323631	0.325744	0.254488	0.403831
	ERS -> OGP	0.180704	0.185602	0.0988245	0.256263
	ERS -> OGR	0.258172	0.265308	0.139427	0.363204
	FRN -> OGP	0.0178815	0.0197062	-0.0490446	0.0792493
	FRN -> OGR	0.0255474	0.028782	-0.0675591	0.117234
	MRS -> OGP	0.11085	0.112651	0.0530678	0.174307
	OGR -> OGP	0.699935	0.700388	0.644907	0.748515
	PFC -> OGP	0.0510254	0.0491618	-0.00115734	0.0924016
	PFC -> OGR	0.0729002	0.0699207	-0.00157483	0.127967
	SFT -> OGP	0.0800237	0.079916	0.0032222	0.147235
	SFT -> OGR	0.11433	0.113683	0.00462901	0.200803
	SHR -> OGP	0.0937652	0.0929326	0.0216528	0.164015
	SHR -> OGR	0.133963	0.132197	0.0329925	0.236292
	MRS x OGR -> OGP	0.136754	0.140434	0.0770662	0.207144
	Confidence intervals bias corrected
		Original sample (O)	Sample mean (M)	Bias	5.0%	95.0%
	EFC -> OGP	0.226521	0.228173	0.00165237	0.177089	0.286505
	EFC -> OGR	0.323631	0.325744	0.00211312	0.249308	0.392087
	ERS -> OGP	0.180704	0.185602	0.00489815	0.0834521	0.238509
	ERS -> OGR	0.258172	0.265308	0.00713611	0.12026	0.345632
	FRN -> OGP	0.0178815	0.0197062	0.00182468	-0.0505212	0.0746112
	FRN -> OGR	0.0255474	0.028782	0.0032346	-0.0731566	0.109619
	MRS -> OGP	0.11085	0.112651	0.00180136	0.0460467	0.16353
	OGR -> OGP	0.699935	0.700388	0.000452836	0.644907	0.748515
	PFC -> OGP	0.0510254	0.0491618	-0.00186356	0.00395809	0.0956946
	PFC -> OGR	0.0729002	0.0699207	-0.00297946	0.00773212	0.135479
	SFT -> OGP	0.0800237	0.079916	-0.000107666	0.00248514	0.133468
	SFT -> OGR	0.11433	0.113683	-0.000647391	0.00201514	0.198329
	SHR -> OGP	0.0937652	0.0929326	-0.000832558	0.030444	0.170113
	SHR -> OGR	0.133963	0.132197	-0.00176588	0.0423191	0.236841
	MRS x OGR -> OGP	0.136754	0.140434	0.00368054	0.0770662	0.207144
	Outer loadings
	Mean, STDEV, T values, p values
		Original sample (O)	Sample mean (M)	Standard deviation (STDEV)	T statistics (|O/STDEV|)	P values
	EFC1 <- EFC	0.775866	0.774489	0.0235475	32.9489	2.84217e-14
	EFC2 <- EFC	0.832853	0.831608	0.0215488	38.6497	2.84217e-14
	EFC3 <- EFC	0.790926	0.789063	0.0259301	30.5022	2.84217e-14
	EFC4 <- EFC	0.810601	0.810214	0.0211082	38.4022	2.84217e-14
	ERS1 <- ERS	0.890402	0.88835	0.012904	69.0022	2.84217e-14
	ERS2 <- ERS	0.82859	0.829436	0.0218975	37.8394	2.84217e-14
	ERS3 <- ERS	0.883452	0.882765	0.0111284	79.3871	2.84217e-14
	FRN1 <- FRN	0.916233	0.916566	0.0144719	63.3111	2.84217e-14
	FRN2 <- FRN	0.874242	0.87624	0.0205874	42.4649	2.84217e-14
	MRS1 <- MRS	0.790497	0.790488	0.0447884	17.6496	2.84217e-14
	MRS2 <- MRS	0.796123	0.797842	0.036329	21.9142	2.84217e-14
	MRS3 <- MRS	0.817689	0.81274	0.0380515	21.489	2.84217e-14
	OGP1 <- OGP	0.850423	0.848128	0.0196129	43.3604	2.84217e-14
	OGP2 <- OGP	0.881338	0.88091	0.0130001	67.7946	2.84217e-14
	OGP3 <- OGP	0.884877	0.884398	0.0120772	73.2685	2.84217e-14
	OGR1 <- OGR	0.881101	0.881436	0.0137047	64.292	2.84217e-14
	OGR2 <- OGR	0.890096	0.890416	0.0109282	81.4493	2.84217e-14
	OGR3 <- OGR	0.861415	0.86302	0.017808	48.3724	2.84217e-14
	PFC1 <- PFC	0.866499	0.861762	0.0272046	31.8512	2.84217e-14
	PFC2 <- PFC	0.868912	0.871412	0.0262533	33.0973	2.84217e-14
	SFT1 <- SFT	0.824558	0.824497	0.0229192	35.9767	2.84217e-14
	SFT2 <- SFT	0.843438	0.840665	0.0217249	38.8236	2.84217e-14
	SFT3 <- SFT	0.792521	0.787314	0.0311122	25.473	2.84217e-14
	SHR1 <- SHR	0.831121	0.831574	0.0167535	49.6087	2.84217e-14
	SHR2 <- SHR	0.813955	0.810059	0.0232439	35.0181	2.84217e-14
	SHR3 <- SHR	0.793927	0.792323	0.0220797	35.9573	2.84217e-14
	SHR4 <- SHR	0.824139	0.824882	0.0186684	44.1461	2.84217e-14
	MRS x OGR -> MRS x OGR	1	1	3.01603e-15	n/a	n/a
	Confidence intervals
		Original sample (O)	Sample mean (M)	5.0%	95.0%
	EFC1 <- EFC	0.775866	0.774489	0.734501	0.807859
	EFC2 <- EFC	0.832853	0.831608	0.7945	0.866203
	EFC3 <- EFC	0.790926	0.789063	0.745652	0.829617
	EFC4 <- EFC	0.810601	0.810214	0.77242	0.838061
	ERS1 <- ERS	0.890402	0.88835	0.868304	0.908516
	ERS2 <- ERS	0.82859	0.829436	0.786834	0.859582
	ERS3 <- ERS	0.883452	0.882765	0.864116	0.898465
	FRN1 <- FRN	0.916233	0.916566	0.893285	0.935662
	FRN2 <- FRN	0.874242	0.87624	0.840664	0.905
	MRS1 <- MRS	0.790497	0.790488	0.699688	0.854152
	MRS2 <- MRS	0.796123	0.797842	0.737842	0.850777
	MRS3 <- MRS	0.817689	0.81274	0.750148	0.867664
	OGP1 <- OGP	0.850423	0.848128	0.812725	0.87574
	OGP2 <- OGP	0.881338	0.88091	0.855152	0.898637
	OGP3 <- OGP	0.884877	0.884398	0.862792	0.902237
	OGR1 <- OGR	0.881101	0.881436	0.8598	0.902007
	OGR2 <- OGR	0.890096	0.890416	0.873665	0.907078
	OGR3 <- OGR	0.861415	0.86302	0.833458	0.891932
	PFC1 <- PFC	0.866499	0.861762	0.810956	0.896066
	PFC2 <- PFC	0.868912	0.871412	0.826336	0.912309
	SFT1 <- SFT	0.824558	0.824497	0.787496	0.857513
	SFT2 <- SFT	0.843438	0.840665	0.801626	0.867383
	SFT3 <- SFT	0.792521	0.787314	0.734705	0.830542
	SHR1 <- SHR	0.831121	0.831574	0.801986	0.856788
	SHR2 <- SHR	0.813955	0.810059	0.774395	0.849495
	SHR3 <- SHR	0.793927	0.792323	0.748587	0.825448
	SHR4 <- SHR	0.824139	0.824882	0.788671	0.851147
	MRS x OGR -> MRS x OGR	1	1	1	1
	Confidence intervals bias corrected
		Original sample (O)	Sample mean (M)	Bias	5.0%	95.0%
	EFC1 <- EFC	0.775866	0.774489	-0.00137763	0.728502	0.806032
	EFC2 <- EFC	0.832853	0.831608	-0.00124523	0.79629	0.866486
	EFC3 <- EFC	0.790926	0.789063	-0.00186238	0.745652	0.829617
	EFC4 <- EFC	0.810601	0.810214	-0.000386845	0.771903	0.834195
	ERS1 <- ERS	0.890402	0.88835	-0.00205271	0.870551	0.908522
	ERS2 <- ERS	0.82859	0.829436	0.000846235	0.777138	0.853776
	ERS3 <- ERS	0.883452	0.882765	-0.000687681	0.864116	0.898465
	FRN1 <- FRN	0.916233	0.916566	0.000332304	0.882035	0.933956
	FRN2 <- FRN	0.874242	0.87624	0.00199841	0.812369	0.897689
	MRS1 <- MRS	0.790497	0.790488	-9.81749e-06	0.696134	0.850278
	MRS2 <- MRS	0.796123	0.797842	0.0017195	0.72858	0.846417
	MRS3 <- MRS	0.817689	0.81274	-0.00494921	0.768186	0.882879
	OGP1 <- OGP	0.850423	0.848128	-0.00229524	0.81873	0.881775
	OGP2 <- OGP	0.881338	0.88091	-0.00042827	0.854767	0.898137
	OGP3 <- OGP	0.884877	0.884398	-0.00047926	0.862792	0.902237
	OGR1 <- OGR	0.881101	0.881436	0.000334564	0.859189	0.901931
	OGR2 <- OGR	0.890096	0.890416	0.000320565	0.873665	0.907078
	OGR3 <- OGR	0.861415	0.86302	0.0016047	0.833424	0.887272
	PFC1 <- PFC	0.866499	0.861762	-0.00473676	0.820414	0.896932
	PFC2 <- PFC	0.868912	0.871412	0.00249997	0.818384	0.90671
	SFT1 <- SFT	0.824558	0.824497	-6.14817e-05	0.782197	0.853511
	SFT2 <- SFT	0.843438	0.840665	-0.00277347	0.790694	0.863733
	SFT3 <- SFT	0.792521	0.787314	-0.00520735	0.739658	0.831037
	SHR1 <- SHR	0.831121	0.831574	0.000453142	0.796863	0.855636
	SHR2 <- SHR	0.813955	0.810059	-0.00389606	0.784263	0.860723
	SHR3 <- SHR	0.793927	0.792323	-0.00160449	0.745971	0.82476
	SHR4 <- SHR	0.824139	0.824882	0.000743171	0.783921	0.848816
	MRS x OGR -> MRS x OGR	1	1	-1.77636e-15	1	1
	Outer weights
	Mean, STDEV, T values, p values
		Original sample (O)	Sample mean (M)	Standard deviation (STDEV)	T statistics (|O/STDEV|)	P values
	EFC1 <- EFC	0.282229	0.281605	0.0212329	13.292	2.84217e-14
	EFC2 <- EFC	0.306516	0.308125	0.0209385	14.6389	2.84217e-14
	EFC3 <- EFC	0.308264	0.305621	0.0212825	14.4844	2.84217e-14
	EFC4 <- EFC	0.347806	0.350394	0.0193779	17.9486	2.84217e-14
	ERS1 <- ERS	0.365857	0.364999	0.0146097	25.0421	2.84217e-14
	ERS2 <- ERS	0.363631	0.365925	0.0191985	18.9406	2.84217e-14
	ERS3 <- ERS	0.422137	0.421325	0.0186944	22.5809	2.84217e-14
	FRN1 <- FRN	0.610616	0.607785	0.0352828	17.3064	2.84217e-14
	FRN2 <- FRN	0.503903	0.504497	0.0355531	14.1732	2.84217e-14
	MRS1 <- MRS	0.351934	0.353276	0.0577886	6.09004	7.97192e-09
	MRS2 <- MRS	0.428421	0.431146	0.0561837	7.62535	4.12115e-12
	MRS3 <- MRS	0.465606	0.456646	0.0632051	7.36659	1.53761e-11
	OGP1 <- OGP	0.326925	0.325547	0.0145589	22.4554	2.84217e-14
	OGP2 <- OGP	0.377229	0.378929	0.0104812	35.991	2.84217e-14
	OGP3 <- OGP	0.440184	0.44095	0.017813	24.7114	2.84217e-14
	OGR1 <- OGR	0.381133	0.380767	0.0109947	34.6652	2.84217e-14
	OGR2 <- OGR	0.408647	0.407345	0.0111875	36.5272	2.84217e-14
	OGR3 <- OGR	0.348785	0.349452	0.0107931	32.3155	2.84217e-14
	PFC1 <- PFC	0.573787	0.565622	0.0503147	11.404	2.84217e-14
	PFC2 <- PFC	0.57867	0.58571	0.0480528	12.0424	2.84217e-14
	SFT1 <- SFT	0.440521	0.443557	0.0350687	12.5616	2.84217e-14
	SFT2 <- SFT	0.388337	0.391848	0.0279995	13.8694	2.84217e-14
	SFT3 <- SFT	0.390181	0.385611	0.0335899	11.616	2.84217e-14
	SHR1 <- SHR	0.294008	0.296975	0.0166883	17.6176	2.84217e-14
	SHR2 <- SHR	0.33134	0.327818	0.0199549	16.6045	2.84217e-14
	SHR3 <- SHR	0.29535	0.29513	0.017927	16.4751	2.84217e-14
	SHR4 <- SHR	0.305121	0.306877	0.0181798	16.7835	2.84217e-14
	MRS x OGR -> MRS x OGR	1	1	5.04649e-15	n/a	n/a
	Confidence intervals
		Original sample (O)	Sample mean (M)	5.0%	95.0%
	EFC1 <- EFC	0.282229	0.281605	0.247577	0.313862
	EFC2 <- EFC	0.306516	0.308125	0.278079	0.343837
	EFC3 <- EFC	0.308264	0.305621	0.269557	0.33594
	EFC4 <- EFC	0.347806	0.350394	0.318189	0.37725
	ERS1 <- ERS	0.365857	0.364999	0.340953	0.391032
	ERS2 <- ERS	0.363631	0.365925	0.337248	0.394578
	ERS3 <- ERS	0.422137	0.421325	0.390905	0.451509
	FRN1 <- FRN	0.610616	0.607785	0.545283	0.656096
	FRN2 <- FRN	0.503903	0.504497	0.448699	0.564092
	MRS1 <- MRS	0.351934	0.353276	0.235666	0.438658
	MRS2 <- MRS	0.428421	0.431146	0.355162	0.531728
	MRS3 <- MRS	0.465606	0.456646	0.358013	0.564583
	OGP1 <- OGP	0.326925	0.325547	0.299297	0.349546
	OGP2 <- OGP	0.377229	0.378929	0.361194	0.396934
	OGP3 <- OGP	0.440184	0.44095	0.412176	0.470428
	OGR1 <- OGR	0.381133	0.380767	0.361385	0.396408
	OGR2 <- OGR	0.408647	0.407345	0.388666	0.424472
	OGR3 <- OGR	0.348785	0.349452	0.332107	0.365517
	PFC1 <- PFC	0.573787	0.565622	0.472905	0.637852
	PFC2 <- PFC	0.57867	0.58571	0.518145	0.661431
	SFT1 <- SFT	0.440521	0.443557	0.39166	0.498861
	SFT2 <- SFT	0.388337	0.391848	0.346436	0.436619
	SFT3 <- SFT	0.390181	0.385611	0.331181	0.436028
	SHR1 <- SHR	0.294008	0.296975	0.266327	0.323048
	SHR2 <- SHR	0.33134	0.327818	0.298714	0.361047
	SHR3 <- SHR	0.29535	0.29513	0.261133	0.319359
	SHR4 <- SHR	0.305121	0.306877	0.274466	0.336006
	MRS x OGR -> MRS x OGR	1	1	1	1
	Confidence intervals bias corrected
		Original sample (O)	Sample mean (M)	Bias	5.0%	95.0%
	EFC1 <- EFC	0.282229	0.281605	-0.000623555	0.248936	0.313885
	EFC2 <- EFC	0.306516	0.308125	0.00160851	0.272265	0.337146
	EFC3 <- EFC	0.308264	0.305621	-0.002643	0.28184	0.35083
	EFC4 <- EFC	0.347806	0.350394	0.00258811	0.314152	0.37448
	ERS1 <- ERS	0.365857	0.364999	-0.000858704	0.344725	0.392391
	ERS2 <- ERS	0.363631	0.365925	0.0022936	0.320422	0.388629
	ERS3 <- ERS	0.422137	0.421325	-0.000812621	0.401041	0.461928
	FRN1 <- FRN	0.610616	0.607785	-0.00283087	0.556141	0.658458
	FRN2 <- FRN	0.503903	0.504497	0.000593894	0.449667	0.564136
	MRS1 <- MRS	0.351934	0.353276	0.00134197	0.220179	0.411342
	MRS2 <- MRS	0.428421	0.431146	0.0027257	0.342444	0.516077
	MRS3 <- MRS	0.465606	0.456646	-0.00896027	0.369257	0.574989
	OGP1 <- OGP	0.326925	0.325547	-0.0013781	0.302552	0.350545
	OGP2 <- OGP	0.377229	0.378929	0.00169992	0.36073	0.396312
	OGP3 <- OGP	0.440184	0.44095	0.000765783	0.41166	0.466014
	OGR1 <- OGR	0.381133	0.380767	-0.000366215	0.361385	0.396408
	OGR2 <- OGR	0.408647	0.407345	-0.00130257	0.389137	0.424688
	OGR3 <- OGR	0.348785	0.349452	0.000667635	0.331204	0.365188
	PFC1 <- PFC	0.573787	0.565622	-0.00816537	0.487892	0.638962
	PFC2 <- PFC	0.57867	0.58571	0.00703919	0.514569	0.654564
	SFT1 <- SFT	0.440521	0.443557	0.00303634	0.384073	0.497722
	SFT2 <- SFT	0.388337	0.391848	0.0035113	0.342615	0.433802
	SFT3 <- SFT	0.390181	0.385611	-0.0045707	0.351381	0.455688
	SHR1 <- SHR	0.294008	0.296975	0.00296686	0.259389	0.314095
	SHR2 <- SHR	0.33134	0.327818	-0.003522	0.304732	0.36964
	SHR3 <- SHR	0.29535	0.29513	-0.000219461	0.261133	0.319359
	SHR4 <- SHR	0.305121	0.306877	0.00175646	0.270282	0.330842
	MRS x OGR -> MRS x OGR	1	1	-7.77156e-16	1	1
	Quality criteria
	R-square
	The absence of this result is intentional and aligns with your model or chosen algorithm settings.
	R-square adjusted
	The absence of this result is intentional and aligns with your model or chosen algorithm settings.
	f-square
	The absence of this result is intentional and aligns with your model or chosen algorithm settings.
	Average variance extracted (AVE)
	The absence of this result is intentional and aligns with your model or chosen algorithm settings.
	Composite reliability (rho_c)
	The absence of this result is intentional and aligns with your model or chosen algorithm settings.
	Composite reliability (rho_a)
	The absence of this result is intentional and aligns with your model or chosen algorithm settings.
	Cronbach's alpha
	The absence of this result is intentional and aligns with your model or chosen algorithm settings.
	Heterotrait-monotrait ratio (HTMT)
	The absence of this result is intentional and aligns with your model or chosen algorithm settings.
	Latent variable correlations
	The absence of this result is intentional and aligns with your model or chosen algorithm settings.
	Model fit
	SRMR
	The absence of this result is intentional and aligns with your model or chosen algorithm settings.
	d_ULS
	The absence of this result is intentional and aligns with your model or chosen algorithm settings.
	d_G
	The absence of this result is intentional and aligns with your model or chosen algorithm settings.
	Algorithm
	Setting
	Data file
		Setting
	Data file	THESIScsv set 2
	Missing value treatment	Mean replacement
	Weighting vector	-
	PLS-SEM algorithm
		Setting
	Initial weights	1.0
	Max. number of iterations	3000
	Stop criterion	10⁻⁷
	Type of results	Standardized
	Use Lohmoeller settings?	No
	Weighting scheme	Path
	Bootstrapping
		Setting
	Complexity	Most important (faster)
	Confidence interval method	Percentile bootstrap
	Parallel processing	Yes
	Samples	113
	Save results per sample	No
	Seed	Fixed seed
	Significance level	0.05
	Test type	One tailed
	Construct outer weighting mode
		Setting
	EFC	AUTOMATIC
	ERS	AUTOMATIC
	FRN	AUTOMATIC
	MRS	AUTOMATIC
	OGP	AUTOMATIC
	OGR	AUTOMATIC
	PFC	AUTOMATIC
	SFT	AUTOMATIC
	SHR	AUTOMATIC
	Samples
	The absence of this result is intentional and aligns with your model or chosen algorithm settings.
	Execution log
	Reading score matrix of complete data set
	Processing missing values for scores of complete data set
	Calculating full data set.
	Calculating original sample.
	Running samples [113 done]
	Calculating inner weights.
	Calculating indirect effects.
	Calculating specific indirect effects
	Calculating total effect.
	Calculating outer weights.
	Calculating outer loadings.
	Calculating outer loadings.
	Calculating model decoration.
	All calculations done.
	Histograms
	Path coefficients histogram
	Indirect effects histogram
	Total effects histogram
	Outer weights histogram
	Model and data
	Inner model
		EFC	ERS	FRN	MRS	OGP	OGR	PFC	SFT	SHR
	EFC						1
	ERS						1
	FRN						1
	MRS					1
	OGP
	OGR					1
	PFC						1
	SFT						1
	SHR						1
	Outer model
		EFC	ERS	FRN	MRS	OGP	OGR	PFC	SFT	SHR
	EFC1	-1
	EFC2	-1
	EFC3	-1
	EFC4	-1
	ERS1		-1
	ERS2		-1
	ERS3		-1
	FRN1			-1
	FRN2			-1
	MRS1				-1
	MRS2				-1
	MRS3				-1
	OGP1					-1
	OGP2					-1
	OGP3					-1
	OGR1						-1
	OGR2						-1
	OGR3						-1
	PFC1							-1
	PFC2							-1
	SFT1								-1
	SFT2								-1
	SFT3								-1
	SHR1									-1
	SHR2									-1
	SHR3									-1
	SHR4									-1
	Indicator data (original)
	Matrix
	Case index	EFC1	EFC2	EFC3	EFC4	ERS1	ERS2	ERS3	FRN1	FRN2	MRS1	MRS2	MRS3	OGP1	OGP2	OGP3	OGR1	OGR2	OGR3	PFC1	PFC2	SFT1	SFT2	SFT3	SHR1	SHR2	SHR3	SHR4
	0	4	4	3	4	5	4	4	4	4	5	5	5	5	4	4	4	3	3	4	4	4	5	5	4	4	4	4
	1	5	5	3	4	5	5	3	5	3	5	5	3	5	5	5	5	5	5	5	4	5	3	5	2	2	4	5
	2	5	4	3	5	3	5	5	3.72944	3.73404	4	3	5	3	5	5	4	5	5	5	5	5	5	3	5	5	5	5
	3	5	5	5	3	3	3	4	3	4	5	5	4	5	5	5	5	5	4	5	5	5	5	5	3	4	5	5
	4	4	4	5	5	4	5	3	3.72944	3.73404	4	4	4	4	4	5	4	5	5	4	4	4	4	4	5	3	5	5
	5	5	5	2	5	5	5	5	5	5	5	5	5	5	5	5	5	5	5	5	5	5	5	5	5	3	4	5
	6	5	5	5	5	5	5	5	5	5	5	2	4	3	5	3	5	5	5	5	3	5	3	5	5	5	5	5
	7	3	2	2	4	3	5	5	3	4	2	5	5	2	3	5	3	5	5	5	4	5	4	4	3	4	5	5
	8	4	5	3	4	4	5	4	4	5	4	4	5	5	5	4	3	3	3	5	5	3	4	5	5	4	2	3
	9	3	4	3	3	4	5	3	5	4	5	4	5	3	3	3	4	4	3	5	4	5	5	3	5	4	3	5
	10	3	5	5	5	5	4	5	3	4	3	5	5	5	3	4	4	3	4	5	3	2	5	5	5	5	3	5
	11	5	5	5	5	4	5	5	5	5	2	5	5	5	5	5	5	5	5	5	5	5	5	5	5	5	5	5
	12	3	4	4	3	5	5	5	5	4	4	3	4	3	4	4	4	4	4	5	4	3	4	4	5	5	5	5
	13	4	4	4	3	5	5	1	4	4	4	4	4	4	4	4	2	4	1	4	4	2	3	4	5	5	5	5
	14	5	5	5	5	4	5	5	5	5	5	5	5	5	5	5	5	5	5	5	5	5	5	5	5	3	3	5
	15	5	5	5	5	5	5	5	5	4	4	4	4	5	5	5	5	5	5	4	4	5	5	5	5	5	5	5
	16	2	2	2	1	2	2	1	1	2	1	5	3	3	3	1	2	1	5	2	1	2	3	3	1	1	1	1
	17	4	4	4	4	3	3	3	4	4	4	4	4	4	4	4	4	4	4	4	4	4	4	4	3	3	3	3
	18	4	4	5	5	5	4	4	4	4	4	5	5	5	4	5	4	4	4	3	4	5	4	5	5	4	5	4
	19	3	5	5	5	5	5	3	5	5	5	2	5	5	5	5	5	5	5	5	5	5	5	5	5	4	5	5
	20	4	4	4	4	5	5	5	3.72944	3.73404	5	5	4	4	4	5	4	4	4	4	3	5	4	5	5	5	4	5
	21	4	4	4	5	5	5	4	3.72944	3.73404	4	4	4	4	5	5	4	4	4	4	5	3	5	4	5	4	2	5
	22	5	5	4	5	3	4	3	4	4	2	4	4	5	5	5	5	5	5	4	4	5	4	5	4	4	4	3
	23	4	2	4	5	3	4	4	3.72944	3.73404	2	5	2	5	5	4	4	5	4	5	4	4	4	5	3	4	5	4
	24	4	4	4	4	4	4	5	3	3	4	4	4	4	4	4	4	4	4	4	4	4	4	4	4	5	3	3
	25	2	2	4	2	5	5	4	4	4	4	4	4	2	2	2	4	4	4	4	2	2	4	4	5	5	4	5
	26	2	4	4	4	4	2	4	3	4	5	2	4	4	4	4	2	4	4	4	2	4	2	5	4	4	5	5
	27	4	4	4	2	4	3	4	3.72944	3.73404	1	4	4	4	4	4	4	4	4	2	2	3	4	4	4	4	4	4
	28	3	2	3	3	3	4	4	3	3	3	3	2	3	3	3	3	3	3	2	2	2	4	3	2	1	5	5
	29	4	1	3	5	4	3	3	4	3	2	5	4	4	2	4	2	4	2	3	2	3	1	3	5	3	3	4
	30	3	4	4	4	5	3	5	3.72944	3.73404	5	5	5	2	3	3	3	4	5	3	1	3	3	2	1	3	5	4
	31	1	2	3	4	2	3	1	3	5	1	2	5	3	5	4	1	2	3	1	3	4	5	1	2	3	4	5
	32	4	4	3	3	5	5	5	5	1	4	2	3	2	2	5	5	5	5	2	2	5	4	4	5	5	2	5
	33	4	3	3	5	4	1	5	2	1	2	1	5	4	1	5	5	5	4	5	1	2	2	4	5	5	4	4
	34	1	4	5	3	3	3	2	1	1	5	5	5	3	4	3	4	3	3	4	4	2	1	4	1	2	3	2
	35	2	5	3	1	4	2	2	3.72944	3.73404	3.92086	3	4	1	3	5	3	1	3	3	2	4	2	4	2	5	2	4
	36	3	5	4	4	4	5	4	3.72944	3.73404	4	4	4	2	1	1	2	3	5	3	3	5	4	3	3	3	1	1
	37	4	5	4	3	3	5	4	4	4	5	4	4	5	5	4	5	5	4	5	4	5	5	1	4	5	3	4
	38	2	4	3.66024	1	1	4	3	1	2	5	4	1	4	1	3	5	2	4	2	2	5	1	4	1	3	1	4
	39	4	4	4	5	3	5	2	4	5	4	3	5	5	5	4	4	3	3	3	5	4	2	4	4	3	4	5
	40	2	4	4	4	1	1	1	1	3	3	1	5	5	4	3	5	5	5	5	4	4	4	4	3	4	4	2
	41	4	3	3	2	4	5	3	4	3	4	5	3	3	5	3	4	3	5	3	2	4	4	4	5	3	4	1
	42	5	5	4	4	5	4	5	4	5	2	3	2	2	1	3	2	4	5	4	4	3	3	4	3	3.914	3	2
	43	4	3	2	1	4	3	4	4	4	5	4	4	3	3	4	4	5	5	4	5	2	2	2	2	3	3	3
	44	3.75604	4	4	4	4	1	4	5	4	2	2	2	3	3	2	5	2	5	2	5	2	4	3	4	2	1	5
	45	4	5	5	4	5	5	4	4	2	1	2	3	3	4	5	3	5	3	5	2	4	4	4	1	2	2	1
	46	5	5	4	5	4	5	5	4	5	2	4	4	3	4	5	4	4	5	5	3	3	4	4	4	5	5	4
	47	2	2	3	3	3	4	3	3	2	5	2	2	1	2	3	3	2	5	3	3	3	3	2	3	4	4	3
	48	4	4	3	3	5	5	4	3	3	3	2	3	4	2	3	4	3	3	3	2	4	2	4	5	2	3	5
	49	5	5	3	5	4	2	4	4	3	5	5	5	3	4	3	1	3	1	4	5	3	5	5	4	2	4	1
	50	2	2	3	2	3	5	4	4	3	4	5	4	3	3	3	2	2	2	4	3	3	3	3	5	4	4	5
	51	3	3	3	4	5	5	4	3.72944	3.73404	5	4	5	5	4	4	3	4	4	4	4	3	4	4	5	5	4	5
	52	3	3	3	4	4	5	4	4	2	4	3	3	4	4	3	4	4	4	3	4	4	4	4	5	5	5	5
	53	3	3	3	4	4	5	4	3	5	4	4	3	4	3	4	4	3	3	4	2	1	2	2	5	2	4	5
	54	2	2	2	2	4	4	5	4	4	5	5	4	2	1	2	3	4	4	3	4	3	4	4	4.03178	3.914	3.77349	3.97561
	55	4	4	3	4	5	5	5	3	4	4	4	4	3	3	4	3	4	4	4	4	4	4	3	5	5	5	5
	56	4	4	4	3	4	4	3	4	4	5	4	4	4	4	4	4	4	4	4	5	5	5	5	4	2	2	5
	57	4	2	2	4	3	3	3	4	4	4	3.86811	5	2	4	4	4	4	2	2	2	4	5	4	4	2	3	3
	58	3	4	3	3	5	1	4	4	5	3	4	4	4	4	2	4	4	4	3.79137	3	5	4	4	5	3	4	5
	59	5	5	2	5	3	5	3	5	5	5	5	5	3	3	1	4	2	4	5	3	5	5	5	5	3.914	4	5
	60	4	4	4	4	5	5	5	3.72944	3.73404	4	4	4	5	4	4	4	5	5	2	4	4	2	4	5	5	4	5
	61	1	1	1	2	4	5	3	4	4	4	4	4	4	4	3	3	3	3	3	2	3	5	4	5	3	4	5
	62	1	2	4	1	4	5	3	2	3	4	4	2	2	2	2	4	2	2	3	3	2	4	3	4	4	4	5
	63	3	3	4	4	4	5	5	4	4	4	5	4	2	2	2	1	1	4	2	2	2	5	5	5	4	5	5
	64	3	4	3	5	2	3	3	1	3	3	2	3	3	2	3	3	3	3	3	3	3	4	3	5	3	4	3
	65	3	2	2	3	2	3	3	1	3	4	4	4	2	2	3	4	3	4	4	2	4	2	2	5	3	4	3
	66	3	2	3	4	4	4	5	4	4	4	3	3	4	4	3	3	3	3	3	2	2	3	3	5	5	3	3
	67	5	4	3	4	5	3	3	4	4	5	5	4	4	4	4	4	4	5	4	4	4	4	4	5	5	5	3
	68	4	4	4	4	5	3	4	5	5	5	4	5	4	4	4	5	4	3	4	4	5	4	4	5	4	3	4
	69	4	5	4	4	4	4	4	3.72944	3.73404	5	5	5	5	5	5	4	4	4	5	5	5	5	5	4	5	4	4
	70	5	4	4	3	4	5	4	4	3	2	4	5	4	5	2	2	2	3	1	2	2	3	4	4	5	3	2
	71	3	3	3	4	5	4	5	1	2	4	4	4	1	1	5	4	4	3	1	2	4	4	1	4.03178	3.914	4	5
	72	4	4	4	4	5	5	5	3	4	4	4	4	2	2	3	1	3	1	3	4	4	4	4	4.03178	2	5	5
	73	4	4	3	3	4	5	4	5	5	4	4	3	3	3	3	3	2	4	3	4	4	4	5	5	5	4	5
	74	3	4	5	5	3	3	4	4	4	3	5	4	4	3	3	4	5	5	5	3	4	5	4	5	4	4	5
	75	5	3.80872	2	5	3	4	2	4	3	4	3	3	4	3	2	1	4	3	4	2	5	3	2	4	3	3	3
	76	3	3.80872	3	4	4	4	3	4	4	5	5	4	4	4	4	4	5	5	2	3	3	3	4	4	4	4	5
	77	5	5	3.66024	2	5	4	5	3.72944	3.73404	4	5	4	5	5	4	5	4	4	3	4	4	4	4	5	5	3	5
	78	5	4	5	5	3	3	4	4	4	4	4	4	5	3	3	5	5	5	5	3	4	5	4	5	4	4	5
	79	3.75604	3	3	3.66746	4	4	1	5	3.73404	3	4	4	2	3.67788	3	2	2	2	3.79137	4	2	4	4	3	3	5	3.97561
	80	3	3	2	2	3	4	4	2	4	2	3.86811	3	5	2	3	2	2	4	3	3.66106	3	3	2	4	2	2	3
	81	5	2	5	3	2	3	3	5	1	2	1	5	2	1	2	4	5	2	3	1	1	3	3	1	2	3	1
	82	1	3	4	3	4	3	3	3	2	5	3	5	3	1	4	4	3	2	5	4	3	1	3	4	2	3	2
	83	4	5	2	4	5	5	5	5	5	1	5	5	4	5	4	4	4	4	5	5	3	3	5	5	5	4	5
	84	5	5	5	5	3.86199	3.97821	4	3.72944	3.73404	4	3	4	4	4	5	4	4	4	4	3	3	3	4	4.03178	3.914	3.77349	3.97561
	85	4	3.80872	3.66024	2	4	5	3	3.72944	3.73404	3.92086	4	3	3.65865	3.67788	3	3	3	5	3	2	4	3.83816	3.86874	4	5	3	5
	86	4	4	4	3	5	5	5	3.72944	3.73404	5	5	5	3	4	3	4	2	4	4	3	5	5	5	5	5	5	5
	87	4	4	4	4	5	4	2	3.72944	3.73404	5	4	4	5	4	5	4	3	3	4	2	4	4	4	5	5	2	5
	88	4	4	2	4	5	4	5	3.72944	3.73404	5	4	4	5	5	4	3	3	4	4	4	4	4	4	5	4	2	5
	89	2	2	3.66024	3	3	3.97821	5	3.72944	3.73404	2	2	2	3	3	4	5	3	2	1	3	3	3.83816	3	3	3	2	1
	90	4	4	3	4	2	3	2	5	5	2	4	2	3	3	3	3	2	3	3	1	2	2	2	5	1	3	5
	91	3	5	3	5	3	5	2	1	5	4	2	3	4	4	4	3	5	3	3	3	3	5	3	4	5	1	2
	92	5	4	5	5	3	5	3	1	3	4	4	5	4	3	3.6555	2	5	2	5	4	4	1	3	4	5	5	4
	93	2	4	3	2	5	5	5	3.72944	3.73404	4	3	3	4	2	1	3	3	3	1	3	4	3	4	4	4	2	5
	94	4	4	3	3	3	5	2	3.72944	3.73404	2	3	3	3	4	3	3	2	2	1	3	3	2	2	3	3.914	2	3.97561
	95	3	2	2	1	3	4	4	4	4	1	2	3	1	3	2	3	4	5	2	1	1	2	1	4	2	4	4
	96	3	4	3	3	3	4	4	4	4	4	3	3	4	4	3	4	4	3	2	4	4	4	4	5	2	4	4
	97	3	3	4	3	4	4	4	4	3	4	4	3	2	2	2	3	2	2	2	4	3	4	4	4	3	2	5
	98	2	2	2	2	4	4	1	3.72944	3.73404	2	2	3	2	2	2	2	2	2	3	3	2	3	3	4	4	4	1
	99	5	5	2	3	4	4	5	3.72944	3.73404	5	3	5	3	4	3	4	4	5	3	2	3	3	3	4	3	4	5
	100	5	5	1	3	4	3	5	3	4	5	2	5	3	4	3	3.71223	4	5	3	2	2	3	3	4	3	4	5
	101	5	5	3	4	1	4	1	3.72944	3.73404	5	5	5	4	4	4	4	4	4	4	5	4	4	4	5	4	4	5
	102	4	5	5	5	5	4	4	3.72944	3.73404	4	4	4	4	5	4	5	4	5	4	4	4	4	5	5	4	5	4
	103	2	2	3	3	5	3	4	3	3	5	3	2	3	4	3	4	4	3	3	2	5	4	4	5	3	5	5
	104	5	4	4	2	4	4	4	4	2	4	1	4	4	2	2	4	4	3.75179	4	2	2	4	4	5	5	4	4
	105	4	4	4	4	4	5	4	3.72944	3.73404	4	4	3	4	4	5	5	5	5	4	4	3.80336	5	4	4	4	4	4
	106	3	5	3	3	2	4	3	4	3	4	4	4	3	3	3	3	3	3	4	3.66106	4	4	4	4	3	2	5
	107	3	2	2	2	3.86199	2	3	3.72944	3	3	3	3	2	2	2	2	2	2	2	3	2	2	2	5	3	3	4
	108	2	2	3	3	4	4	4	3.72944	3.73404	2	2	4	3	3	3	3	3	3	3	3	3	4	4	4	4	5	5
	109	3	3	3	3	3.86199	3.97821	3.72837	3.72944	3.73404	2	2	5	3	3	4	4	4	4	2	4	4	4	4	4.03178	3.914	3.77349	3.97561
	110	4	4	4	4	4	4	4	3.72944	3.73404	4	4	5	4	4	4	3	3	4	4	4	3	4	4	5	4	4	4
	111	2	2	2	2	5	5	4	5	5	3	2	5	3	3	3	3	3	3	3	3	3	3	3	4	5	4	5
	112	2	2	3	3	5	4	5	5	5	2	2	2	3	3	3	3	3	3	3	2	3	3	3	5	4	4	5
	113	3	3	3	3	5	5	4	5	5	3	3	3	3	3	4	4	4	4	4	4	3	3	3	5	5	4	4
	114	3	3	3	3	3	3	3	3.72944	3.73404	2	3	2	3	3	3.6555	2	2	2	3	3	2	2	2	4	5	5	5
	115	2	2	2	3	3	3	3	3.72944	3.73404	2	2	2	3	3	3	3	3	3	3	3	3.80336	3.83816	2	4	5	5	5
	116	5	5	4	4	4	5	2	3.72944	3.73404	4	4	4	5	4	4	4	5	4	4	2	5	5	4	4	5	5	5
	117	4	4	5	4	5	5	4	3.72944	3.73404	4	4	3	4	5	4	4	4	4	4	3	2	4	4	5	5	2	3.97561
	118	5	3	4	5	5	4	5	5	4	4	5	5	3	4	5	5	5	5	4	3	4	4	4	5	5	3	3
	119	4	5	5	4	5	4	5	5	5	3	5	4	5	5	4	5	5	5	3	4	5	4	4	4	5	5	5
	120	3	4	3	3	2	2	2	3	2	4	4	2	3	3	4	4	4	4	3	4	2	3	4	2	2	2	2
	121	3	3	4	4	1	4	2	3.72944	3.73404	5	4	4	4	3	4	3	4	4	4	3	4	4	4	1	3	2	2
	122	5	5	5	5	3	4	3	3.72944	3.73404	4	5	4	5	5	4	4	4	4	4	4	4	4	4	5	5	5	5
	123	3	3	4	3	5	4	4	4	4	4	4	4	3	3	3	4	4	4	3	3	3	4	5	4	4	4	5
	124	1	3.80872	1	4	4	4	5	3	2	3.92086	5	3	5	1	2	5	1	3	3	4	4	2	1	5	4	4	5
	125	4	5	4	4	4	5	4	4	4	4	5	4	4	4	5	5	5	4	5	4	5	4	4	5	5	4	4
	126	3.75604	3	5	3.66746	4	4	3	3	3	5	5	5	4	5	5	3	3	3	3	3	3	3.83816	2	4	4	4	4
	127	4	3	4	4	3	1	4	2	3	4	4	4	2	3	3	2	1	3	3	4	3	3	4	3	2	2	3
	128	3	2	1	1	2	1	3	3	3	4	3	2	4	4	4	1	3	2	5	4	3	3	4	4	4	2	2
	129	5	5	4	5	5	5	5	3.72944	3.73404	4	5	4	4	5	4	4	5	5	4	3.66106	5	4	5	5	5	4	4
	130	1	1	3	3	4	5	5	4	5	1	1	1	3	3	2	2	2	2	3	2	2	2	1	5	5	5	5
	131	5	4	5	5	4	4	5	4	5	5	4	5	5	4	5	4	5	4	5	4	5	4	4	5	4	4	4
	132	2	2	2	3	3.86199	3.97821	3	3.72944	3.73404	1	2	3	2	3	4	3	3	2	4	4	3.80336	2	2	4.03178	4	4	4
	133	4	4	2	2	5	5	4	3.72944	3.73404	4	4	4	4	4	4	4	3	2	4	2	2	4	4	4	5	3	5
	134	3	3	4	3	5	3.97821	4	4	4	3	4	3	2	2	3	4	4	4	3	3	4	4	3	5	3.914	3	5
	135	4	3	3	3	3	4	4	3	3	5	3	5	3	4	3	4	3	4	3	2	3	3	3	3	4	4	3
	136	3	4	3	3	4	4	3	2	3	4	3	5	2	3	3	3	2	3	3	4	4	3	3	4	3	4	3
	137	4	5	4	3	5	5	4	4	5	5	4	4	2	4	4	5	3	4	4	4	2	4	4	5	5	4	5
	138	4	3	3	3	4	3	5	2	4	3	2	2	3	4	3	3	3	4	3	3	2	3	3	4	3	4	3
	139	4	3.80872	3	3	3	4	3	2	3	4	4	5	3	4	4	4	4	4	4	4	3	3	3	4	3	3	4
	140	5	4	3	2	5	4	5	4	4	3	2	4	5	5	4	3	4	3	4	3	3	4	4	5	5	5	5
	141	2	4	3	5	5	4	4	4	5	4	4	5	2	2	4	4	4	4	4	4	3	4	5	5	4	5	5
	142	5	4	5	4	5	4	5	5	5	4	3.86811	4	4	4	5	5	4	5	4	3	4	5	5	5	4	3	5
	143	3	3	4	3	4	5	5	3	3	5	5	4	3	4	3	4	3	4	3	3	4	3	4	4	3	4	3
	144	3	1	2	1	3	5	3	5	5	3	3	4	5	4	2	3	1	1	3	3	4	4	4	5	5	4	5
	145	2	3	2	4	4	4	3	4	4	3	3	4	4	1	4	1	4	4	4	3	5	3	3	5	4	5	5
	146	3	4	1	4	4	5	5	5	4	4	4	3	4	4	3	4	2	3	1	2	2	3	2	5	4	4	5
	147	3	2	1	1	3	5	4	5	5	3	4	4	5	4	2	2	2	4	4	3	4	5	1	5	5	5	5
	148	4	4	4	3	4	5	5	3	3	3	3	3	3	4	3	4	3	4	4	3	4	4	3	4	5	4	5
	149	3	3	3	3	5	4	5	3	3	4	3	3	5	5	4	4	4	4	3	4	4	3	3	4	5	4	5
	150	4	2	3	3	4	5	3	3	3	2	3	4	3	4	2	4	2	4	3	4	3	4	2	4	3	4	4
	151	3	2	2	2	2	2	3.72837	4	2	3	3	4	2	2	2	3	3	3	3	4	3	3	2	3	5	2	5
	152	4	4	4	4	2	2	2	3	3	3	3	4	3	3	3	3	3	3	3	4	3	3	3	3	3.914	3	3
	153	3	3	3	4	1	2	1	2	3	3	3	4	4	5	5	5	5	5	3	4	5	5	5	3	2	2	3
	154	3	3	3	3	2	2	1	3	2	3	3	3	4	4	4	4	3	3	4	4	4	4	4	4.03178	2	2	2
	155	5	5	5	5	4	5	4	4	4	5	5	5	3	3	3	3	3	3	3	4	5	5	5	5	4	4	4
	156	4	4	4	4	3	3	3	2	2	4	4	4	2	2	2	2	2	2	3	4	5	5	5	4	4	4	3
	157	5	5	5	5	2	2	3	3	2	4	5	4	4	4	4	4	4	4	4	3	4	3	3	2	3	3	3
	158	4	3	3	4	4	4	3	3	3	3	4	3	3	3	4	4	3	3	3	4	5	5	4	3	3	3	4
	159	4	4	3	2	2	2	2	3	2	3	4	4	2	2	2	2	2	1	5	4	4	3	3	3	3.914	2	3
	160	2	2	2	2	1	1	2	2	3	5	5	3	3.65865	1	1	1	1	1	3	4	3	3	4	3	3	3	3
	161	3	3	3	3	2	2	2	3	2	5	3	5	3.65865	2	2	2	2	5	5	4	3	3	3	3	3	2	2
	162	5	5	5	5	2	3	2	2	3	2	3	2	4	4	5	5	5	5	4	4	2	2	2	2	2	2	3
	163	4	4	4	3	2	2	1	3	2	3	3	2	2	2	1	1	1	1	4	3	4	4	4	3	4	3	3
	164	5	4	4	4	3	3	3	2	2	4	4	4	4	3	2	2	2	2	2	4	4	4	4	4	4	4	3
	165	2	2	3	3	2	2	2	2	3	3	3	4	2	2	1	1	2	3	4	3	4	5	5	2	2	2	3
	166	3	3	5	5	2	3	3	2	2	3	3	5	5	4	1	1	1	1	3	2	3	4	4	2	3	3	3
	167	4	5	2	2	2	2	2	3	4	3	3	3	1	1	1	1	1	1	5	4	3	3	4	3	2	3	4
	168	5	5	3	3	1	1	1	1	2	4	5	4	2	1	1	1	1	5	3	2	4	5	5	2	3	4	3
	169	3	4	2	2	4	4	3	5	4	3	2	3	2	3	3	4	4	3	3	3	3	3	4	3	2	2	3
	170	2	2	3	3	3	3	3	2	3	3	4	3	2	2	3	2	2	2	4	4	4	4	4	3	2	2	3
	171	3	3	3	3	2	2	2	2	3	5	5	5	2	2	2	3	3	2	5	5	3	3	3	2	3	3	2
	172	5	5	3.66024	1	3	3	2	4	4	3	5	5	3.65865	2	2	2	2	2	3	3	3	5	5	4	4	3	3
	173	4	4	4	4	3	3	3	2	3	4	4	5	4	4	4	4	4	4	3	3	4	4	4	4	4	4	3
	174	3	3	5	5	3	3	2	4	4	5	5	5	1	2	2	2	2	2	4	3	5	4	3	4	4	3	3
	175	2	2	2	1	2	2	2	3	3	5	5	4	1	2	1	1	1	1	3	3	4	4	3	2	2	2	2
	176	3.75604	1	1	2	3	3	2	4	3	5	5	5	2	2	2	2	2	2	4	3	4	3	3	4	4	3	3
	177	1	1	4	1	3.86199	1	3	3	4	5	5	5	4	5	4	4	4	4	4	5	4	4	5	3	2	2	3
	178	3	3	3	3	2	2	2	3	2	3	3	3	2	3	3	2	2	2	3	2	3	3	3	2	3	3	3
	179	5	5	4	3	3	4	3	2	3	3	2	3	2	2	2	3	3	3	4	3	4	5	4	2	3	3	2
	180	3	4	2	2	1	1	2	2	3	3	4	3	2	3	2	3	2	2	2	2	3	3	4	3	3	3	2
	181	4	3	3	3	1	1	1	2	3	4	4	4	2	2	2	2	3	2	3	3	3	2	2	2	2	3	3
	182	4	4	3	3	4	4	4	2	4	5	5	4	3	2	2	2	2	2	5	4	3	2	3	3	3	3	4
	183	3	4	4	4	1	2	1	2	3	2	2	2	5	5	3	2	2	2	3	4	4	4	3	2	2	2	3
	184	3	4	4	4	5	3	4	2	3	5	4	5	3	3	3	2	2	2	3	2	3	3	3	3	4	2	2
	185	3	2	2	2	4	4	3	3	1	4	4	4	2	2	3	2	2	2	2	3	4	5	5	3	3	4	2
	186	3	4	4	4	2	2	1	3	3	5	5	5	3	2	2	3	3	3	4	4	3	3	3	3	2	3	3
	187	3	3	3	3	2	1	2	2	3	3	3	5	2	2	2	2	2	2	3	3	4	5	5	1	1	2	2
	188	4	4	5	5	2	3	2	5	3	5	4	5	4	4	4	3	3	3	3	3	5	4	4	1	2	2	1
	189	4	4	4	3	2	1	2	2	3	4	4	4	2	2	2	2	2	3	3	4	2	3	4	3	3	3	2
	190	4	4	3	3	2	2	2	3	3	4	3	4	4	3	3	3	3	3	4	4	4	4	5	3	3	3	3
	191	4	4	5	5	4	4	4	3	4	3	3	4	4	4	4	4	4	4	3	2	5	5	5	3	3	3	3
	192	4	5	5	5	3	2	2	2	3	4	4	3	3	3	3	3	4	4	4	5	3	3	4	2	3	3	2
	193	5	5	5	3	3	3	2	3	2	4	3	3	4	5	4	3	2	5	5	3	4	4	3	3	3	2	2
	194	5	3	3	3	4	4	3	5	2	3	4	4	3	3	5	3.71223	4	3	4	5	3	3	3	2	2	3	3
	195	2	2	2	2	4	2	3	3	4	4	3	3	2	2	2	2	3	3	4	5	4	4	4	1	2	2	2
	196	5	5	5	4	3	2	4	4	3	5	3	3	4	4	4	5	5	2	4	5	3	3	4	3	3	3	3
	197	5	3	3	4	2	2	2	3	2	4	4	3	4	4	5	5	5	4	3	2	2	2	2	3	3	3	2
	198	2	3	3	3	4	4	4	3	4	5	5	5	4	4	3	3	4	4	2	3	4	3	3	2	3	3	3
	199	2	2	2	2	3	2	3	3	2	5	5	4	3	2	2	2	3	3	3	4	3	4	4	1	2	2	1
	200	3	4	4	5	3	3	3	2	3	4	4	4	2	3.67788	3	2	2	3	3	4	5	3	3	4	2	2	2
	201	4	4	3	3	4	3	4	3	4	4	3	4	3	2	2	2	2	2	4	3	4	4	4	3	4	4	4
	202	4	4	3	3	2	3	2	3	2	4	4	3	3	2	2	2	3	3	4	4	5	5	5	3	3	2	3
	203	3	3	3	3	3	4	3	3	3	5	3	5	4	4	4	3	3	3	3	2	4	4	4	4	3	3	3
	204	4	4	4	3	3	4	3	3	4	4	4	4	3	4	4	3	4	4	5	5	3	4	4	4	3	3	3
	205	3	3	2	2	2	3	2	3	3	5	4	4	2	2	3	3	3	2	4	5	4	4	3	2	3	3	2
	206	3	4	5	4	4	4	5	1	2	3	3	2	2	4	4	5	5	5	4	5	3	4	4	2	2	1	1
	207	3	4	5	5	3	3	4	3	4	1	1	2	5	4	4	4	4	4	4	4	5	5	3	5	5	5	5
	208	3	3	4	4	3	3	2	2	3	2	3	2	5	5	5	5	5	5	4	3	4	4	4	3	3	3	3
	209	4	4	5	5	3	3	4	3	3	2	3	2	4	5	5	5	5	3	3	4	4	4	4	2	2	1	1
	210	5	3	4	3	5	5	2	3	4	4	3	3	3	3.67788	3	2	2	3	4	3.66106	3	3	5	2	3	2	3
	211	4	4	5	4	2	3	2	2	1	2	4	2	3	4	3	3	4	4	4	3	3	2	1	4	3	3	3
	212	4	4	5	4	4	4	3	4	4	3	3	2	4	4	4	4	4	5	4	3	4	4	4	4	4	3	3
	213	3	4	3	2	4	4	3	2	3	5	3	5	2	2	3	3	3	3	4	3	3	5	5	5	5	2	2
	214	4	3	3	3	4	5	4	3	5	5	5	5	2	2	3	3	3	3	4	4	5	5	5	3	3	4	4
	215	5	5	4	4	4	3	4	3	3	1	2	1	4	3	3	3	3	3	4	3	4	4	5	2	2	4	4
	216	3	5	5	5	3	3	3	2	3	4	2	4	5	5	5	4	3	2	3	4	5	3	3	2	2	2	2
	217	2	2	2	2	3	3	3	3	2	4	4	4	2	3	2	3	3	3	4	4	3	3	3	3	2	3	3
	218	2	2	2	2	3	3	3	3	3	4	4	4	2	3	3	3	3	3	4	4	5	5	5	4	3	3	3
	219	4	3	3	4	5	5	4	4	4	4	5	4	4	4	4	5	4	5	4	3	4	4	3	4	4	4	5
	220	3	3	3	3	4	5	4	4	4	3	3	3	4	4	4	5	5	5	5	5	5	5	5	4	5	4	4
	221	1	3	4	2	4	2	5	4	4	2	3	1	2	5	3	5	2	5	5	3	5	4	4	2	5	2	5
	222	4	4	4	5	3.86199	3.97821	3.72837	5	5	4	4	4	5	5	5	5	5	5	3	3	4	4	4	4.03178	3.914	3.77349	3.97561
	223	5	5	5	4	5	5	5	4	4	4	4	4	4	4	4	4	4	4	5	5	4	4	4	5	5	5	5
	224	5	5	5	5	5	5	5	5	4	4	5	4	5	5	4	4	4	4	3	3	4	4	4	5	5	5	5
	225	5	4	4	4	4	5	4	3	3	4	4	4	4	5	5	5	5	5	5	5	4	4	5	4	5	4	4
	226	4	5	5	5	4	5	4	5	4	4	4	4	5	5	4	4	4	4	5	4	3	3	3	4	5	4	4
	227	5	5	5	5	4	5	4	5	5	4	4	4	5	5	5	4	4	4	4	4	5	5	5	4	5	4	4
	228	4	5	4	5	4	5	4	5	5	5	5	4	5	4	5	4	5	5	5	5	4	4	4	5	4	4	4
	229	4	4	3	5	4	4	4	5	4	5	4	5	5	5	5	5	5	5	5	5	4	4	5	4	4	4	4
	230	3	3	3	4	5	5	5	5	4	4	4	5	4	4	4	3	4	4	3	4	3	3	2	5	4	4	4
	231	3	4	3	4	4	4	5	5	4	4	3	4	5	4	4	5	5	5	4	4	5	4	5	4	4	4	5
	232	5	5	5	5	5	4	4	3	2	5	5	5	5	5	5	5	5	5	5	5	5	5	5	4	5	4	5
	233	4	4	4	5	4	5	3	5	4	4	5	4	4	4	4	4	4	4	4	4	4	4	4	4	5	5	4
	234	4	4	5	4	5	4	4	5	5	4	4	4	5	4	5	4	4	4	3	3	4	4	4	4	4	4	4
	235	4	3	3	3	4	5	4	3	3	5	5	5	4	5	5	5	5	5	4	3	4	5	5	4	4	4	4
	236	5	5	5	4	4	5	4	5	5	5	5	5	4	4	4	4	4	4	4	4	4	4	4	4	5	4	4
	237	4	4	4	4	5	4	5	5	5	4	4	4	4	4	4	4	4	4	4	4	4	4	4	5	5	4	4
	238	5	4	4	5	5	5	5	3	4	3	3	4	4	4	5	5	5	5	5	5	5	4	4	4	4	5	4
	239	4	5	5	5	5	5	4	4	4	4	4	4	5	5	5	5	5	5	5	4	3	3	3	4	4	4	5
	240	5	5	5	5	3.86199	3.97821	3.72837	5	4	4	4	5	5	5	5	5	5	5	5	5	4	5	5	4.03178	3.914	3.77349	3.97561
	241	4	4	4	4	4	5	4	4	4	4	4	4	4	4	4	4	4	4	3	4	4	4	4	3	5	3	4
	242	4	4	4	4	3	5	3	3	3	3	3	4	4	5	4	4	5	5	4	4	5	5	5	5	5	4	4
	243	4	4	5	4	5	5	5	4	4	4	5	4	3	4	5	5	5	5	4	4	2	3	4	5	5	5	5
	244	3	3	4	4	4	5	3	4	4	4	4	5	4	4	4	4	4	4	5	4	4	4	4	4	5	4	5
	245	5	5	4	4	4	4	4	3	3	4	4	3	5	5	5	5	5	5	2	3	4	4	4	4	5	4	4
	246	4	4	4	4	5	5	5	4	4	5	5	5	5	5	4	4	4	4	5	4	4	4	4	5	5	4	4
	247	4	5	5	4	5	5	4	5	5	4	4	3	4	4	4	3	3	3	4	5	3	2	2	4	4	5	5
	248	5	5	4	4	5	5	4	4	5	4	4	4	4	4	4	5	4	4	2	4	5	4	4	5	5	4	4
	249	3	3	3	3	5	5	5	4	4	5	4	5	3	3	3	3	3	3	3	2	4	3	3	5	5	4	4
	250	3	3	3	3	4	5	4	4	4	5	4	5	3	4	4	5	5	4	4	4	5	5	5	5	5	4	4
	251	4	4	4	4	5	5	5	5	5	3	4	4	5	5	5	4	3	3	5	5	3	3	4	5	5	4	4
	252	5	5	5	5	5	5	5	5	5	4	4	4	5	5	5	5	5	5	4	4	4	4	4	5	5	5	5
	253	4	4	4	4	4	4	4	4	4	3	3	3	5	5	3	3	3	3	3	3	5	3	4	5	5	4	5
	254	4	4	4	3	5	5	5	4	4	4	5	4	4	4	5	5	4	3	4	5	3	4	4	5	5	5	5
	255	3	5	3	4	5	5	5	5	5	5	5	4	4	5	5	5	4	4	5	4	4	4	4	5	5	5	5
	256	5	5	4	4	5	5	5	4	5	4	5	4	4	5	5	5	5	5	3	4	3	2	3	5	5	5	5
	257	4	4	5	5	4	4	4	5	5	3	3	1	5	5	5	5	5	5	4	5	3	3	2	5	5	4	4
	258	4	3	3	4	3	3	3	4	4	4	5	4	4	4	4	5	5	4	4	5	3	2	3	4	5	4	5
	259	4	5	4	5	4	4	4	4	4	4	4	4	4	5	5	5	5	5	4	4	5	5	5	4	4	4	4
	260	4	4	4	4	4	4	4	5	5	2	4	4	4	4	4	4	4	4	3	4	5	5	5	5	5	4	4
	261	3	3	3	5	4	4	4	5	5	3	3	3	5	5	4	4	4	4	3	3	4	4	3	5	5	4	4
	262	4	4	3	4	4	4	4	4	4	5	4	4	5	5	4	4	4	4	3	3	3	3	4	5	5	5	5
	263	4	4	3	4	5	5	5	4	4	4	3	4	4	4	5	5	4	4	3	4	3	3	4	5	5	4	4
	264	4	4	3	4	5	5	4	5	4	3	3	4	4	4	5	4	4	5	3	3	3	3	4	5	5	5	4
	265	4	4	3	4	4	4	4	3	3	4	4	4	4	4	5	5	5	5	5	5	5	5	5	5	5	4	4
	266	4	4	4	4	5	5	4	4	4	5	5	5	5	5	5	5	5	5	4	4	5	4	4	5	5	4	5
	267	4	4	3	3	2	2	2	3	2	3	4	3	2	2	2	2	2	1	5	4	3	3	4	2	3	3	2
	268	5	4	4	4	5	1	5	4	3	5	5	4	4	3	4	4	4	4	4	3	3	3	4	5	5	4	5
	269	5	5	5	2	5	5	5	5	4	5	5	5	2	4	4	4	5	4	3.79137	2	5	4	5	5	5	5	5
	270	3	4	3	4	4	4	3	3	3	5	3	5	5	4	3	5	4	4	3	3	3	4	3	4	4	5	5
	271	4	3	3	4	4	5	5	4	3	5	4	5	4	5	5	4	3	4	4	3	3	4	3	5	4	4	3
	272	2	2	5	4	5	5	5	5	4	5	5	5	4	5	3	5	5	5	3	3	4	4	4	5	5	4	5
	273	4	4	1	1	5	5	5	5	5	5	4	4	1	4	1	4	4	4	5	5	4	4	2	5	5	3	5
	274	5	5	4	4	5	5	5	5	5	5	5	5	4	4	4	4	5	5	5	4	4	4	5	4	4	5	5
	275	1	2	3	4	3	5	2	3	4	4	3	4	4	3	2	1	3	4	4	5	2	3	4	5	4	5	3
	276	1	5	1	1	4	5	5	5	5	2	1	3	1	1	1	5	5	5	3	1	3	3	2	5	1	4	5
	277	4	4	4	2	4	5	4	4	4	4	4	3	4	4	4	4	4	3	4	4	4	4	4	5	5	4	5
	278	4	5	4	2	4	2	4	3	3.73404	4	2	4	5	4	4	3	4	2	4	2	1	3	3	2	5	2	3
	279	5	3	3	3	1	2	1	2	3	5	5	4	2	2	2	2	2	1	5	3	5	5	4	3	3	3	3
	280	5	5	5	5	4	4	4	3	3	4	3	4	5	5	5	5	5	5	3	4	4	4	4	2	2	2	2
	281	5	5	5	5	4	5	4	3	3	4	4	4	3	3	3	2	3	3	5	5	3	3	3	5	4	4	4
	282	3	2	2	2	3	3	4	2	3	5	5	5	2	2	2	2	3	2	4	3	4	4	5	3	3	3	3
	283	3	2	2	2	2	2	2	2	2	5	5	5	3	3	2	3	3	2	3	3	3	3	3	3	3	4	3
	284	4	4	3	3	5	5	4	4	4	4	4	4	3	3	4	4	3	2	4	4	3	3	4	5	4	5	5
	285	1	1	3	3	5	5	3	4	4	5	3	1	1	1	1	3	3	1	1	1	2	2	2	5	5	4	5
	286	4	4	4	4	3	5	3	3	3	3	4	3	4	4	4	4	4	4	3	4	4	3.83816	5	4	3	2	4
	287	4	5	5	4	4	4	4	3	4	2	4	4	5	4	5	4	4	4	4	3	4	3	4	5	4	4	4
	288	3	3	4	3	4	3	2	3	3	4	4	3	4	3	4	3	4	3	4	3	3	4	3	4	4	2	3
	289	3.75604	4	4	4	5	5	3	4	4	4	4	4	4	4	4	4	4	4	4	4	4	4	4	4	5	4	5
	290	2	4	4	4	5	5	5	4	4	4	4	5	4	4	4	3	3	2	4	4	4	4	4	5	4	4	5
	291	5	4	4	4	4	5	4	4	4	4	5	4	5	5	5	5	4	4	4	5	4	4	5	4	4	5	4
	292	4	4	4	5	4	5	4	4	4	4	4	4	4	4	4	5	5	5	5	4	5	4	4	4	4	5	5
	293	3	4	4	3	5	4	4	5	4	4	5	4	2	3	2	3	2	4	2	3	3	4	4	5	5	4	5
	294	5	5	4	3	4	5	4	4	4	4	4	4	4	5	4	4	5	4	5	4	5	4	5	4.03178	3.914	5	4
	295	3	3	3	5	5	5	4	3	4	3	5	5	5	5	5	5	5	5	4	5	5	5	5	3	3	5	5
	296	3	3	3	3	3	5	3	4	4	5	5	4	3	3	4	4	3	3	4	4	3	5	5	4	4	2	5
	297	3	3	3	3	4	4	2	3	3	4	4	2	4	3	3	2	2	3	4	4	3	3	3	2	2	4	4
	298	3	4	3	3	2	4	2	3	3	3	3	4	3	4	2	2	3	2	2	2	4	3	3	4	2	2	4
	299	4	4	2	2	2	2	3	3	3	4	3	5	3	3	3	3	4	3	4	2	3	3	2	2	3	3	3
	300	5	5	5	5	5	5	5	3.72944	3.73404	5	5	5	5	5	5	5	5	5	5	5	5	5	5	5	5	5	5
	301	5	5	5	5	5	5	5	3.72944	3.73404	5	5	5	5	5	5	5	5	5	5	5	5	5	5	5	5	5	5
	302	3	4	4	4	2	2	3	3	3	1	2	5	2	2	2	3	3	1	4	4	4	4	5	1	2	3	3
	303	4	2	2	2	2	1	2	3	3	3	3	3	1	1	1	3.71223	1	2	4	5	4	4	3	3	2	3	3
	304	3	3	3	4	2	3	2	2	3	3	3	3	5	4	3	3	3	5	3	3	5	5	4	3	3	2	3
	305	3	4	4	2	2	2	3	2	3	5	5	5	2	2	1	1	2	2	4	5	3	3	3	3	3	3	2
	306	5	5	5	5	5	5	5	5	5	5	5	5	5	5	5	5	5	5	5	5	5	5	5	5	5	5	5
	307	4	4	4	4	1	2	1	2	3	4	4	4	5	2	2	2	2	1	3	4	4	3	3	2	2	3	3
	308	3	4	4	4	2	2	1	4	4	4	3	4	5	3	3	4	5	5	4	5	5	4	3	4	4	5	4
	309	4	4	3	3	5	4	5	5	3	5	5	4	2	1	1	2	2	1	4	4	3	2	2	1	1	2	2
	310	3	3	2	1	4	4	3	3	4	5	4	5	3	3	4	4	3.70167	4	4	4	2	3	3	4	5	2	2
	311	5	3.80872	3	3	5	5	5	2	3	5	4	5	2	2	3	3	4	4	5	4	4	4	4	4	4	4	4
	312	4	4	5	2	2	2	2	3	4	3	4	3	2	2	3	3	2	2	5	5	3	3	3	3	3	4	3
	313	3	3	3	3	4	4	4	3	4	3	3	3	5	5	5	5	5	5	3	4	5	5	5	4	5	5	4
	314	5	4	4	4	5	5	4	3	3	4	4	4	4	4	4	4	4	4	2	3	4	3	3	3	3	3	3
	315	3	3	2	2	2	2	2	2	2	4	5	5	2	2	2	2	2	2	4	3	3	4	4	3	3	3	3
	316	3	3	2	2	2	2	2	3	3	5	3	5	3	3	2	2	2	3	4	3	3	3	4	3	2	2	3
	317	5	5	3	5	5	5	5	3.72944	3.73404	5	5	5	5	5	5	5	5	5	5	5	5	5	5	5	5	5	5
	318	5	5	5	5	5	5	5	5	5	5	5	5	5	5	5	5	5	5	5	5	5	5	5	5	5	5	5
	319	4	2	3	2	3	3	2	3	4	3	3	5	3	2	2	3	3	3	4	4	3	3	4	3	3	4	4
	320	3	4	4	3	3	3	2	2	3	2	2	2	3	2	2	2	2	2	3	2	2	3	3	3	3	3	3
	321	3	4	4	4	2	2	2	1	2	3	3	3	3	3	5	5	5	5	3	4	4	4	5	3	4	4	4
	322	5	3	3	1	5	5	5	3	3	5	4	5	4	4	4	4	4	4	4	3	4	4	5	5	5	5	5
	323	4	3	4	3	5	3	5	3	5	4	3	3	3	3	3	4	3	3	3	5	1	3	5	4.03178	3	4	3
	324	2	1	1	2	1	3	2	5	3	4	2	2	3	5	2	4	3	5	5	3	2	5	4	3	5	5	3
	325	5	5	5	3	2	2	2	5	5	3	3	3	3	5	5	5	3	5	2	5	4	5	2	5	4	5	4
	326	3	5	2	5	4	5	4	5	4	5	3	5	2	2	4	4	4	5	3	3	5	5	3	5	4	5	5
	327	5	4	4	4	4	3	5	3	3	3	3	3	3	3	3	5	3	5	5	1	4	4	4	4	4	4	5
	328	5	4	3	4	4	4	3	5	4	4	4	4	3	3	4	3	3	3	5	5	5	5	5	3	4	3	1
	329	5	5	3	5	5	4	4	5	5	5	5	5	5	3	5	3	5	4	5	4	4	5	3	4	3	3	5
	330	3	5	5	5	5	3	3	5	4	4	4	4	3	3	3	5	4	4	2	3	5	5	4	3	4	5	5
	331	4	4	3	5	5	5	3	5	3	3	5	3	5	3	5	3	5	3	5	5	4	5	3	3	5	3	5
	332	3	3	5	3	2	4	4	4	2	3	5	5	3	5	3	5	3	5	1	1	1	1	3	2	4	2	5
	333	3	5	3	5	3	3	4	4	5	5	3	5	5	5	5	2	5	4	5	5	5	3	3	5	4	3	5
	334	5	3	5	5	3	5	4	4	5	4	5	4	3	5	3	5	3	3	3	4	4	2	2	5	4	5	3.97561
	335	4	4	5	2	1	4	4	5	5	2	2	2	5	5	3	5	3	5	3	3	3	5	3	4	1	4	4
	336	1	4	4	1	4	4	3	5	3	4	1	4	5	5	3	3	3	3	5	5	5	3	3	5	3	5	3
	337	1	1	1	4	5	5	3	5	5	2	4	2	4	1	4	1	4	4	4	4	2	2	4	5	3	5	3
	338	5	5	5	3	5	3	3	4	5	1	1	1	3	1	5	3	3	5	5	3	5	4	4	3	5	2	2
	339	3	5	2	5	3	5	3	5	3	5	1	2	5	3	3	3	3	5	5	4	3	5	4	5	2	3	2
	340	1	1	4	1	3	5	3	5	5	4	4	3	2	4	2	4	2	4	5	5	5	3	5	5	3	5	3
	341	5	3	5	5	5	2	2	5	3	5	2	5	5	3	5	3	5	3	2	2	5	5	2	3	3	5	3.97561
	342	4	2	4	3	5	5	2	5	5	5	3	5	5	5	5	3	5	5	5	3	2	2	4	5	3	5	2
	343	3	1	1	1	1	5	5	5	5	4	4	5	1	5	3	3	5	3	5	5	5	4	3	4	1	4	4
	344	5	4	3	3	5	5	4	5	4	4	4	3	3	4	4	4	4	4	2	3	3	4	5	5	5	5	5
	345	5	5	3	3	5	3	4	5	5	4	4	4	2	1	3	5	2	2	5	4	4	3	3	4	3	4	4
	346	3	5	5	5	3	3	5	5	5	4	3	4	4	4	4	5	4	4	5	5	5	3	5	4	4	3	4
	347	3	5	3	4	3	3	3	5	3	5	4	4	4	5	4	5	3	5	4	5	3	5	5	5	3	3	3
	348	5	5	3	5	4	4	5	5	3	5	1	5	4	4	4	2	5	4	4	4	4	4	4	4	5	4	5
	349	5	4	5	4	5	3	5	5	4	3	4	5	4	5	4	5	5	5	3	5	5	3	5	5	4	5	3
	350	5	5	5	4	4	4	5	5	5	3	5	3	3	3	3	5	5	3	5	4	4	5	3	4	5	4	5
	351	4	4	4	4	4	4	4	4	4	4	4	4	4	4	4	4	4	4	4	4	4	4	4	4	4	4	4
	352	3	3	3	3	5	5	5	4	4	5	5	4	3	3	3	4	4	4	5	3	5	4	5	5	4	5	4
	353	3	3	5	3	4	4	4	4	5	5	5	5	4	3	4	4	5	5	4	4	5	5	5	5	5	5	5
	354	5	5	5	5	5	5	5	4	5	4	4	3.94272	3	5	4	5	4	4	3	3	4	3.83816	3	5	5	5	5
	355	4	4	4	4	5	5	5	4	4	4	5	4	4	3	4	3	4	3	5	3	4	5	4	5	4	5	5
	356	5	5	5	5	5	5	5	3	5	5	5	4	5	5	4	5	4	3	4	4	5	5	4	5	5	5	5
	357	5	5	5	5	4	4	4	5	5	5	4	4	4	4	5	5	4	5	5	5	5	5	5	5	4	5	4
	358	3	4	4	5	5	4	4	5	5	5	5	5	4	5	5	4	5	4	5	5	5	5	5	4	5	4	4
	359	4	5	4	5	4	4	5	5	5	4	5	5	4	4	4	4	4	3	3	5	4	4	4	4	4	4	4
	360	5	5	3	3	5	5	5	5	5	5	5	5	5	5	5	5	5	5	5	4	5	5	5	3	5	5	5
	361	5	5	3	5	5	5	5	4	4	5	5	5	3	5	3	5	5	3	4	4	4	4	5	5	5	5	5
	362	4	4	4	4	5	5	5	5	5	5	4	4	4	5	4	5	4	5	4	5	4	4	5	4	5	4	5
	363	4	4	4	4	5	5	5	4	4	4	4	5	5	5	4	5	4	4	5	3	3	3	4	5	4	5	4
	364	5	5	4	4	5	5	4	5	5	4	5	4	4	4	3	3	4	4	4	4	5	4	5	5	5	4	4
	365	3	4	3	3	4	4	4	4	5	5	4	3	3	4	4	4	3	3	4	3	3	4	4	4	4	5	4
	366	3	3	3	3	4	4	4	4	4	5	5	4	3	3	3	4	4	3	4	4	4	4	5	5	4	4	4
	367	3	3	4	3	4	4	4	4	4	5	5	4	3	3	3	4	3	4	4	4	4	5	5	5	4	4	5
	368	3	3	3	3	5	5	5	4	4	5	5	4	3	3	3	4	3	4	4	4	4	4	5	5	5	5	5
	369	3	3	3	3	5	4	4	5	5	5	4	3	3	3	3	3	3	4	5	4	5	5	5	4	5	4	3
	370	4	4	4	4	4	5	3	4	5	5	5	4	4	4	4	3	4	4	4	4	4	4	5	5	4	4	5
	371	3	3	3	4	5	5	5	5	5	3	4	4	4	4	4	3	5	4	5	4	5	4	4	4	4	3	4
	372	4	4	4	4	4	5	4	4	5	4	4	4	4	4	4	4	4	4	4	4	4	4	4	4	5	3	4
	373	5	5	5	5	5	5	5	5	4	5	5	5	5	5	5	5	5	5	5	5	5	5	5	5	5	5	5
	374	4	4	4	5	5	4	4	4	5	5	5	4	5	4	5	4	4	5	5	5	4	5	4	4	5	4	5
	375	5	5	5	5	4	5	4	3	3	5	5	4	5	5	5	5	5	5	3	3	4	4	4	5	5	3	4
	376	3	3	5	3	5	5	5	5	5	4	4	5	4	4	5	5	5	5	3	4	4	4	4	5	5	3	4
	377	4	4	5	5	5	5	5	3	3	4	4	4	5	5	5	5	5	5	5	5	5	5	5	5	5	5	5
	378	5	4	4	4	5	5	5	4	5	5	5	5	5	5	5	5	5	5	3	4	4	4	4	5	5	5	5
	379	4	4	4	4	4	5	4	5	4	4	4	4	4	4	4	4	4	4	4	4	4	4	4	5	5	5	5
	380	5	5	5	4	5	4	3	4	4	4	4	4	4	4	4	4	5	5	4	4	3	3	3	5	4	4	4
	381	4	4	4	4	4	4	5	5	5	4	4	5	4	4	3	3	3	3	5	4	5	5	5	5	5	4	4
	382	4	4	4	4	4	5	5	5	5	4	5	4	4	4	4	4	4	4	3	3	4	4	4	5	5	5	5
	383	5	5	5	5	4	5	5	5	5	4	4	4	5	5	5	5	5	5	4	3	3	4	4	5	5	4	4
	384	4	4	4	4	5	5	5	3	3	4	4	4	5	5	5	5	5	5	5	5	5	5	5	5	5	5	5
	385	4	4	4	4	5	5	5	5	5	4	4	4	4	4	4	4	4	4	5	5	4	4	4	5	5	5	5
	386	5	4	4	4	4	4	4	3	4	5	5	4	4	4	4	4	4	4	4	4	5	5	5	4	4	4	4
	387	5	5	5	5	5	5	5	5	5	5	5	5	5	5	5	5	5	5	4	4	4	5	5	5	5	5	5
	388	4	5	5	5	5	5	5	4	4	4	5	4	4	5	5	5	5	5	3	4	4	4	4	5	5	5	5
	389	5	5	5	5	5	5	5	5	5	5	5	5	5	5	5	5	5	5	5	5	5	5	5	5	5	5	5
	390	5	5	5	5	5	5	5	5	5	5	5	5	5	5	5	5	5	5	5	5	5	5	5	5	5	5	5
	391	5	5	5	5	5	5	5	5	4	5	5	4	5	5	5	5	5	5	4	4	4	4	4	5	5	5	5
	392	5	5	5	5	4	5	4	5	4	5	5	5	5	5	5	5	5	5	5	5	5	5	5	4	5	4	5
	393	4	4	4	4	5	5	5	3	3	4	4	4	4	4	4	4	4	4	4	4	4	4	4	4	5	4	5
	394	5	5	5	5	5	5	5	4	4	5	5	5	5	5	5	5	5	5	5	5	5	5	5	5	5	5	5
	395	5	5	5	5	5	5	5	4	3	5	5	5	5	5	5	5	5	5	4	4	5	5	5	5	5	5	5
	396	5	5	5	5	5	5	5	4	4	5	5	5	5	5	5	5	5	5	5	5	5	5	5	5	5	5	5
	397	4	4	4	4	5	5	5	4	4	4	4	4	4	4	4	4	4	4	4	4	4	4	4	5	5	5	5
	398	5	5	5	5	5	5	5	4	5	5	5	5	5	5	5	5	5	5	5	5	5	5	5	5	5	5	5
	399	5	5	5	5	5	5	5	5	4	5	5	5	5	5	5	5	5	5	4	5	5	5	5	5	5	5	5
	400	4	4	4	4	4	5	4	5	5	4	4	4	4	4	4	4	4	4	3	3	4	4	4	4	5	4	5
	401	4	4	4	4	5	5	5	4	3	4	4	4	4	4	4	4	4	4	4	4	4	4	4	5	5	5	5
	402	5	5	5	5	5	5	5	5	5	4	4	4	5	5	5	5	5	5	4	4	5	5	4	5	5	5	5
	403	5	5	5	5	5	5	5	4	4	5	5	5	5	5	5	5	5	5	5	5	5	5	5	5	5	5	5
	404	5	5	5	5	5	5	5	3	3	4	5	4	4	4	5	5	5	5	4	5	5	5	4	4	5	4	5
	405	4	4	4	4	4	5	4	5	5	3	3	3	4	4	4	4	4	4	3	3	3	3	3	4	4	5	5
	406	4	4	4	5	5	5	5	3	3	5	5	5	5	5	5	5	5	5	5	5	4	4	5	5	5	5	5
	407	4	5	5	5	5	5	5	4	4	4	4	4	5	5	5	5	5	5	5	5	5	5	5	5	5	5	5
	408	4	4	4	4	5	5	5	4	4	4	4	4	4	4	4	4	4	4	4	4	4	4	4	5	5	5	5
	409	5	5	5	5	5	5	5	5	4	5	5	5	5	5	5	5	5	5	4	4	5	5	5	5	5	5	5
	410	5	5	5	5	5	5	5	5	5	5	5	5	5	5	5	5	5	5	5	5	5	5	5	5	5	5	5
	411	4	4	4	4	5	5	5	4	3	4	4	4	4	4	4	4	4	4	4	4	5	5	5	5	5	5	5
	412	4	4	4	5	5	5	5	4	3	4	4	4	5	5	5	5	5	5	4	4	4	4	4	5	5	5	5
	413	4	4	4	4	5	5	5	4	5	4	4	4	4	4	4	4	4	4	5	5	5	4	4	5	5	5	5
	414	4	4	4	4	3	5	3	4	3	4	4	4	4	4	4	4	4	4	4	4	4	4	4	5	5	3	4
	415	5	5	5	5	4	5	4	4	3	5	5	5	5	5	5	5	5	5	4	4	3	3	3	5	5	4	4
	416	5	5	5	5	3	4	4	4	4	5	5	5	5	5	5	5	5	5	4	4	5	5	5	4	5	4	5
	417	5	5	5	5	5	5	5	4	4	5	5	5	5	5	5	5	5	5	5	5	5	5	5	5	5	5	5
	418	5	5	5	5	5	5	5	3.72944	3.73404	5	5	5	5	5	5	5	5	5	5	5	5	5	5	5	5	5	5
	419	3.75604	3.80872	4	4	4	4	4	5	5	4	4	4	4	4	4	4	4	4	4	5	5	5	5	4	4	4	4
	MV descriptives
		Mean	Median	Observed min	Observed max	Standard deviation	Excess kurtosis	Skewness	Number of observations used	Cramér-von Mises test statistic	Cramér-von Mises p value
	EFC1	3.75604	4	1	5	1.04922	-0.0724516	-0.638408	420	3.10902	7.37e-10
	EFC2	3.80872	4	1	5	1.04413	-0.12108	-0.71654	420	3.70608	7.37e-10
	EFC3	3.66024	4	1	5	1.04323	-0.408451	-0.431062	420	2.85434	7.37e-10
	EFC4	3.66746	4	1	5	1.11353	-0.380395	-0.571274	420	2.9086	7.37e-10
	ERS1	3.86199	4	1	5	1.12877	-0.256843	-0.791425	420	3.82931	7.37e-10
	ERS2	3.97821	4	1	5	1.14933	-0.124626	-0.929729	420	4.93305	7.37e-10
	ERS3	3.72837	4	1	5	1.15089	-0.550203	-0.610274	420	3.13311	7.37e-10
	FRN1	3.72944	4	1	5	1.02864	-0.147488	-0.57481	420	2.43579	7.37e-10
	FRN2	3.73404	4	1	5	0.935292	-0.127936	-0.431613	420	2.63101	7.37e-10
	MRS1	3.92086	4	1	5	1.02862	0.356601	-0.920558	420	4.3982	7.37e-10
	MRS2	3.86811	4	1	5	1.02324	0.0937597	-0.776266	420	3.82178	7.37e-10
	MRS3	3.94272	4	1	5	0.95447	0.376125	-0.841365	420	4.54422	7.37e-10
	OGP1	3.65865	4	1	5	1.1079	-0.689643	-0.463059	420	2.89979	7.37e-10
	OGP2	3.67788	4	1	5	1.15556	-0.515502	-0.610337	420	3.11583	7.37e-10
	OGP3	3.6555	4	1	5	1.12588	-0.551229	-0.526879	420	2.9007	7.37e-10
	OGR1	3.71223	4	1	5	1.12912	-0.463371	-0.61049	420	3.1155	7.37e-10
	OGR2	3.70167	4	1	5	1.12091	-0.652757	-0.511674	420	3.00666	7.37e-10
	OGR3	3.75179	4	1	5	1.12566	-0.435684	-0.635448	420	3.22233	7.37e-10
	PFC1	3.79137	4	1	5	0.969596	0.00301314	-0.576911	420	3.528	7.37e-10
	PFC2	3.66106	4	1	5	1.00618	-0.27652	-0.50301	420	3.39121	7.37e-10
	SFT1	3.80336	4	1	5	0.990281	-0.37493	-0.51143	420	3.37272	7.37e-10
	SFT2	3.83816	4	1	5	0.941323	-0.0103377	-0.597479	420	3.8247	7.37e-10
	SFT3	3.86874	4	1	5	0.973189	0.113645	-0.71399	420	3.96857	7.37e-10
	SHR1	4.03178	4	1	5	1.08955	0.244121	-1.01712	420	4.95035	7.37e-10
	SHR2	3.914	4	1	5	1.09761	-0.537289	-0.683427	420	3.8993	7.37e-10
	SHR3	3.77349	4	1	5	1.0564	-0.573752	-0.544582	420	3.30866	7.37e-10
	SHR4	3.97561	4	1	5	1.11029	-0.129624	-0.862612	420	4.4928	7.37e-10
	Indicator data (standardized)
	Matrix
	Case index	EFC1	EFC2	EFC3	EFC4	ERS1	ERS2	ERS3	FRN1	FRN2	MRS1	MRS2	MRS3	OGP1	OGP2	OGP3	OGR1	OGR2	OGR3	PFC1	PFC2	SFT1	SFT2	SFT3	SHR1	SHR2	SHR3	SHR4	MRS x OGR
	0	0.232517	0.183198	-0.632884	0.298632	1.00819	0.0189604	0.236022	0.263024	0.284358	1.04911	1.10619	1.10771	1.21071	0.278752	0.305981	0.254861	-0.62598	-0.667866	0.215175	0.33686	0.198573	1.23426	1.16243	-0.0291725	0.0783479	0.214414	0.0219674	-0.750446
	1	1.18561	1.14093	-0.632884	0.298632	1.00819	0.889032	-0.632874	1.23518	-0.784827	1.04911	1.10619	-0.987691	1.21071	1.14413	1.19418	1.1405	1.15828	1.10887	1.24653	0.33686	1.20839	-0.890411	1.16243	-1.8648	-1.7438	0.214414	0.92263	0.255831
	2	1.18561	0.183198	-0.632884	1.19668	-0.763649	0.889032	1.10492	1.27793e-15	-2.54008e-16	0.0769345	-0.848392	1.10771	-0.594505	1.14413	1.19418	0.254861	1.15828	1.10887	1.24653	1.33072	1.20839	1.23426	-0.892669	0.888641	0.989422	1.16103	0.92263	-0.0617275
	3	1.18561	1.14093	1.28425	-0.599413	-0.763649	-0.851111	0.236022	-0.709133	0.284358	1.04911	1.10619	0.0600116	1.21071	1.14413	1.19418	1.1405	1.15828	0.220502	1.24653	1.33072	1.20839	1.23426	1.16243	-0.946986	0.0783479	1.16103	0.92263	0.609764
	4	0.232517	0.183198	1.28425	1.19668	0.12227	0.889032	-0.632874	1.27793e-15	-2.54008e-16	0.0769345	0.128899	0.0600116	0.308101	0.278752	1.19418	0.254861	1.15828	1.10887	0.215175	0.33686	0.198573	0.171924	0.134881	0.888641	-0.832726	1.16103	0.92263	-0.126473
	5	1.18561	1.14093	-1.59145	1.19668	1.00819	0.889032	1.10492	1.23518	1.35354	1.04911	1.10619	1.10771	1.21071	1.14413	1.19418	1.1405	1.15828	1.10887	1.24653	1.33072	1.20839	1.23426	1.16243	0.888641	-0.832726	0.214414	0.92263	1.49189
	6	1.18561	1.14093	1.28425	1.19668	1.00819	0.889032	1.10492	1.23518	1.35354	1.04911	-1.82568	0.0600116	-0.594505	1.14413	-0.582215	1.1405	1.15828	1.10887	1.24653	-0.656996	1.20839	-0.890411	1.16243	0.888641	0.989422	1.16103	0.92263	-0.717501
	7	-0.720574	-1.73227	-1.59145	0.298632	-0.763649	0.889032	1.10492	-0.709133	0.284358	-1.86741	1.10619	1.10771	-1.49711	-0.586627	1.19418	-0.630781	1.15828	1.10887	1.24653	0.33686	1.20839	0.171924	0.134881	-0.946986	0.0783479	1.16103	0.92263	-0.0281375
	8	0.232517	1.14093	-0.632884	0.298632	0.12227	0.889032	0.236022	0.263024	1.35354	0.0769345	0.128899	1.10771	1.21071	1.14413	0.305981	-0.630781	-0.62598	-0.667866	1.24653	1.33072	-0.811242	0.171924	1.16243	0.888641	0.0783479	-1.67882	-0.878695	-0.656434
	9	-0.720574	0.183198	-0.632884	-0.599413	0.12227	0.889032	-0.632874	1.23518	0.284358	1.04911	0.128899	1.10771	-0.594505	-0.586627	-0.582215	0.254861	0.266148	-0.667866	1.24653	0.33686	1.20839	1.23426	-0.892669	0.888641	0.0783479	-0.732201	0.92263	-0.25461
	10	-0.720574	1.14093	1.28425	1.19668	1.00819	0.0189604	1.10492	-0.709133	0.284358	-0.895238	1.10619	1.10771	1.21071	-0.586627	0.305981	0.254861	-0.62598	0.220502	1.24653	-0.656996	-1.82106	1.23426	1.16243	0.888641	0.989422	-0.732201	0.92263	-0.283701
	11	1.18561	1.14093	1.28425	1.19668	0.12227	0.889032	1.10492	1.23518	1.35354	-1.86741	1.10619	1.10771	1.21071	1.14413	1.19418	1.1405	1.15828	1.10887	1.24653	1.33072	1.20839	1.23426	1.16243	0.888641	0.989422	1.16103	0.92263	0.191485
	12	-0.720574	0.183198	0.325681	-0.599413	1.00819	0.889032	1.10492	1.23518	0.284358	0.0769345	-0.848392	0.0600116	-0.594505	0.278752	0.305981	0.254861	0.266148	0.220502	1.24653	0.33686	-0.811242	0.171924	0.134881	0.888641	0.989422	1.16103	0.92263	-0.315085
	13	0.232517	0.183198	0.325681	-0.599413	1.00819	0.889032	-2.37067	0.263024	0.284358	0.0769345	0.128899	0.0600116	0.308101	0.278752	0.305981	-1.51642	0.266148	-2.4446	0.215175	0.33686	-1.82106	-0.890411	0.134881	0.888641	0.989422	1.16103	0.92263	-0.372317
	14	1.18561	1.14093	1.28425	1.19668	0.12227	0.889032	1.10492	1.23518	1.35354	1.04911	1.10619	1.10771	1.21071	1.14413	1.19418	1.1405	1.15828	1.10887	1.24653	1.33072	1.20839	1.23426	1.16243	0.888641	-0.832726	-0.732201	0.92263	1.49189
	15	1.18561	1.14093	1.28425	1.19668	1.00819	0.889032	1.10492	1.23518	0.284358	0.0769345	0.128899	0.0600116	1.21071	1.14413	1.19418	1.1405	1.15828	1.10887	0.215175	0.33686	1.20839	1.23426	1.16243	0.888641	0.989422	1.16103	0.92263	-0.0900616
	16	-1.67367	-1.73227	-1.59145	-2.39551	-1.64957	-1.72118	-2.37067	-2.65344	-1.85401	-2.83958	1.10619	-0.987691	-0.594505	-0.586627	-2.35861	-1.51642	-2.41024	1.10887	-1.84754	-2.64471	-1.82106	-0.890411	-0.892669	-2.78261	-2.65487	-2.62543	-2.68002	0.904218
	17	0.232517	0.183198	0.325681	0.298632	-0.763649	-0.851111	-0.632874	0.263024	0.284358	0.0769345	0.128899	0.0600116	0.308101	0.278752	0.305981	0.254861	0.266148	0.220502	0.215175	0.33686	0.198573	0.171924	0.134881	-0.946986	-0.832726	-0.732201	-0.878695	-0.199223
	18	0.232517	0.183198	1.28425	1.19668	1.00819	0.0189604	0.236022	0.263024	0.284358	0.0769345	1.10619	1.10771	1.21071	0.278752	1.19418	0.254861	0.266148	0.220502	-0.816182	0.33686	1.20839	0.171924	1.16243	0.888641	0.0783479	1.16103	0.0219674	0.0516306
	19	-0.720574	1.14093	1.28425	1.19668	1.00819	0.889032	-0.632874	1.23518	1.35354	1.04911	-1.82568	1.10771	1.21071	1.14413	1.19418	1.1405	1.15828	1.10887	1.24653	1.33072	1.20839	1.23426	1.16243	0.888641	0.0783479	1.16103	0.92263	-0.0994689
	20	0.232517	0.183198	0.325681	0.298632	1.00819	0.889032	1.10492	1.27793e-15	-2.54008e-16	1.04911	1.10619	0.0600116	0.308101	0.278752	1.19418	0.254861	0.266148	0.220502	0.215175	-0.656996	1.20839	0.171924	1.16243	0.888641	0.989422	0.214414	0.92263	0.0113184
	21	0.232517	0.183198	0.325681	1.19668	1.00819	0.889032	0.236022	1.27793e-15	-2.54008e-16	0.0769345	0.128899	0.0600116	0.308101	1.14413	1.19418	0.254861	0.266148	0.220502	0.215175	1.33072	-0.811242	1.23426	0.134881	0.888641	0.0783479	-1.67882	0.92263	-0.199223
	22	1.18561	1.14093	0.325681	1.19668	-0.763649	0.0189604	-0.632874	0.263024	0.284358	-1.86741	0.128899	0.0600116	1.21071	1.14413	1.19418	1.1405	1.15828	1.10887	0.215175	0.33686	1.20839	0.171924	1.16243	-0.0291725	0.0783479	0.214414	-0.878695	-0.957002
	23	0.232517	-1.73227	0.325681	1.19668	-0.763649	0.0189604	0.236022	1.27793e-15	-2.54008e-16	-1.86741	1.10619	-2.03539	1.21071	1.14413	0.305981	0.254861	1.15828	0.220502	1.24653	0.33686	0.198573	0.171924	1.16243	-0.946986	0.0783479	1.16103	0.0219674	-0.946155
	24	0.232517	0.183198	0.325681	0.298632	0.12227	0.0189604	1.10492	-0.709133	-0.784827	0.0769345	0.128899	0.0600116	0.308101	0.278752	0.305981	0.254861	0.266148	0.220502	0.215175	0.33686	0.198573	0.171924	0.134881	-0.0291725	0.989422	-0.732201	-0.878695	-0.199223
	25	-1.67367	-1.73227	0.325681	-1.49746	1.00819	0.889032	0.236022	0.263024	0.284358	0.0769345	0.128899	0.0600116	-1.49711	-1.45201	-1.47041	0.254861	0.266148	0.220502	0.215175	-1.65085	-1.82106	0.171924	0.134881	0.888641	0.989422	0.214414	0.92263	-0.199223
	26	-1.67367	0.183198	0.325681	0.298632	0.12227	-1.72118	0.236022	-0.709133	0.284358	1.04911	-1.82568	0.0600116	0.308101	0.278752	0.305981	-1.51642	0.266148	0.220502	0.215175	-1.65085	0.198573	-1.95275	1.16243	-0.0291725	0.0783479	1.16103	0.92263	-0.0819437
	27	0.232517	0.183198	0.325681	-1.49746	0.12227	-0.851111	0.236022	1.27793e-15	-2.54008e-16	-2.83958	0.128899	0.0600116	0.308101	0.278752	0.305981	0.254861	0.266148	0.220502	-1.84754	-1.65085	-0.811242	0.171924	0.134881	-0.0291725	0.0783479	0.214414	0.0219674	-0.48326
	28	-0.720574	-1.73227	-0.632884	-0.599413	-0.763649	0.0189604	0.236022	-0.709133	-0.784827	-0.895238	-0.848392	-2.03539	-0.594505	-0.586627	-0.582215	-0.630781	-0.62598	-0.667866	-1.84754	-1.65085	-1.82106	0.171924	-0.892669	-1.8648	-2.65487	1.16103	0.92263	0.930556
	29	0.232517	-2.69	-0.632884	1.19668	0.12227	-0.851111	-0.632874	0.263024	-0.784827	-1.86741	1.10619	0.0600116	0.308101	-1.45201	0.305981	-1.51642	0.266148	-1.55623	-0.816182	-1.65085	-0.811242	-3.01508	-0.892669	0.888641	-0.832726	-0.732201	0.0219674	-0.0758968
	30	-0.720574	0.183198	0.325681	0.298632	1.00819	-0.851111	1.10492	1.27793e-15	-2.54008e-16	1.04911	1.10619	1.10771	-1.49711	-0.586627	-0.582215	-0.630781	0.266148	1.10887	-0.816182	-2.64471	-0.811242	-0.890411	-1.92022	-2.78261	-0.832726	1.16103	0.0219674	0.10948
	31	-2.62676	-1.73227	-0.632884	0.298632	-1.64957	-0.851111	-2.37067	-0.709133	1.35354	-2.83958	-1.82568	1.10771	-0.594505	1.14413	0.305981	-2.40206	-1.51811	-0.667866	-2.8789	-0.656996	0.198573	1.23426	-2.94777	-1.8648	-0.832726	0.214414	0.92263	1.96102
	32	0.232517	0.183198	-0.632884	-0.599413	1.00819	0.889032	1.10492	1.23518	-2.9232	0.0769345	-1.82568	-0.987691	-1.49711	-1.45201	1.19418	1.1405	1.15828	1.10887	-1.84754	-1.65085	1.20839	0.171924	0.134881	0.888641	0.989422	-1.67882	0.92263	-1.769
	33	0.232517	-0.774535	-0.632884	1.19668	0.12227	-2.59125	1.10492	-1.68129	-2.9232	-1.86741	-2.80297	1.10771	0.308101	-2.31739	1.19418	1.1405	1.15828	0.220502	1.24653	-2.64471	-1.82106	-1.95275	0.134881	0.888641	0.989422	0.214414	0.0219674	-1.52336
	34	-2.62676	0.183198	1.28425	-0.599413	-0.763649	-0.851111	-1.50177	-2.65344	-2.9232	1.04911	1.10619	1.10771	-0.594505	0.278752	-0.582215	0.254861	-0.62598	-0.667866	0.215175	0.33686	-1.82106	-3.01508	0.134881	-2.78261	-1.7438	-0.732201	-1.77936	-0.750446
	35	-1.67367	1.14093	-0.632884	-2.39551	0.12227	-1.72118	-1.50177	1.27793e-15	-2.54008e-16	2.55615e-16	-0.848392	0.0600116	-2.39972	-0.586627	1.19418	-0.630781	-2.41024	-0.667866	-0.816182	-1.65085	0.198573	-1.95275	0.134881	-1.8648	0.989422	-1.67882	0.0219674	0.249048
	36	-0.720574	1.14093	0.325681	0.298632	0.12227	0.889032	0.236022	1.27793e-15	-2.54008e-16	0.0769345	0.128899	0.0600116	-1.49711	-2.31739	-2.35861	-1.51642	-0.62598	1.10887	-0.816182	-0.656996	1.20839	0.171924	-0.892669	-0.946986	-0.832726	-2.62543	-2.68002	-0.277949
	37	0.232517	1.14093	0.325681	-0.599413	-0.763649	0.889032	0.236022	0.263024	0.284358	1.04911	0.128899	0.0600116	1.21071	1.14413	0.305981	1.1405	1.15828	0.220502	1.24653	0.33686	1.20839	1.23426	-2.94777	-0.0291725	0.989422	-0.732201	0.0219674	0.206252
	38	-1.67367	0.183198	-1.57913e-16	-2.39551	-2.53549	0.0189604	-0.632874	-2.65344	-1.85401	1.04911	0.128899	-3.08309	0.308101	-2.31739	-0.582215	1.1405	-1.51811	0.220502	-1.84754	-1.65085	1.20839	-3.01508	0.134881	-2.78261	-0.832726	-2.62543	0.0219674	-0.122109
	39	0.232517	0.183198	0.325681	1.19668	-0.763649	0.889032	-1.50177	0.263024	1.35354	0.0769345	-0.848392	1.10771	1.21071	1.14413	0.305981	0.254861	-0.62598	-0.667866	-0.816182	1.33072	0.198573	-1.95275	0.134881	-0.0291725	-0.832726	0.214414	0.92263	-0.298461
	40	-1.67367	0.183198	0.325681	0.298632	-2.53549	-2.59125	-2.37067	-2.65344	-0.784827	-0.895238	-2.80297	1.10771	1.21071	0.278752	-0.582215	1.1405	1.15828	1.10887	1.24653	0.33686	0.198573	0.171924	0.134881	-0.946986	0.0783479	0.214414	-1.77936	-1.49686
	41	0.232517	-0.774535	-0.632884	-1.49746	0.12227	0.889032	-0.632874	0.263024	-0.784827	0.0769345	1.10619	-0.987691	-0.594505	1.14413	-0.582215	0.254861	-0.62598	1.10887	-0.816182	-1.65085	0.198573	0.171924	0.134881	0.888641	-0.832726	0.214414	-2.68002	-0.220553
	42	1.18561	1.14093	0.325681	0.298632	1.00819	0.0189604	1.10492	0.263024	1.35354	-1.86741	-0.848392	-2.03539	-1.49711	-2.31739	-0.582215	-1.51642	0.266148	1.10887	0.215175	0.33686	-0.811242	-0.890411	0.134881	-0.946986	-5.97709e-16	-0.732201	-1.77936	-0.070943
	43	0.232517	-0.774535	-1.59145	-2.39551	0.12227	-0.851111	0.236022	0.263024	0.284358	1.04911	0.128899	0.0600116	-0.594505	-0.586627	0.305981	0.254861	1.15828	1.10887	0.215175	1.33072	-1.82106	-1.95275	-1.92022	-1.8648	-0.832726	-0.732201	-0.878695	0.193991
	44	-2.7845e-16	0.183198	0.325681	0.298632	0.12227	-2.59125	0.236022	1.23518	0.284358	-1.86741	-1.82568	-2.03539	-0.594505	-0.586627	-1.47041	1.1405	-1.51811	1.10887	-1.84754	1.33072	-1.82106	0.171924	-0.892669	-0.0291725	-1.7438	-2.62543	0.92263	-0.699375
	45	0.232517	1.14093	1.28425	0.298632	1.00819	0.889032	0.236022	0.263024	-1.85401	-2.83958	-1.82568	-0.987691	-0.594505	0.278752	1.19418	-0.630781	1.15828	-0.667866	1.24653	-1.65085	0.198573	0.171924	0.134881	-2.78261	-1.7438	-1.67882	-2.68002	-0.229672
	46	1.18561	1.14093	0.325681	1.19668	0.12227	0.889032	1.10492	0.263024	1.35354	-1.86741	0.128899	0.0600116	-0.594505	0.278752	1.19418	0.254861	0.266148	1.10887	1.24653	-0.656996	-0.811242	0.171924	0.134881	-0.0291725	0.989422	1.16103	0.0219674	-0.562624
	47	-1.67367	-1.73227	-0.632884	-0.599413	-0.763649	0.0189604	-0.632874	-0.709133	-1.85401	1.04911	-1.82568	-2.03539	-2.39972	-1.45201	-0.582215	-0.630781	-1.51811	1.10887	-0.816182	-0.656996	-0.811242	-0.890411	-1.92022	-0.946986	0.0783479	0.214414	-0.878695	0.401382
	48	0.232517	0.183198	-0.632884	-0.599413	1.00819	0.889032	0.236022	-0.709133	-0.784827	-0.895238	-1.82568	-0.987691	0.308101	-1.45201	-0.582215	0.254861	-0.62598	-0.667866	-0.816182	-1.65085	0.198573	-1.95275	0.134881	0.888641	-1.7438	-0.732201	0.92263	0.36694
	49	1.18561	1.14093	-0.632884	1.19668	0.12227	-1.72118	0.236022	0.263024	-0.784827	1.04911	1.10619	1.10771	-0.594505	0.278752	-0.582215	-2.40206	-0.62598	-2.4446	0.215175	1.33072	-0.811242	1.23426	1.16243	-0.0291725	-1.7438	0.214414	-2.68002	-2.92093
	50	-1.67367	-1.73227	-0.632884	-1.49746	-0.763649	0.889032	0.236022	0.263024	-0.784827	0.0769345	1.10619	0.0600116	-0.594505	-0.586627	-0.582215	-1.51642	-1.51811	-1.55623	0.215175	-0.656996	-0.811242	-0.890411	-0.892669	0.888641	0.0783479	0.214414	0.92263	-1.13087
	51	-0.720574	-0.774535	-0.632884	0.298632	1.00819	0.889032	0.236022	1.27793e-15	-2.54008e-16	1.04911	0.128899	1.10771	1.21071	0.278752	0.305981	-0.630781	0.266148	0.220502	0.215175	0.33686	-0.811242	0.171924	0.134881	0.888641	0.989422	0.214414	0.92263	-0.280092
	52	-0.720574	-0.774535	-0.632884	0.298632	0.12227	0.889032	0.236022	0.263024	-1.85401	0.0769345	-0.848392	-0.987691	0.308101	0.278752	-0.582215	0.254861	0.266148	0.220502	-0.816182	0.33686	0.198573	0.171924	0.134881	0.888641	0.989422	1.16103	0.92263	-0.450077
	53	-0.720574	-0.774535	-0.632884	0.298632	0.12227	0.889032	0.236022	-0.709133	1.35354	0.0769345	0.128899	-0.987691	0.308101	-0.586627	0.305981	0.254861	-0.62598	-0.667866	0.215175	-1.65085	-2.83087	-1.95275	-1.92022	0.888641	-1.7438	0.214414	0.92263	-0.0850451
	54	-1.67367	-1.73227	-1.59145	-1.49746	0.12227	0.0189604	1.10492	0.263024	0.284358	1.04911	1.10619	0.0600116	-1.49711	-2.31739	-1.47041	-0.630781	0.266148	0.220502	-0.816182	0.33686	-0.811242	0.171924	0.134881	-2.13131e-16	-5.97709e-16	1.12295e-16	-3.83115e-16	-0.27639
	55	0.232517	0.183198	-0.632884	0.298632	1.00819	0.889032	1.10492	-0.709133	0.284358	0.0769345	0.128899	0.0600116	-0.594505	-0.586627	0.305981	-0.630781	0.266148	0.220502	0.215175	0.33686	0.198573	0.171924	-0.892669	0.888641	0.989422	1.16103	0.92263	-0.235635
	56	0.232517	0.183198	0.325681	-0.599413	0.12227	0.0189604	-0.632874	0.263024	0.284358	1.04911	0.128899	0.0600116	0.308101	0.278752	0.305981	0.254861	0.266148	0.220502	0.215175	1.33072	1.20839	1.23426	1.16243	-0.0291725	-1.7438	-1.67882	0.92263	-0.104544
	57	0.232517	-1.73227	-1.59145	0.298632	-0.763649	-0.851111	-0.632874	0.263024	0.284358	0.0769345	5.91498e-16	1.10771	-1.49711	0.278752	0.305981	0.254861	0.266148	-1.55623	-1.84754	-1.65085	0.198573	1.23426	0.134881	-0.0291725	-1.7438	-0.732201	-0.878695	-0.408676
	58	-0.720574	0.183198	-0.632884	-0.599413	1.00819	-2.59125	0.236022	0.263024	1.35354	-0.895238	0.128899	0.0600116	0.308101	0.278752	-1.47041	0.254861	0.266148	0.220502	-1.16593e-15	-0.656996	1.20839	0.171924	0.134881	0.888641	-0.832726	0.214414	0.92263	-0.293902
	59	1.18561	1.14093	-1.59145	1.19668	-0.763649	0.889032	-0.632874	1.23518	1.35354	1.04911	1.10619	1.10771	-0.594505	-0.586627	-2.35861	0.254861	-1.51811	0.220502	1.24653	-0.656996	1.20839	1.23426	1.16243	0.888641	-5.97709e-16	0.214414	0.92263	-0.823202
	60	0.232517	0.183198	0.325681	0.298632	1.00819	0.889032	1.10492	1.27793e-15	-2.54008e-16	0.0769345	0.128899	0.0600116	1.21071	0.278752	0.305981	0.254861	1.15828	1.10887	-1.84754	0.33686	0.198573	-1.95275	0.134881	0.888641	0.989422	0.214414	0.92263	-0.126473
	61	-2.62676	-2.69	-2.55002	-1.49746	0.12227	0.889032	-0.632874	0.263024	0.284358	0.0769345	0.128899	0.0600116	0.308101	0.278752	-0.582215	-0.630781	-0.62598	-0.667866	-0.816182	-1.65085	-0.811242	1.23426	0.134881	0.888641	-0.832726	0.214414	0.92263	-0.308384
	62	-2.62676	-1.73227	0.325681	-2.39551	0.12227	0.889032	-0.632874	-1.68129	-0.784827	0.0769345	0.128899	-2.03539	-1.49711	-1.45201	-1.47041	0.254861	-1.51811	-1.55623	-0.816182	-0.656996	-1.82106	0.171924	-0.892669	-0.0291725	0.0783479	0.214414	0.92263	0.672971
	63	-0.720574	-0.774535	0.325681	0.298632	0.12227	0.889032	1.10492	0.263024	0.284358	0.0769345	1.10619	0.0600116	-1.49711	-1.45201	-1.47041	-2.40206	-2.41024	0.220502	-1.84754	-1.65085	-1.82106	1.23426	1.16243	0.888641	0.0783479	1.16103	0.92263	-1.17352
	64	-0.720574	0.183198	-0.632884	1.19668	-1.64957	-0.851111	-0.632874	-2.65344	-0.784827	-0.895238	-1.82568	-0.987691	-0.594505	-1.45201	-0.582215	-0.630781	-0.62598	-0.667866	-0.816182	-0.656996	-0.811242	0.171924	-0.892669	0.888641	-0.832726	0.214414	-0.878695	0.881236
	65	-0.720574	-1.73227	-1.59145	-0.599413	-1.64957	-0.851111	-0.632874	-2.65344	-0.784827	0.0769345	0.128899	0.0600116	-1.49711	-1.45201	-0.582215	0.254861	-0.62598	0.220502	0.215175	-1.65085	0.198573	-1.95275	-1.92022	0.888641	-0.832726	0.214414	-0.878695	-0.238549
	66	-0.720574	-1.73227	-0.632884	0.298632	0.12227	0.0189604	1.10492	0.263024	0.284358	0.0769345	-0.848392	-0.987691	0.308101	0.278752	-0.582215	-0.630781	-0.62598	-0.667866	-0.816182	-1.65085	-1.82106	-0.890411	-0.892669	0.888641	0.989422	-0.732201	-0.878695	0.338395
	67	1.18561	0.183198	-0.632884	0.298632	1.00819	-0.851111	-0.632874	0.263024	0.284358	1.04911	1.10619	0.0600116	0.308101	0.278752	0.305981	0.254861	0.266148	1.10887	0.215175	0.33686	0.198573	0.171924	0.134881	0.888641	0.989422	1.16103	-0.878695	0.275418
	68	0.232517	0.183198	0.325681	0.298632	1.00819	-0.851111	0.236022	1.23518	1.35354	1.04911	0.128899	1.10771	0.308101	0.278752	0.305981	1.1405	0.266148	-0.667866	0.215175	0.33686	1.20839	0.171924	0.134881	0.888641	0.0783479	-0.732201	0.0219674	0.0559292
	69	0.232517	1.14093	0.325681	0.298632	0.12227	0.0189604	0.236022	1.27793e-15	-2.54008e-16	1.04911	1.10619	1.10771	1.21071	1.14413	1.19418	0.254861	0.266148	0.220502	1.24653	1.33072	1.20839	1.23426	1.16243	-0.0291725	0.989422	0.214414	0.0219674	0.14631
	70	1.18561	0.183198	0.325681	-0.599413	0.12227	0.889032	0.236022	0.263024	-0.784827	-1.86741	0.128899	1.10771	0.308101	1.14413	-1.47041	-1.51642	-1.51811	-0.667866	-2.8789	-1.65085	-1.82106	-0.890411	0.134881	-0.0291725	0.989422	-0.732201	-1.77936	-0.108972
	71	-0.720574	-0.774535	-0.632884	0.298632	1.00819	0.0189604	1.10492	-2.65344	-1.85401	0.0769345	0.128899	0.0600116	-2.39972	-2.31739	1.19418	0.254861	0.266148	-0.667866	-2.8789	-1.65085	0.198573	0.171924	-2.94777	-2.13131e-16	-5.97709e-16	0.214414	0.92263	-0.232647
	72	0.232517	0.183198	0.325681	0.298632	1.00819	0.889032	1.10492	-0.709133	0.284358	0.0769345	0.128899	0.0600116	-1.49711	-1.45201	-0.582215	-2.40206	-0.62598	-2.4446	-0.816182	0.33686	0.198573	0.171924	0.134881	-2.13131e-16	-1.7438	1.16103	0.92263	-0.448055
	73	0.232517	0.183198	-0.632884	-0.599413	0.12227	0.889032	0.236022	1.23518	1.35354	0.0769345	0.128899	-0.987691	-0.594505	-0.586627	-0.582215	-0.630781	-1.51811	0.220502	-0.816182	0.33686	0.198573	0.171924	1.16243	0.888641	0.989422	0.214414	0.92263	0.0598807
	74	-0.720574	0.183198	1.28425	1.19668	-0.763649	-0.851111	0.236022	0.263024	0.284358	-0.895238	1.10619	0.0600116	0.308101	-0.586627	-0.582215	0.254861	1.15828	1.10887	1.24653	-0.656996	0.198573	1.23426	0.134881	0.888641	0.0783479	0.214414	0.92263	-0.0547727
	75	1.18561	-6.66441e-16	-1.59145	1.19668	-0.763649	0.0189604	-1.50177	0.263024	-0.784827	0.0769345	-0.848392	-0.987691	0.308101	-0.586627	-1.47041	-2.40206	0.266148	-0.667866	0.215175	-1.65085	1.20839	-0.890411	-1.92022	-0.0291725	-0.832726	-0.732201	-0.878695	0.580343
	76	-0.720574	-6.66441e-16	-0.632884	0.298632	0.12227	0.0189604	-0.632874	0.263024	0.284358	1.04911	1.10619	0.0600116	0.308101	0.278752	0.305981	0.254861	1.15828	1.10887	-1.84754	-0.656996	-0.811242	-0.890411	0.134881	-0.0291725	0.0783479	0.214414	0.92263	0.586155
	77	1.18561	1.14093	-1.57913e-16	-1.49746	1.00819	0.0189604	1.10492	1.27793e-15	-2.54008e-16	0.0769345	1.10619	0.0600116	1.21071	1.14413	0.305981	1.1405	0.266148	0.220502	-0.816182	0.33686	0.198573	0.171924	0.134881	0.888641	0.989422	-0.732201	0.92263	0.0913412
	78	1.18561	0.183198	1.28425	1.19668	-0.763649	-0.851111	0.236022	0.263024	0.284358	0.0769345	0.128899	0.0600116	1.21071	-0.586627	-0.582215	1.1405	1.15828	1.10887	1.24653	-0.656996	0.198573	1.23426	0.134881	0.888641	0.0783479	0.214414	0.92263	-0.0900616
	79	-2.7845e-16	-0.774535	-0.632884	-2.6666e-16	0.12227	0.0189604	-2.37067	1.23518	-2.54008e-16	-0.895238	0.128899	0.0600116	-1.49711	-1.06396e-16	-0.582215	-1.51642	-1.51811	-1.55623	-1.16593e-15	0.33686	-1.82106	0.171924	0.134881	-0.946986	-0.832726	1.16103	-3.83115e-16	0.165357
	80	-0.720574	-0.774535	-1.59145	-1.49746	-0.763649	0.0189604	0.236022	-1.68129	0.284358	-1.86741	5.91498e-16	-0.987691	1.21071	-1.45201	-0.582215	-1.51642	-1.51811	0.220502	-0.816182	3.16149e-16	-0.811242	-0.890411	-1.92022	-0.0291725	-1.7438	-1.67882	-0.878695	0.996061
	81	1.18561	-1.73227	1.28425	-0.599413	-1.64957	-0.851111	-0.632874	1.23518	-2.9232	-1.86741	-2.80297	1.10771	-1.49711	-2.31739	-1.47041	0.254861	1.15828	-1.55623	-0.816182	-2.64471	-2.83087	-0.890411	-0.892669	-2.78261	-1.7438	-0.732201	-2.68002	-0.266075
	82	-2.62676	-0.774535	0.325681	-0.599413	0.12227	-0.851111	-0.632874	-0.709133	-1.85401	1.04911	-0.848392	1.10771	-0.594505	-2.31739	0.305981	0.254861	-0.62598	-1.55623	1.24653	0.33686	-0.811242	-3.01508	-0.892669	-0.0291725	-1.7438	-0.732201	-1.77936	-0.587682
	83	0.232517	1.14093	-1.59145	0.298632	1.00819	0.889032	1.10492	1.23518	1.35354	-2.83958	1.10619	1.10771	0.308101	1.14413	0.305981	0.254861	0.266148	0.220502	1.24653	1.33072	-0.811242	-0.890411	1.16243	0.888641	0.989422	0.214414	0.92263	-0.232406
	84	1.18561	1.14093	1.28425	1.19668	-6.86728e-16	-4.06825e-16	0.236022	1.27793e-15	-2.54008e-16	0.0769345	-0.848392	0.0600116	0.308101	0.278752	1.19418	0.254861	0.266148	0.220502	0.215175	-0.656996	-0.811242	-0.890411	0.134881	-2.13131e-16	-5.97709e-16	1.12295e-16	-3.83115e-16	-0.315085
	85	0.232517	-6.66441e-16	-1.57913e-16	-1.49746	0.12227	0.889032	-0.632874	1.27793e-15	-2.54008e-16	2.55615e-16	0.128899	-0.987691	1.34648e-16	-1.06396e-16	-0.582215	-0.630781	-0.62598	1.10887	-0.816182	-1.65085	0.198573	9.21148e-16	2.48478e-16	-0.0291725	0.989422	-0.732201	0.92263	-0.186388
	86	0.232517	0.183198	0.325681	-0.599413	1.00819	0.889032	1.10492	1.27793e-15	-2.54008e-16	1.04911	1.10619	1.10771	-0.594505	0.278752	-0.582215	0.254861	-1.51811	0.220502	0.215175	-0.656996	1.20839	1.23426	1.16243	0.888641	0.989422	1.16103	0.92263	-0.823202
	87	0.232517	0.183198	0.325681	0.298632	1.00819	0.0189604	-1.50177	1.27793e-15	-2.54008e-16	1.04911	0.128899	0.0600116	1.21071	0.278752	1.19418	0.254861	-0.62598	-0.667866	0.215175	-1.65085	0.198573	0.171924	0.134881	0.888641	0.989422	-1.67882	0.92263	-0.403079
	88	0.232517	0.183198	-1.59145	0.298632	1.00819	0.0189604	1.10492	1.27793e-15	-2.54008e-16	1.04911	0.128899	0.0600116	1.21071	1.14413	0.305981	-0.630781	-0.62598	0.220502	0.215175	0.33686	0.198573	0.171924	0.134881	0.888641	0.0783479	-1.67882	0.92263	-0.41534
	89	-1.67367	-1.73227	-1.57913e-16	-0.599413	-0.763649	-4.06825e-16	1.10492	1.27793e-15	-2.54008e-16	-1.86741	-1.82568	-2.03539	-0.594505	-0.586627	0.305981	1.1405	-0.62598	-1.55623	-2.8789	-0.656996	-0.811242	9.21148e-16	-0.892669	-0.946986	-0.832726	-1.67882	-2.68002	0.620277
	90	0.232517	0.183198	-0.632884	0.298632	-1.64957	-0.851111	-1.50177	1.23518	1.35354	-1.86741	0.128899	-2.03539	-0.594505	-0.586627	-0.582215	-0.630781	-1.51811	-0.667866	-0.816182	-2.64471	-1.82106	-1.95275	-1.92022	0.888641	-2.65487	-0.732201	0.92263	1.42875
	91	-0.720574	1.14093	-0.632884	1.19668	-0.763649	0.889032	-1.50177	-2.65344	1.35354	0.0769345	-1.82568	-0.987691	0.308101	0.278752	0.305981	-0.630781	1.15828	-0.667866	-0.816182	-0.656996	-0.811242	1.23426	-0.892669	-0.0291725	0.989422	-2.62543	-1.77936	-0.229698
	92	1.18561	0.183198	1.28425	1.19668	-0.763649	0.889032	-0.632874	-2.65344	-0.784827	0.0769345	0.128899	1.10771	0.308101	-0.586627	1.1882e-16	-1.51642	1.15828	-1.55623	1.24653	0.33686	0.198573	-3.01508	-0.892669	-0.0291725	0.989422	1.16103	0.0219674	-0.608602
	93	-1.67367	0.183198	-0.632884	-1.49746	1.00819	0.889032	1.10492	1.27793e-15	-2.54008e-16	0.0769345	-0.848392	-0.987691	0.308101	-1.45201	-2.35861	-0.630781	-0.62598	-0.667866	-2.8789	-0.656996	0.198573	-0.890411	0.134881	-0.0291725	0.0783479	-1.67882	0.92263	0.338395
	94	0.232517	0.183198	-0.632884	-0.599413	-0.763649	0.889032	-1.50177	1.27793e-15	-2.54008e-16	-1.86741	-0.848392	-0.987691	-0.594505	0.278752	-0.582215	-0.630781	-1.51811	-1.55623	-2.8789	-0.656996	-0.811242	-1.95275	-1.92022	-0.946986	-5.97709e-16	-1.67882	-3.83115e-16	1.80366
	95	-0.720574	-1.73227	-1.59145	-2.39551	-0.763649	0.0189604	0.236022	0.263024	0.284358	-2.83958	-1.82568	-0.987691	-2.39972	-0.586627	-1.47041	-0.630781	0.266148	1.10887	-1.84754	-2.64471	-2.83087	-1.95275	-2.94777	-0.0291725	-1.7438	0.214414	0.0219674	-0.789228
	96	-0.720574	0.183198	-0.632884	-0.599413	-0.763649	0.0189604	0.236022	0.263024	0.284358	0.0769345	-0.848392	-0.987691	0.308101	0.278752	-0.582215	0.254861	0.266148	-0.667866	-1.84754	0.33686	0.198573	0.171924	0.134881	0.888641	-1.7438	0.214414	0.0219674	-0.208657
	97	-0.720574	-0.774535	0.325681	-0.599413	0.12227	0.0189604	0.236022	0.263024	-0.784827	0.0769345	0.128899	-0.987691	-1.49711	-1.45201	-1.47041	-0.630781	-1.51811	-1.55623	-1.84754	0.33686	-0.811242	0.171924	0.134881	-0.0291725	-0.832726	-1.67882	0.92263	0.288834
	98	-1.67367	-1.73227	-1.59145	-1.49746	0.12227	0.0189604	-2.37067	1.27793e-15	-2.54008e-16	-1.86741	-1.82568	-0.987691	-1.49711	-1.45201	-1.47041	-1.51642	-1.51811	-1.55623	-0.816182	-0.656996	-1.82106	-0.890411	-0.892669	-0.0291725	0.0783479	0.214414	-2.68002	3.00599
	99	1.18561	1.14093	-1.59145	-0.599413	0.12227	0.0189604	1.10492	1.27793e-15	-2.54008e-16	1.04911	-0.848392	1.10771	-0.594505	0.278752	-0.582215	0.254861	0.266148	1.10887	-0.816182	-1.65085	-0.811242	-0.890411	-0.892669	-0.0291725	-0.832726	0.214414	0.92263	0.0726996
	100	1.18561	1.14093	-2.55002	-0.599413	0.12227	-0.851111	1.10492	-0.709133	0.284358	1.04911	-1.82568	1.10771	-0.594505	0.278752	-0.582215	1.35309e-16	0.266148	1.10887	-0.816182	-1.65085	-1.82106	-0.890411	-0.892669	-0.0291725	-0.832726	0.214414	0.92263	-0.179878
	101	1.18561	1.14093	-0.632884	0.298632	-2.53549	0.0189604	-2.37067	1.27793e-15	-2.54008e-16	1.04911	1.10619	1.10771	0.308101	0.278752	0.305981	0.254861	0.266148	0.220502	0.215175	1.33072	0.198573	0.171924	0.134881	0.888641	0.0783479	0.214414	0.92263	0.14631
	102	0.232517	1.14093	1.28425	1.19668	1.00819	0.0189604	0.236022	1.27793e-15	-2.54008e-16	0.0769345	0.128899	0.0600116	0.308101	1.14413	0.305981	1.1405	0.266148	1.10887	0.215175	0.33686	0.198573	0.171924	1.16243	0.888641	0.0783479	1.16103	0.0219674	-0.129388
	103	-1.67367	-1.73227	-0.632884	-0.599413	1.00819	-0.851111	0.236022	-0.709133	-0.784827	1.04911	-0.848392	-2.03539	-0.594505	0.278752	-0.582215	0.254861	0.266148	-0.667866	-0.816182	-1.65085	1.20839	0.171924	0.134881	0.888641	-0.832726	1.16103	0.92263	-0.204802
	104	1.18561	0.183198	0.325681	-1.49746	0.12227	0.0189604	0.236022	0.263024	-1.85401	0.0769345	-2.80297	0.0600116	0.308101	-1.45201	-1.47041	0.254861	0.266148	-5.74276e-16	0.215175	-1.65085	-1.82106	0.171924	0.134881	0.888641	0.989422	0.214414	0.0219674	-0.460581
	105	0.232517	0.183198	0.325681	0.298632	0.12227	0.889032	0.236022	1.27793e-15	-2.54008e-16	0.0769345	0.128899	-0.987691	0.308101	0.278752	1.19418	1.1405	1.15828	1.10887	0.215175	0.33686	3.1192e-16	1.23426	0.134881	-0.0291725	0.0783479	0.214414	0.0219674	-0.708093
	106	-0.720574	1.14093	-0.632884	-0.599413	-1.64957	0.0189604	-0.632874	0.263024	-0.784827	0.0769345	0.128899	0.0600116	-0.594505	-0.586627	-0.582215	-0.630781	-0.62598	-0.667866	0.215175	3.16149e-16	0.198573	0.171924	0.134881	-0.0291725	-0.832726	-1.67882	0.92263	-0.308384
	107	-0.720574	-1.73227	-1.59145	-1.49746	-6.86728e-16	-1.72118	-0.632874	1.27793e-15	-0.784827	-0.895238	-0.848392	-0.987691	-1.49711	-1.45201	-1.47041	-1.51642	-1.51811	-1.55623	-1.84754	-0.656996	-1.82106	-1.95275	-1.92022	0.888641	-0.832726	-0.732201	0.0219674	1.70977
	108	-1.67367	-1.73227	-0.632884	-0.599413	0.12227	0.0189604	0.236022	1.27793e-15	-2.54008e-16	-1.86741	-1.82568	0.0600116	-0.594505	-0.586627	-0.582215	-0.630781	-0.62598	-0.667866	-0.816182	-0.656996	-0.811242	0.171924	0.134881	-0.0291725	0.0783479	1.16103	0.92263	0.777299
	109	-0.720574	-0.774535	-0.632884	-0.599413	-6.86728e-16	-4.06825e-16	4.84137e-16	1.27793e-15	-2.54008e-16	-1.86741	-1.82568	1.10771	-0.594505	-0.586627	0.305981	0.254861	0.266148	0.220502	-1.84754	0.33686	0.198573	0.171924	0.134881	-2.13131e-16	-5.97709e-16	1.12295e-16	-3.83115e-16	-0.485315
	110	0.232517	0.183198	0.325681	0.298632	0.12227	0.0189604	0.236022	1.27793e-15	-2.54008e-16	0.0769345	0.128899	1.10771	0.308101	0.278752	0.305981	-0.630781	-0.62598	0.220502	0.215175	0.33686	-0.811242	0.171924	0.134881	0.888641	0.0783479	0.214414	0.0219674	-0.47511
	111	-1.67367	-1.73227	-1.59145	-1.49746	1.00819	0.889032	0.236022	1.23518	1.35354	-0.895238	-1.82568	1.10771	-0.594505	-0.586627	-0.582215	-0.630781	-0.62598	-0.667866	-0.816182	-0.656996	-0.811242	-0.890411	-0.892669	-0.0291725	0.989422	0.214414	0.92263	0.185138
	112	-1.67367	-1.73227	-0.632884	-0.599413	1.00819	0.0189604	1.10492	1.23518	1.35354	-1.86741	-1.82568	-2.03539	-0.594505	-0.586627	-0.582215	-0.630781	-0.62598	-0.667866	-0.816182	-1.65085	-0.811242	-0.890411	-0.892669	0.888641	0.0783479	0.214414	0.92263	1.4734
	113	-0.720574	-0.774535	-0.632884	-0.599413	1.00819	0.889032	0.236022	1.23518	1.35354	-0.895238	-0.848392	-0.987691	-0.594505	-0.586627	0.305981	0.254861	0.266148	0.220502	0.215175	0.33686	-0.811242	-0.890411	-0.892669	0.888641	0.989422	0.214414	0.0219674	-0.544756
	114	-0.720574	-0.774535	-0.632884	-0.599413	-0.763649	-0.851111	-0.632874	1.27793e-15	-2.54008e-16	-1.86741	-0.848392	-2.03539	-0.594505	-0.586627	1.1882e-16	-1.51642	-1.51811	-1.55623	-0.816182	-0.656996	-1.82106	-1.95275	-1.92022	-0.0291725	0.989422	1.16103	0.92263	3.12376
	115	-1.67367	-1.73227	-1.59145	-0.599413	-0.763649	-0.851111	-0.632874	1.27793e-15	-2.54008e-16	-1.86741	-1.82568	-2.03539	-0.594505	-0.586627	-0.582215	-0.630781	-0.62598	-0.667866	-0.816182	-0.656996	3.1192e-16	9.21148e-16	-1.92022	-0.0291725	0.989422	1.16103	0.92263	1.4734
	116	1.18561	1.14093	0.325681	0.298632	0.12227	0.889032	-1.50177	1.27793e-15	-2.54008e-16	0.0769345	0.128899	0.0600116	1.21071	0.278752	0.305981	0.254861	1.15828	0.220502	0.215175	-1.65085	1.20839	1.23426	0.134881	-0.0291725	0.989422	1.16103	0.92263	-0.159897
	117	0.232517	0.183198	1.28425	0.298632	1.00819	0.889032	0.236022	1.27793e-15	-2.54008e-16	0.0769345	0.128899	-0.987691	0.308101	1.14413	0.305981	0.254861	0.266148	0.220502	0.215175	-0.656996	-1.82106	0.171924	0.134881	0.888641	0.989422	-1.67882	-3.83115e-16	-0.334214
	118	1.18561	-0.774535	0.325681	1.19668	1.00819	0.0189604	1.10492	1.23518	0.284358	0.0769345	1.10619	1.10771	-0.594505	0.278752	1.19418	1.1405	1.15828	1.10887	0.215175	-0.656996	0.198573	0.171924	0.134881	0.888641	0.989422	-0.732201	-0.878695	1.05842
	119	0.232517	1.14093	1.28425	0.298632	1.00819	0.0189604	1.10492	1.23518	1.35354	-0.895238	1.10619	0.0600116	1.21071	1.14413	0.305981	1.1405	1.15828	1.10887	-0.816182	0.33686	1.20839	0.171924	0.134881	-0.0291725	0.989422	1.16103	0.92263	0.00692289
	120	-0.720574	0.183198	-0.632884	-0.599413	-1.64957	-1.72118	-1.50177	-0.709133	-1.85401	0.0769345	0.128899	-2.03539	-0.594505	-0.586627	0.305981	0.254861	0.266148	0.220502	-0.816182	0.33686	-1.82106	-0.890411	0.134881	-1.8648	-1.7438	-1.67882	-1.77936	-0.469205
	121	-0.720574	-0.774535	0.325681	0.298632	-2.53549	0.0189604	-1.50177	1.27793e-15	-2.54008e-16	1.04911	0.128899	0.0600116	0.308101	-0.586627	0.305981	-0.630781	0.266148	0.220502	0.215175	-0.656996	0.198573	0.171924	0.134881	-2.78261	-0.832726	-1.67882	-1.77936	-0.253962
	122	1.18561	1.14093	1.28425	1.19668	-0.763649	0.0189604	-0.632874	1.27793e-15	-2.54008e-16	0.0769345	1.10619	0.0600116	1.21071	1.14413	0.305981	0.254861	0.266148	0.220502	0.215175	0.33686	0.198573	0.171924	0.134881	0.888641	0.989422	1.16103	0.92263	-0.0833606
	123	-0.720574	-0.774535	0.325681	-0.599413	1.00819	0.0189604	0.236022	0.263024	0.284358	0.0769345	0.128899	0.0600116	-0.594505	-0.586627	-0.582215	0.254861	0.266148	0.220502	-0.816182	-0.656996	-0.811242	0.171924	1.16243	-0.0291725	0.0783479	0.214414	0.92263	-0.199223
	124	-2.62676	-6.66441e-16	-2.55002	0.298632	0.12227	0.0189604	1.10492	-0.709133	-1.85401	2.55615e-16	1.10619	-0.987691	1.21071	-2.31739	-1.47041	1.1405	-2.41024	-0.667866	-0.816182	0.33686	0.198573	-1.95275	-2.94777	0.888641	0.0783479	0.214414	0.92263	-0.240489
	125	0.232517	1.14093	0.325681	0.298632	0.12227	0.889032	0.236022	0.263024	0.284358	0.0769345	1.10619	0.0600116	0.308101	0.278752	1.19418	1.1405	1.15828	0.220502	1.24653	0.33686	1.20839	0.171924	0.134881	0.888641	0.989422	0.214414	0.0219674	0.280027
	126	-2.7845e-16	-0.774535	1.28425	-2.6666e-16	0.12227	0.0189604	-0.632874	-0.709133	-0.784827	1.04911	1.10619	1.10771	0.308101	1.14413	1.19418	-0.630781	-0.62598	-0.667866	-0.816182	-0.656996	-0.811242	9.21148e-16	-1.92022	-0.0291725	0.0783479	0.214414	0.0219674	-1.19928
	127	0.232517	-0.774535	0.325681	0.298632	-0.763649	-2.59125	0.236022	-1.68129	-0.784827	0.0769345	0.128899	0.0600116	-1.49711	-0.586627	-0.582215	-1.51642	-2.41024	-0.667866	-0.816182	0.33686	-0.811242	-0.890411	0.134881	-0.946986	-1.7438	-1.67882	-0.878695	-0.423448
	128	-0.720574	-1.73227	-2.55002	-2.39551	-1.64957	-2.59125	-0.632874	-0.709133	-0.784827	0.0769345	-0.848392	-2.03539	0.308101	0.278752	0.305981	-2.40206	-0.62598	-1.55623	1.24653	0.33686	-0.811242	-0.890411	0.134881	-0.0291725	0.0783479	-1.67882	-1.77936	1.92401
	129	1.18561	1.14093	0.325681	1.19668	1.00819	0.889032	1.10492	1.27793e-15	-2.54008e-16	0.0769345	1.10619	0.0600116	0.308101	1.14413	0.305981	0.254861	1.15828	1.10887	0.215175	3.16149e-16	1.20839	0.171924	1.16243	0.888641	0.989422	0.214414	0.0219674	0.265691
	130	-2.62676	-2.69	-0.632884	-0.599413	0.12227	0.889032	1.10492	0.263024	1.35354	-2.83958	-2.80297	-3.08309	-0.594505	-0.586627	-1.47041	-1.51642	-1.51811	-1.55623	-0.816182	-1.65085	-1.82106	-1.95275	-2.94777	0.888641	0.989422	1.16103	0.92263	5.9644
	131	1.18561	0.183198	1.28425	1.19668	0.12227	0.0189604	1.10492	0.263024	1.35354	1.04911	0.128899	1.10771	1.21071	0.278752	1.19418	0.254861	1.15828	0.220502	1.24653	0.33686	1.20839	0.171924	0.134881	0.888641	0.0783479	0.214414	0.0219674	0.365843
	132	-1.67367	-1.73227	-1.59145	-0.599413	-6.86728e-16	-4.06825e-16	-0.632874	1.27793e-15	-2.54008e-16	-2.83958	-1.82568	-0.987691	-1.49711	-0.586627	0.305981	-0.630781	-0.62598	-1.55623	0.215175	0.33686	3.1192e-16	-1.95275	-1.92022	-2.13131e-16	0.0783479	0.214414	0.0219674	2.04902
	133	0.232517	0.183198	-1.59145	-1.49746	1.00819	0.889032	0.236022	1.27793e-15	-2.54008e-16	0.0769345	0.128899	0.0600116	0.308101	0.278752	0.305981	0.254861	-0.62598	-1.55623	0.215175	-1.65085	-1.82106	0.171924	0.134881	-0.0291725	0.989422	-0.732201	0.92263	-0.305397
	134	-0.720574	-0.774535	0.325681	-0.599413	1.00819	-4.06825e-16	0.236022	0.263024	0.284358	-0.895238	0.128899	-0.987691	-1.49711	-1.45201	-0.582215	0.254861	0.266148	0.220502	-0.816182	-0.656996	0.198573	0.171924	-0.892669	0.888641	-5.97709e-16	-0.732201	0.92263	-0.428893
	135	0.232517	-0.774535	-0.632884	-0.599413	-0.763649	0.0189604	0.236022	-0.709133	-0.784827	1.04911	-0.848392	1.10771	-0.594505	0.278752	-0.582215	0.254861	-0.62598	0.220502	-0.816182	-1.65085	-0.811242	-0.890411	-0.892669	-0.946986	0.0783479	0.214414	-0.878695	-0.271452
	136	-0.720574	0.183198	-0.632884	-0.599413	0.12227	0.0189604	-0.632874	-1.68129	-0.784827	0.0769345	-0.848392	1.10771	-1.49711	-0.586627	-0.582215	-0.630781	-1.51811	-0.667866	-0.816182	0.33686	0.198573	-0.890411	-0.892669	-0.0291725	-0.832726	0.214414	-0.878695	-0.421689
	137	0.232517	1.14093	0.325681	-0.599413	1.00819	0.889032	0.236022	0.263024	1.35354	1.04911	0.128899	0.0600116	-1.49711	0.278752	0.305981	1.1405	-0.62598	0.220502	0.215175	0.33686	-1.82106	0.171924	0.134881	0.888641	0.989422	0.214414	0.92263	-0.116504
	138	0.232517	-0.774535	-0.632884	-0.599413	0.12227	-0.851111	1.10492	-1.68129	0.284358	-0.895238	-1.82568	-2.03539	-0.594505	0.278752	-0.582215	-0.630781	-0.62598	0.220502	-0.816182	-0.656996	-1.82106	-0.890411	-0.892669	-0.0291725	-0.832726	0.214414	-0.878695	0.609291
	139	0.232517	-6.66441e-16	-0.632884	-0.599413	-0.763649	0.0189604	-0.632874	-1.68129	-0.784827	0.0769345	0.128899	1.10771	-0.594505	0.278752	0.305981	0.254861	0.266148	0.220502	0.215175	0.33686	-0.811242	-0.890411	-0.892669	-0.0291725	-0.832726	-0.732201	0.0219674	-0.0642319
	140	1.18561	0.183198	-0.632884	-1.49746	1.00819	0.0189604	1.10492	0.263024	0.284358	-0.895238	-1.82568	0.0600116	1.21071	1.14413	0.305981	-0.630781	0.266148	-0.667866	0.215175	-0.656996	-0.811242	0.171924	0.134881	0.888641	0.989422	1.16103	0.92263	0.151742
	141	-1.67367	0.183198	-0.632884	1.19668	1.00819	0.0189604	0.236022	0.263024	1.35354	0.0769345	0.128899	1.10771	-1.49711	-1.45201	0.305981	0.254861	0.266148	0.220502	0.215175	0.33686	-0.811242	0.171924	1.16243	0.888641	0.0783479	1.16103	0.92263	-0.0642319
	142	1.18561	0.183198	1.28425	0.298632	1.00819	0.0189604	1.10492	1.23518	1.35354	0.0769345	5.91498e-16	0.0600116	0.308101	0.278752	1.19418	1.1405	0.266148	1.10887	0.215175	-0.656996	0.198573	1.23426	1.16243	0.888641	0.0783479	-0.732201	0.92263	-0.179652
	143	-0.720574	-0.774535	0.325681	-0.599413	0.12227	0.889032	1.10492	-0.709133	-0.784827	1.04911	1.10619	0.0600116	-0.594505	0.278752	-0.582215	0.254861	-0.62598	0.220502	-0.816182	-0.656996	0.198573	-0.890411	0.134881	-0.0291725	-0.832726	0.214414	-0.878695	-0.299419
	144	-0.720574	-2.69	-1.59145	-2.39551	-0.763649	0.889032	-0.632874	1.23518	1.35354	-0.895238	-0.848392	0.0600116	1.21071	0.278752	-1.47041	-0.630781	-2.41024	-2.4446	-0.816182	-0.656996	0.198573	0.171924	0.134881	0.888641	0.989422	0.214414	0.92263	1.09313
	145	-1.67367	-0.774535	-1.59145	0.298632	0.12227	0.0189604	-0.632874	0.263024	0.284358	-0.895238	-0.848392	0.0600116	0.308101	-2.31739	0.305981	-2.40206	0.266148	0.220502	0.215175	-0.656996	1.20839	-0.890411	-0.892669	0.888641	0.0783479	1.16103	0.92263	0.23489
	146	-0.720574	0.183198	-2.55002	0.298632	0.12227	0.889032	1.10492	1.23518	0.284358	0.0769345	0.128899	-0.987691	0.308101	0.278752	-0.582215	0.254861	-1.51811	-0.667866	-2.8789	-1.65085	-1.82106	-0.890411	-1.92022	0.888641	0.0783479	0.214414	0.92263	0.0496473
	147	-0.720574	-1.73227	-2.55002	-2.39551	-0.763649	0.889032	0.236022	1.23518	1.35354	-0.895238	0.128899	0.0600116	1.21071	0.278752	-1.47041	-1.51642	-1.51811	0.220502	0.215175	-0.656996	0.198573	1.23426	-2.94777	0.888641	0.989422	1.16103	0.92263	0.0247384
	148	0.232517	0.183198	0.325681	-0.599413	0.12227	0.889032	1.10492	-0.709133	-0.784827	-0.895238	-0.848392	-0.987691	-0.594505	0.278752	-0.582215	0.254861	-0.62598	0.220502	0.215175	-0.656996	0.198573	0.171924	-0.892669	-0.0291725	0.989422	0.214414	0.92263	-0.138652
	149	-0.720574	-0.774535	-0.632884	-0.599413	1.00819	0.0189604	1.10492	-0.709133	-0.784827	0.0769345	-0.848392	-0.987691	1.21071	1.14413	0.305981	0.254861	0.266148	0.220502	-0.816182	0.33686	0.198573	-0.890411	-0.892669	-0.0291725	0.989422	0.214414	0.92263	-0.450077
	150	0.232517	-1.73227	-0.632884	-0.599413	0.12227	0.889032	-0.632874	-0.709133	-0.784827	-1.86741	-0.848392	0.0600116	-0.594505	0.278752	-1.47041	0.254861	-1.51811	0.220502	-0.816182	0.33686	-0.811242	0.171924	-1.92022	-0.0291725	-0.832726	0.214414	0.0219674	0.20383
	151	-0.720574	-1.73227	-1.59145	-1.49746	-1.64957	-1.72118	4.84137e-16	0.263024	-1.85401	-0.895238	-0.848392	0.0600116	-1.49711	-1.45201	-1.47041	-0.630781	-0.62598	-0.667866	-0.816182	0.33686	-0.811242	-0.890411	-1.92022	-0.946986	0.989422	-1.67882	0.92263	0.234457
	152	0.232517	0.183198	0.325681	0.298632	-1.64957	-1.72118	-1.50177	-0.709133	-0.784827	-0.895238	-0.848392	0.0600116	-0.594505	-0.586627	-0.582215	-0.630781	-0.62598	-0.667866	-0.816182	0.33686	-0.811242	-0.890411	-0.892669	-0.946986	-5.97709e-16	-0.732201	-0.878695	0.234457
	153	-0.720574	-0.774535	-0.632884	0.298632	-2.53549	-1.72118	-2.37067	-1.68129	-0.784827	-0.895238	-0.848392	0.0600116	0.308101	1.14413	1.19418	1.1405	1.15828	1.10887	-0.816182	0.33686	1.20839	1.23426	1.16243	-0.946986	-1.7438	-1.67882	-0.878695	-1.05399
	154	-0.720574	-0.774535	-0.632884	-0.599413	-1.64957	-1.72118	-2.37067	-0.709133	-1.85401	-0.895238	-0.848392	-0.987691	0.308101	0.278752	0.305981	0.254861	-0.62598	-0.667866	0.215175	0.33686	0.198573	0.171924	0.134881	-2.13131e-16	-1.7438	-1.67882	-1.77936	0.2065
	155	1.18561	1.14093	1.28425	1.19668	0.12227	0.889032	0.236022	0.263024	0.284358	1.04911	1.10619	1.10771	-0.594505	-0.586627	-0.582215	-0.630781	-0.62598	-0.667866	-0.816182	0.33686	1.20839	1.23426	1.16243	0.888641	0.0783479	0.214414	0.0219674	-1.19928
	156	0.232517	0.183198	0.325681	0.298632	-0.763649	-0.851111	-0.632874	-1.68129	-1.85401	0.0769345	0.128899	0.0600116	-1.49711	-1.45201	-1.47041	-1.51642	-1.51811	-1.55623	-0.816182	0.33686	1.20839	1.23426	1.16243	-0.0291725	0.0783479	0.214414	-0.878695	-0.417546
	157	1.18561	1.14093	1.28425	1.19668	-1.64957	-1.72118	-0.632874	-0.709133	-1.85401	0.0769345	1.10619	0.0600116	0.308101	0.278752	0.305981	0.254861	0.266148	0.220502	0.215175	-0.656996	0.198573	-0.890411	-0.892669	-1.8648	-0.832726	-0.732201	-0.878695	-0.0833606
	158	0.232517	-0.774535	-0.632884	0.298632	0.12227	0.0189604	-0.632874	-0.709133	-0.784827	-0.895238	0.128899	-0.987691	-0.594505	-0.586627	0.305981	0.254861	-0.62598	-0.667866	-0.816182	0.33686	1.20839	1.23426	0.134881	-0.946986	-0.832726	-0.732201	0.0219674	0.0460608
	159	0.232517	0.183198	-0.632884	-1.49746	-1.64957	-1.72118	-1.50177	-0.709133	-1.85401	-0.895238	0.128899	0.0600116	-1.49711	-1.45201	-1.47041	-1.51642	-1.51811	-2.4446	1.24653	0.33686	0.198573	-0.890411	-0.892669	-0.946986	-5.97709e-16	-1.67882	-0.878695	0.235667
	160	-1.67367	-1.73227	-1.59145	-1.49746	-2.53549	-2.59125	-1.50177	-1.68129	-0.784827	1.04911	1.10619	-0.987691	1.34648e-16	-2.31739	-2.35861	-2.40206	-2.41024	-2.4446	-0.816182	0.33686	-0.811242	-0.890411	0.134881	-0.946986	-0.832726	-0.732201	-0.878695	-1.26218
	161	-0.720574	-0.774535	-0.632884	-0.599413	-1.64957	-1.72118	-1.50177	-0.709133	-1.85401	1.04911	-0.848392	1.10771	1.34648e-16	-1.45201	-1.47041	-1.51642	-1.51811	1.10887	1.24653	0.33686	-0.811242	-0.890411	-0.892669	-0.946986	-0.832726	-1.67882	-1.77936	-0.643872
	162	1.18561	1.14093	1.28425	1.19668	-1.64957	-0.851111	-1.50177	-1.68129	-0.784827	-1.86741	-0.848392	-2.03539	0.308101	0.278752	1.19418	1.1405	1.15828	1.10887	0.215175	0.33686	-1.82106	-1.95275	-1.92022	-1.8648	-1.7438	-1.67882	-0.878695	-2.72352
	163	0.232517	0.183198	0.325681	-0.599413	-1.64957	-1.72118	-2.37067	-0.709133	-1.85401	-0.895238	-0.848392	-2.03539	-1.49711	-1.45201	-2.35861	-2.40206	-2.41024	-2.4446	0.215175	-0.656996	0.198573	0.171924	0.134881	-0.946986	0.0783479	-0.732201	-0.878695	4.15116
	164	1.18561	0.183198	0.325681	0.298632	-0.763649	-0.851111	-0.632874	-1.68129	-1.85401	0.0769345	0.128899	0.0600116	0.308101	-0.586627	-1.47041	-1.51642	-1.51811	-1.55623	-1.84754	0.33686	0.198573	0.171924	0.134881	-0.0291725	0.0783479	0.214414	-0.878695	-0.417546
	165	-1.67367	-1.73227	-0.632884	-0.599413	-1.64957	-1.72118	-1.50177	-1.68129	-0.784827	-0.895238	-0.848392	0.0600116	-1.49711	-1.45201	-2.35861	-2.40206	-1.51811	-0.667866	0.215175	-0.656996	0.198573	1.23426	1.16243	-1.8648	-1.7438	-1.67882	-0.878695	0.896312
	166	-0.720574	-0.774535	1.28425	1.19668	-1.64957	-0.851111	-0.632874	-1.68129	-1.85401	-0.895238	-0.848392	1.10771	1.21071	0.278752	-2.35861	-2.40206	-2.41024	-2.4446	-0.816182	-1.65085	-0.811242	0.171924	0.134881	-1.8648	-0.832726	-0.732201	-0.878695	0.20877
	167	0.232517	1.14093	-1.59145	-1.49746	-1.64957	-1.72118	-1.50177	-0.709133	0.284358	-0.895238	-0.848392	-0.987691	-2.39972	-2.31739	-2.35861	-2.40206	-2.41024	-2.4446	1.24653	0.33686	-0.811242	-0.890411	0.134881	-0.946986	-1.7438	-0.732201	0.0219674	2.83703
	168	1.18561	1.14093	-0.632884	-0.599413	-2.53549	-2.59125	-2.37067	-2.65344	-1.85401	0.0769345	1.10619	0.0600116	-1.49711	-2.31739	-2.35861	-2.40206	-2.41024	1.10887	-0.816182	-1.65085	0.198573	1.23426	1.16243	-1.8648	-0.832726	0.214414	-0.878695	-1.01316
	169	-0.720574	0.183198	-1.59145	-1.49746	0.12227	0.0189604	-0.632874	1.23518	0.284358	-0.895238	-1.82568	-0.987691	-1.49711	-0.586627	-0.582215	0.254861	0.266148	-0.667866	-0.816182	-0.656996	-0.811242	-0.890411	0.134881	-0.946986	-1.7438	-1.67882	-0.878695	-0.188523
	170	-1.67367	-1.73227	-0.632884	-0.599413	-0.763649	-0.851111	-0.632874	-1.68129	-0.784827	-0.895238	0.128899	-0.987691	-1.49711	-1.45201	-0.582215	-1.51642	-1.51811	-1.55623	0.215175	0.33686	0.198573	0.171924	0.134881	-0.946986	-1.7438	-1.67882	-0.878695	0.996447
	171	-0.720574	-0.774535	-0.632884	-0.599413	-1.64957	-1.72118	-1.50177	-1.68129	-0.784827	1.04911	1.10619	1.10771	-1.49711	-1.45201	-1.47041	-0.630781	-0.62598	-1.55623	1.24653	1.33072	-0.811242	-0.890411	-0.892669	-1.8648	-0.832726	-0.732201	-1.77936	-1.61128
	172	1.18561	1.14093	-1.57913e-16	-2.39551	-0.763649	-0.851111	-1.50177	0.263024	0.284358	-0.895238	1.10619	1.10771	1.34648e-16	-1.45201	-1.47041	-1.51642	-1.51811	-1.55623	-0.816182	-0.656996	-0.811242	1.23426	1.16243	-0.0291725	0.0783479	-0.732201	-0.878695	-1.37905
	173	0.232517	0.183198	0.325681	0.298632	-0.763649	-0.851111	-0.632874	-1.68129	-0.784827	0.0769345	0.128899	1.10771	0.308101	0.278752	0.305981	0.254861	0.266148	0.220502	-0.816182	-0.656996	0.198573	0.171924	0.134881	-0.0291725	0.0783479	0.214414	-0.878695	-0.0642319
	174	-0.720574	-0.774535	1.28425	1.19668	-0.763649	-0.851111	-1.50177	0.263024	0.284358	1.04911	1.10619	1.10771	-2.39972	-1.45201	-1.47041	-1.51642	-1.51811	-1.55623	0.215175	-0.656996	1.20839	0.171924	-0.892669	-0.0291725	0.0783479	-0.732201	-0.878695	-2.54486
	175	-1.67367	-1.73227	-1.59145	-2.39551	-1.64957	-1.72118	-1.50177	-0.709133	-0.784827	1.04911	1.10619	0.0600116	-2.39972	-1.45201	-2.35861	-2.40206	-2.41024	-2.4446	-0.816182	-0.656996	0.198573	0.171924	-0.892669	-1.8648	-1.7438	-1.67882	-1.77936	-2.57632
	176	-2.7845e-16	-2.69	-2.55002	-1.49746	-0.763649	-0.851111	-1.50177	0.263024	-0.784827	1.04911	1.10619	1.10771	-1.49711	-1.45201	-1.47041	-1.51642	-1.51811	-1.55623	0.215175	-0.656996	0.198573	-0.890411	-0.892669	-0.0291725	0.0783479	-0.732201	-0.878695	-2.54486
	177	-2.62676	-2.69	0.325681	-2.39551	-6.86728e-16	-2.59125	-0.632874	-0.709133	0.284358	1.04911	1.10619	1.10771	0.308101	1.14413	0.305981	0.254861	0.266148	0.220502	0.215175	1.33072	0.198573	0.171924	1.16243	-0.946986	-1.7438	-1.67882	-0.878695	0.14631
	178	-0.720574	-0.774535	-0.632884	-0.599413	-1.64957	-1.72118	-1.50177	-0.709133	-1.85401	-0.895238	-0.848392	-0.987691	-1.49711	-0.586627	-0.582215	-1.51642	-1.51811	-1.55623	-0.816182	-1.65085	-0.811242	-0.890411	-0.892669	-1.8648	-0.832726	-0.732201	-0.878695	1.70977
	179	1.18561	1.14093	0.325681	-0.599413	-0.763649	0.0189604	-0.632874	-1.68129	-0.784827	-0.895238	-1.82568	-0.987691	-1.49711	-1.45201	-1.47041	-0.630781	-0.62598	-0.667866	0.215175	-0.656996	0.198573	1.23426	0.134881	-1.8648	-0.832726	-0.732201	-1.77936	0.881236
	180	-0.720574	0.183198	-1.59145	-1.49746	-2.53549	-2.59125	-1.50177	-1.68129	-0.784827	-0.895238	0.128899	-0.987691	-1.49711	-0.586627	-1.47041	-0.630781	-1.51811	-1.55623	-1.84754	-1.65085	-0.811242	-0.890411	0.134881	-0.946986	-0.832726	-0.732201	-1.77936	0.758731
	181	0.232517	-0.774535	-0.632884	-0.599413	-2.53549	-2.59125	-2.37067	-1.68129	-0.784827	0.0769345	0.128899	0.0600116	-1.49711	-1.45201	-1.47041	-1.51642	-0.62598	-1.55623	-0.816182	-0.656996	-0.811242	-1.95275	-1.92022	-1.8648	-1.7438	-0.732201	-0.878695	-0.37822
	182	0.232517	0.183198	-0.632884	-0.599413	0.12227	0.0189604	0.236022	-1.68129	0.284358	1.04911	1.10619	0.0600116	-0.594505	-1.45201	-1.47041	-1.51642	-1.51811	-1.55623	1.24653	0.33686	-0.811242	-1.95275	-0.892669	-0.946986	-0.832726	-0.732201	0.0219674	-1.71377
	183	-0.720574	0.183198	0.325681	0.298632	-2.53549	-1.72118	-2.37067	-1.68129	-0.784827	-1.86741	-1.82568	-2.03539	1.21071	1.14413	-0.582215	-1.51642	-1.51811	-1.55623	-0.816182	0.33686	0.198573	0.171924	-0.892669	-1.8648	-1.7438	-1.67882	-0.878695	3.83708
	184	-0.720574	0.183198	0.325681	0.298632	1.00819	-0.851111	0.236022	-1.68129	-0.784827	1.04911	0.128899	1.10771	-0.594505	-0.586627	-0.582215	-1.51642	-1.51811	-1.55623	-0.816182	-1.65085	-0.811242	-0.890411	-0.892669	-0.946986	0.0783479	-1.67882	-1.77936	-1.83154
	185	-0.720574	-1.73227	-1.59145	-1.49746	0.12227	0.0189604	-0.632874	-0.709133	-2.9232	0.0769345	0.128899	0.0600116	-1.49711	-1.45201	-0.582215	-1.51642	-1.51811	-1.55623	-1.84754	-0.656996	0.198573	1.23426	1.16243	-0.946986	-0.832726	0.214414	-1.77936	-0.417546
	186	-0.720574	0.183198	0.325681	0.298632	-1.64957	-1.72118	-2.37067	-0.709133	-0.784827	1.04911	1.10619	1.10771	-0.594505	-1.45201	-1.47041	-0.630781	-0.62598	-0.667866	0.215175	0.33686	-0.811242	-0.890411	-0.892669	-0.946986	-1.7438	-0.732201	-0.878695	-1.19928
	187	-0.720574	-0.774535	-0.632884	-0.599413	-1.64957	-2.59125	-1.50177	-1.68129	-0.784827	-0.895238	-0.848392	1.10771	-1.49711	-1.45201	-1.47041	-1.51642	-1.51811	-1.55623	-0.816182	-0.656996	0.198573	1.23426	1.16243	-2.78261	-2.65487	-1.67882	-1.77936	0.0475891
	188	0.232517	0.183198	1.28425	1.19668	-1.64957	-0.851111	-1.50177	1.23518	-0.784827	1.04911	0.128899	1.10771	0.308101	0.278752	0.305981	-0.630781	-0.62598	-0.667866	-0.816182	-0.656996	1.20839	0.171924	0.134881	-2.78261	-1.7438	-1.67882	-2.68002	-0.900546
	189	0.232517	0.183198	0.325681	-0.599413	-1.64957	-2.59125	-1.50177	-1.68129	-0.784827	0.0769345	0.128899	0.0600116	-1.49711	-1.45201	-1.47041	-1.51642	-1.51811	-0.667866	-0.816182	0.33686	-1.82106	-0.890411	0.134881	-0.946986	-0.832726	-0.732201	-1.77936	-0.384122
	190	0.232517	0.183198	-0.632884	-0.599413	-1.64957	-1.72118	-1.50177	-0.709133	-0.784827	0.0769345	-0.848392	0.0600116	0.308101	-0.586627	-0.582215	-0.630781	-0.62598	-0.667866	0.215175	0.33686	0.198573	0.171924	1.16243	-0.946986	-0.832726	-0.732201	-0.878695	-0.00965476
	191	0.232517	0.183198	1.28425	1.19668	0.12227	0.0189604	0.236022	-0.709133	0.284358	-0.895238	-0.848392	0.0600116	0.308101	0.278752	0.305981	0.254861	0.266148	0.220502	-0.816182	-1.65085	1.20839	1.23426	1.16243	-0.946986	-0.832726	-0.732201	-0.878695	-0.409764
	192	0.232517	1.14093	1.28425	1.19668	-0.763649	-1.72118	-1.50177	-1.68129	-0.784827	0.0769345	0.128899	-0.987691	-0.594505	-0.586627	-0.582215	-0.630781	0.266148	0.220502	0.215175	1.33072	-0.811242	-0.890411	0.134881	-1.8648	-0.832726	-0.732201	-1.77936	-0.209504
	193	1.18561	1.14093	1.28425	-0.599413	-0.763649	-0.851111	-1.50177	-0.709133	-1.85401	0.0769345	-0.848392	-0.987691	0.308101	1.14413	0.305981	-0.630781	-1.51811	1.10887	1.24653	-0.656996	0.198573	0.171924	-0.892669	-0.946986	-0.832726	-1.67882	-1.77936	0.139608
	194	1.18561	-0.774535	-0.632884	-0.599413	0.12227	0.0189604	-0.632874	1.23518	-1.85401	-0.895238	0.128899	0.0600116	-0.594505	-0.586627	1.19418	1.35309e-16	0.266148	-0.667866	0.215175	1.33072	-0.811242	-0.890411	-0.892669	-1.8648	-1.7438	-0.732201	-0.878695	-0.201551
	195	-1.67367	-1.73227	-1.59145	-1.49746	0.12227	-1.72118	-0.632874	-0.709133	0.284358	0.0769345	-0.848392	-0.987691	-1.49711	-1.45201	-1.47041	-1.51642	-0.62598	-0.667866	0.215175	1.33072	0.198573	0.171924	0.134881	-2.78261	-1.7438	-1.67882	-1.77936	0.601395
	196	1.18561	1.14093	1.28425	0.298632	-0.763649	-1.72118	0.236022	0.263024	-0.784827	1.04911	-0.848392	-0.987691	0.308101	0.278752	0.305981	1.1405	1.15828	-1.55623	0.215175	1.33072	-0.811242	-0.890411	0.134881	-0.946986	-0.832726	-0.732201	-0.878695	-0.39202
	197	1.18561	-0.774535	-0.632884	0.298632	-1.64957	-1.72118	-1.50177	-0.709133	-1.85401	0.0769345	0.128899	-0.987691	0.308101	0.278752	1.19418	1.1405	1.15828	0.220502	-0.816182	-1.65085	-1.82106	-1.95275	-1.92022	-0.946986	-0.832726	-0.732201	-1.77936	-0.593617
	198	-1.67367	-0.774535	-0.632884	-0.599413	0.12227	0.0189604	0.236022	-0.709133	0.284358	1.04911	1.10619	1.10771	0.308101	0.278752	-0.582215	-0.630781	0.266148	0.220502	-1.84754	-0.656996	0.198573	-0.890411	-0.892669	-1.8648	-0.832726	-0.732201	-0.878695	-0.30252
	199	-1.67367	-1.73227	-1.59145	-1.49746	-0.763649	-1.72118	-0.632874	-0.709133	-1.85401	1.04911	1.10619	0.0600116	-0.594505	-1.45201	-1.47041	-1.51642	-0.62598	-0.667866	-0.816182	0.33686	-0.811242	0.171924	0.134881	-2.78261	-1.7438	-1.67882	-2.68002	-1.13893
	200	-0.720574	0.183198	0.325681	1.19668	-0.763649	-0.851111	-0.632874	-1.68129	-0.784827	0.0769345	0.128899	0.0600116	-1.49711	-1.06396e-16	-0.582215	-1.51642	-1.51811	-0.667866	-0.816182	0.33686	1.20839	-0.890411	-0.892669	-0.0291725	-1.7438	-1.67882	-1.77936	-0.384122
	201	0.232517	0.183198	-0.632884	-0.599413	0.12227	-0.851111	0.236022	-0.709133	0.284358	0.0769345	-0.848392	0.0600116	-0.594505	-1.45201	-1.47041	-1.51642	-1.51811	-1.55623	0.215175	-0.656996	0.198573	0.171924	0.134881	-0.946986	0.0783479	0.214414	0.0219674	0.295776
	202	0.232517	0.183198	-0.632884	-0.599413	-1.64957	-0.851111	-1.50177	-0.709133	-1.85401	0.0769345	0.128899	-0.987691	-0.594505	-1.45201	-1.47041	-1.51642	-0.62598	-0.667866	0.215175	0.33686	1.20839	1.23426	1.16243	-0.946986	-0.832726	-1.67882	-0.878695	0.164375
	203	-0.720574	-0.774535	-0.632884	-0.599413	-0.763649	0.0189604	-0.632874	-0.709133	-0.784827	1.04911	-0.848392	1.10771	0.308101	0.278752	0.305981	-0.630781	-0.62598	-0.667866	-0.816182	-1.65085	0.198573	0.171924	0.134881	-0.0291725	-0.832726	-0.732201	-0.878695	-0.601816
	204	0.232517	0.183198	0.325681	-0.599413	-0.763649	0.0189604	-0.632874	-0.709133	0.284358	0.0769345	0.128899	0.0600116	-0.594505	0.278752	0.305981	-0.630781	0.266148	0.220502	1.24653	1.33072	-0.811242	0.171924	0.134881	-0.0291725	-0.832726	-0.732201	-0.878695	-0.235635
	205	-0.720574	-0.774535	-1.59145	-1.49746	-1.64957	-0.851111	-1.50177	-0.709133	-0.784827	1.04911	0.128899	0.0600116	-1.49711	-1.45201	-0.582215	-0.630781	-0.62598	-1.55623	0.215175	1.33072	0.198573	0.171924	-0.892669	-1.8648	-0.832726	-0.732201	-1.77936	-0.689653
	206	-0.720574	0.183198	1.28425	0.298632	0.12227	0.0189604	1.10492	-2.65344	-1.85401	-0.895238	-0.848392	-2.03539	-1.49711	0.278752	0.305981	1.1405	1.15828	1.10887	0.215175	1.33072	-0.811242	0.171924	0.134881	-1.8648	-1.7438	-2.62543	-2.68002	-2.29005
	207	-0.720574	0.183198	1.28425	1.19668	-0.763649	-0.851111	0.236022	-0.709133	0.284358	-2.83958	-2.80297	-2.03539	1.21071	0.278752	0.305981	0.254861	0.266148	0.220502	0.215175	0.33686	1.20839	1.23426	-0.892669	0.888641	0.989422	1.16103	0.92263	-1.10083
	208	-0.720574	-0.774535	0.325681	0.298632	-0.763649	-0.851111	-1.50177	-1.68129	-0.784827	-1.86741	-0.848392	-2.03539	1.21071	1.14413	1.19418	1.1405	1.15828	1.10887	0.215175	-0.656996	0.198573	0.171924	0.134881	-0.946986	-0.832726	-0.732201	-0.878695	-2.72352
	209	0.232517	0.183198	1.28425	1.19668	-0.763649	-0.851111	0.236022	-0.709133	-0.784827	-1.86741	-0.848392	-2.03539	0.308101	1.14413	1.19418	1.1405	1.15828	-0.667866	-0.816182	0.33686	0.198573	0.171924	0.134881	-1.8648	-1.7438	-2.62543	-2.68002	-1.52995
	210	1.18561	-0.774535	0.325681	-0.599413	1.00819	0.889032	-1.50177	-0.709133	0.284358	0.0769345	-0.848392	-0.987691	-0.594505	-1.06396e-16	-0.582215	-1.51642	-1.51811	-0.667866	0.215175	3.16149e-16	-0.811242	-0.890411	1.16243	-1.8648	-0.832726	-1.67882	-0.878695	0.885447
	211	0.232517	0.183198	1.28425	0.298632	-1.64957	-0.851111	-1.50177	-1.68129	-2.9232	-1.86741	0.128899	-2.03539	-0.594505	0.278752	-0.582215	-0.630781	0.266148	0.220502	0.215175	-0.656996	-0.811242	-1.95275	-2.94777	-0.0291725	-0.832726	-0.732201	-0.878695	-0.146719
	212	0.232517	0.183198	1.28425	0.298632	0.12227	0.0189604	-0.632874	0.263024	0.284358	-0.895238	-0.848392	-2.03539	0.308101	0.278752	0.305981	0.254861	0.266148	1.10887	0.215175	-0.656996	0.198573	0.171924	0.134881	-0.0291725	0.0783479	-0.732201	-0.878695	-1.1728
	213	-0.720574	0.183198	-0.632884	-1.49746	0.12227	0.0189604	-0.632874	-1.68129	-0.784827	1.04911	-0.848392	1.10771	-1.49711	-1.45201	-0.582215	-0.630781	-0.62598	-0.667866	0.215175	-0.656996	-0.811242	1.23426	1.16243	0.888641	0.989422	-1.67882	-1.77936	-0.601816
	214	0.232517	-0.774535	-0.632884	-0.599413	0.12227	0.889032	0.236022	-0.709133	1.35354	1.04911	1.10619	1.10771	-1.49711	-1.45201	-0.582215	-0.630781	-0.62598	-0.667866	0.215175	0.33686	1.20839	1.23426	1.16243	-0.946986	-0.832726	0.214414	0.0219674	-1.19928
	215	1.18561	1.14093	0.325681	0.298632	0.12227	-0.851111	0.236022	-0.709133	-0.784827	-2.83958	-1.82568	-3.08309	0.308101	-0.586627	-0.582215	-0.630781	-0.62598	-0.667866	0.215175	-0.656996	0.198573	0.171924	1.16243	-1.8648	-1.7438	0.214414	0.0219674	2.06556
	216	-0.720574	1.14093	1.28425	1.19668	-0.763649	-0.851111	-0.632874	-1.68129	-0.784827	0.0769345	-1.82568	0.0600116	1.21071	1.14413	1.19418	0.254861	-0.62598	-1.55623	-0.816182	0.33686	1.20839	-0.890411	-0.892669	-1.8648	-1.7438	-1.67882	-1.77936	0.269367
	217	-1.67367	-1.73227	-1.59145	-1.49746	-0.763649	-0.851111	-0.632874	-0.709133	-1.85401	0.0769345	0.128899	0.0600116	-1.49711	-0.586627	-1.47041	-0.630781	-0.62598	-0.667866	0.215175	0.33686	-0.811242	-0.890411	-0.892669	-0.946986	-1.7438	-0.732201	-0.878695	-0.308384
	218	-1.67367	-1.73227	-1.59145	-1.49746	-0.763649	-0.851111	-0.632874	-0.709133	-0.784827	0.0769345	0.128899	0.0600116	-1.49711	-0.586627	-0.582215	-0.630781	-0.62598	-0.667866	0.215175	0.33686	1.20839	1.23426	1.16243	-0.0291725	-0.832726	-0.732201	-0.878695	-0.308384
	219	0.232517	-0.774535	-0.632884	0.298632	1.00819	0.889032	0.236022	0.263024	0.284358	0.0769345	1.10619	0.0600116	0.308101	0.278752	0.305981	1.1405	0.266148	1.10887	0.215175	-0.656996	0.198573	0.171924	-0.892669	-0.0291725	0.0783479	0.214414	0.92263	0.251707
	220	-0.720574	-0.774535	-0.632884	-0.599413	0.12227	0.889032	0.236022	0.263024	0.284358	-0.895238	-0.848392	-0.987691	0.308101	0.278752	0.305981	1.1405	1.15828	1.10887	1.24653	1.33072	1.20839	1.23426	1.16243	-0.0291725	0.989422	0.214414	0.0219674	-1.67202
	221	-2.62676	-0.774535	0.325681	-1.49746	0.12227	-1.72118	1.10492	0.263024	0.284358	-1.86741	-0.848392	-3.08309	-1.49711	1.14413	-0.582215	1.1405	-1.51811	1.10887	1.24653	-0.656996	1.20839	0.171924	0.134881	-1.8648	0.989422	-1.67882	0.92263	-0.712975
	222	0.232517	0.183198	0.325681	1.19668	-6.86728e-16	-4.06825e-16	4.84137e-16	1.23518	1.35354	0.0769345	0.128899	0.0600116	1.21071	1.14413	1.19418	1.1405	1.15828	1.10887	-0.816182	-0.656996	0.198573	0.171924	0.134881	-2.13131e-16	-5.97709e-16	1.12295e-16	-3.83115e-16	-0.0900616
	223	1.18561	1.14093	1.28425	0.298632	1.00819	0.889032	1.10492	0.263024	0.284358	0.0769345	0.128899	0.0600116	0.308101	0.278752	0.305981	0.254861	0.266148	0.220502	1.24653	1.33072	0.198573	0.171924	0.134881	0.888641	0.989422	1.16103	0.92263	-0.199223
	224	1.18561	1.14093	1.28425	1.19668	1.00819	0.889032	1.10492	1.23518	0.284358	0.0769345	1.10619	0.0600116	1.21071	1.14413	0.305981	0.254861	0.266148	0.220502	-0.816182	-0.656996	0.198573	0.171924	0.134881	0.888641	0.989422	1.16103	0.92263	-0.0833606
	225	1.18561	0.183198	0.325681	0.298632	0.12227	0.889032	0.236022	-0.709133	-0.784827	0.0769345	0.128899	0.0600116	0.308101	1.14413	1.19418	1.1405	1.15828	1.10887	1.24653	1.33072	0.198573	0.171924	1.16243	-0.0291725	0.989422	0.214414	0.0219674	-0.0900616
	226	0.232517	1.14093	1.28425	1.19668	0.12227	0.889032	0.236022	1.23518	0.284358	0.0769345	0.128899	0.0600116	1.21071	1.14413	0.305981	0.254861	0.266148	0.220502	1.24653	0.33686	-0.811242	-0.890411	-0.892669	-0.0291725	0.989422	0.214414	0.0219674	-0.199223
	227	1.18561	1.14093	1.28425	1.19668	0.12227	0.889032	0.236022	1.23518	1.35354	0.0769345	0.128899	0.0600116	1.21071	1.14413	1.19418	0.254861	0.266148	0.220502	0.215175	0.33686	1.20839	1.23426	1.16243	-0.0291725	0.989422	0.214414	0.0219674	-0.199223
	228	0.232517	1.14093	0.325681	1.19668	0.12227	0.889032	0.236022	1.23518	1.35354	1.04911	1.10619	0.0600116	1.21071	0.278752	1.19418	0.254861	1.15828	1.10887	1.24653	1.33072	0.198573	0.171924	0.134881	0.888641	0.0783479	0.214414	0.0219674	0.586155
	229	0.232517	0.183198	-0.632884	1.19668	0.12227	0.0189604	0.236022	1.23518	0.284358	1.04911	0.128899	1.10771	1.21071	1.14413	1.19418	1.1405	1.15828	1.10887	1.24653	1.33072	0.198573	0.171924	1.16243	-0.0291725	0.0783479	0.214414	0.0219674	0.96144
	230	-0.720574	-0.774535	-0.632884	0.298632	1.00819	0.889032	1.10492	1.23518	0.284358	0.0769345	0.128899	1.10771	0.308101	0.278752	0.305981	-0.630781	0.266148	0.220502	-0.816182	0.33686	-0.811242	-0.890411	-1.92022	0.888641	0.0783479	0.214414	0.0219674	-0.261765
	231	-0.720574	0.183198	-0.632884	0.298632	0.12227	0.0189604	1.10492	1.23518	0.284358	0.0769345	-0.848392	0.0600116	1.21071	0.278752	0.305981	1.1405	1.15828	1.10887	0.215175	0.33686	1.20839	0.171924	1.16243	-0.0291725	0.0783479	0.214414	0.92263	-0.620516
	232	1.18561	1.14093	1.28425	1.19668	1.00819	0.0189604	0.236022	-0.709133	-1.85401	1.04911	1.10619	1.10771	1.21071	1.14413	1.19418	1.1405	1.15828	1.10887	1.24653	1.33072	1.20839	1.23426	1.16243	-0.0291725	0.989422	0.214414	0.92263	1.49189
	233	0.232517	0.183198	0.325681	1.19668	0.12227	0.889032	-0.632874	1.23518	0.284358	0.0769345	1.10619	0.0600116	0.308101	0.278752	0.305981	0.254861	0.266148	0.220502	0.215175	0.33686	0.198573	0.171924	0.134881	-0.0291725	0.989422	1.16103	0.0219674	-0.0833606
	234	0.232517	0.183198	1.28425	0.298632	1.00819	0.0189604	0.236022	1.23518	1.35354	0.0769345	0.128899	0.0600116	1.21071	0.278752	1.19418	0.254861	0.266148	0.220502	-0.816182	-0.656996	0.198573	0.171924	0.134881	-0.0291725	0.0783479	0.214414	0.0219674	-0.199223
	235	0.232517	-0.774535	-0.632884	-0.599413	0.12227	0.889032	0.236022	-0.709133	-0.784827	1.04911	1.10619	1.10771	0.308101	1.14413	1.19418	1.1405	1.15828	1.10887	0.215175	-0.656996	0.198573	1.23426	1.16243	-0.0291725	0.0783479	0.214414	0.0219674	1.49189
	236	1.18561	1.14093	1.28425	0.298632	0.12227	0.889032	0.236022	1.23518	1.35354	1.04911	1.10619	1.10771	0.308101	0.278752	0.305981	0.254861	0.266148	0.220502	0.215175	0.33686	0.198573	0.171924	0.134881	-0.0291725	0.989422	0.214414	0.0219674	0.14631
	237	0.232517	0.183198	0.325681	0.298632	1.00819	0.0189604	1.10492	1.23518	1.35354	0.0769345	0.128899	0.0600116	0.308101	0.278752	0.305981	0.254861	0.266148	0.220502	0.215175	0.33686	0.198573	0.171924	0.134881	0.888641	0.989422	0.214414	0.0219674	-0.199223
	238	1.18561	0.183198	0.325681	1.19668	1.00819	0.889032	1.10492	-0.709133	0.284358	-0.895238	-0.848392	0.0600116	0.308101	0.278752	1.19418	1.1405	1.15828	1.10887	1.24653	1.33072	1.20839	0.171924	0.134881	-0.0291725	0.0783479	1.16103	0.0219674	-1.05399
	239	0.232517	1.14093	1.28425	1.19668	1.00819	0.889032	0.236022	0.263024	0.284358	0.0769345	0.128899	0.0600116	1.21071	1.14413	1.19418	1.1405	1.15828	1.10887	1.24653	0.33686	-0.811242	-0.890411	-0.892669	-0.0291725	0.0783479	0.214414	0.92263	-0.0900616
	240	1.18561	1.14093	1.28425	1.19668	-6.86728e-16	-4.06825e-16	4.84137e-16	1.23518	0.284358	0.0769345	0.128899	1.10771	1.21071	1.14413	1.19418	1.1405	1.15828	1.10887	1.24653	1.33072	0.198573	1.23426	1.16243	-2.13131e-16	-5.97709e-16	1.12295e-16	-3.83115e-16	0.52797
	241	0.232517	0.183198	0.325681	0.298632	0.12227	0.889032	0.236022	0.263024	0.284358	0.0769345	0.128899	0.0600116	0.308101	0.278752	0.305981	0.254861	0.266148	0.220502	-0.816182	0.33686	0.198573	0.171924	0.134881	-0.946986	0.989422	-0.732201	0.0219674	-0.199223
	242	0.232517	0.183198	0.325681	0.298632	-0.763649	0.889032	-0.632874	-0.709133	-0.784827	-0.895238	-0.848392	0.0600116	0.308101	1.14413	0.305981	0.254861	1.15828	1.10887	0.215175	0.33686	1.20839	1.23426	1.16243	0.888641	0.989422	0.214414	0.0219674	-0.839101
	243	0.232517	0.183198	1.28425	0.298632	1.00819	0.889032	1.10492	0.263024	0.284358	0.0769345	1.10619	0.0600116	-0.594505	0.278752	1.19418	1.1405	1.15828	1.10887	0.215175	0.33686	-1.82106	-0.890411	0.134881	0.888641	0.989422	1.16103	0.92263	0.440393
	244	-0.720574	-0.774535	0.325681	0.298632	0.12227	0.889032	-0.632874	0.263024	0.284358	0.0769345	0.128899	1.10771	0.308101	0.278752	0.305981	0.254861	0.266148	0.220502	1.24653	0.33686	0.198573	0.171924	0.134881	-0.0291725	0.989422	0.214414	0.92263	-0.0642319
	245	1.18561	1.14093	0.325681	0.298632	0.12227	0.0189604	0.236022	-0.709133	-0.784827	0.0769345	0.128899	-0.987691	1.21071	1.14413	1.19418	1.1405	1.15828	1.10887	-1.84754	-0.656996	0.198573	0.171924	0.134881	-0.0291725	0.989422	0.214414	0.0219674	-0.708093
	246	0.232517	0.183198	0.325681	0.298632	1.00819	0.889032	1.10492	0.263024	0.284358	1.04911	1.10619	1.10771	1.21071	1.14413	0.305981	0.254861	0.266148	0.220502	1.24653	0.33686	0.198573	0.171924	0.134881	0.888641	0.989422	0.214414	0.0219674	0.14631
	247	0.232517	1.14093	1.28425	0.298632	1.00819	0.889032	0.236022	1.23518	1.35354	0.0769345	0.128899	-0.987691	0.308101	0.278752	0.305981	-0.630781	-0.62598	-0.667866	0.215175	1.33072	-0.811242	-1.95275	-1.92022	-0.0291725	0.0783479	1.16103	0.92263	0.039665
	248	1.18561	1.14093	0.325681	0.298632	1.00819	0.889032	0.236022	0.263024	1.35354	0.0769345	0.128899	0.0600116	0.308101	0.278752	0.305981	1.1405	0.266148	0.220502	-1.84754	0.33686	1.20839	0.171924	0.134881	0.888641	0.989422	0.214414	0.0219674	-0.162811
	249	-0.720574	-0.774535	-0.632884	-0.599413	1.00819	0.889032	1.10492	0.263024	0.284358	1.04911	0.128899	1.10771	-0.594505	-0.586627	-0.582215	-0.630781	-0.62598	-0.667866	-0.816182	-1.65085	0.198573	-0.890411	-0.892669	0.888641	0.989422	0.214414	0.0219674	-0.900546
	250	-0.720574	-0.774535	-0.632884	-0.599413	0.12227	0.889032	0.236022	0.263024	0.284358	1.04911	0.128899	1.10771	-0.594505	0.278752	0.305981	1.1405	1.15828	0.220502	0.215175	0.33686	1.20839	1.23426	1.16243	0.888641	0.989422	0.214414	0.0219674	0.676383
	251	0.232517	0.183198	0.325681	0.298632	1.00819	0.889032	1.10492	1.23518	1.35354	-0.895238	0.128899	0.0600116	1.21071	1.14413	1.19418	0.254861	-0.62598	-0.667866	1.24653	1.33072	-0.811242	-0.890411	0.134881	0.888641	0.989422	0.214414	0.0219674	-0.140867
	252	1.18561	1.14093	1.28425	1.19668	1.00819	0.889032	1.10492	1.23518	1.35354	0.0769345	0.128899	0.0600116	1.21071	1.14413	1.19418	1.1405	1.15828	1.10887	0.215175	0.33686	0.198573	0.171924	0.134881	0.888641	0.989422	1.16103	0.92263	-0.0900616
	253	0.232517	0.183198	0.325681	0.298632	0.12227	0.0189604	0.236022	0.263024	0.284358	-0.895238	-0.848392	-0.987691	1.21071	1.14413	-0.582215	-0.630781	-0.62598	-0.667866	-0.816182	-0.656996	1.20839	-0.890411	0.134881	0.888641	0.989422	0.214414	0.92263	0.582507
	254	0.232517	0.183198	0.325681	-0.599413	1.00819	0.889032	1.10492	0.263024	0.284358	0.0769345	1.10619	0.0600116	0.308101	0.278752	1.19418	1.1405	0.266148	-0.667866	0.215175	1.33072	-0.811242	0.171924	0.134881	0.888641	0.989422	1.16103	0.92263	-0.069025
	255	-0.720574	1.14093	-0.632884	0.298632	1.00819	0.889032	1.10492	1.23518	1.35354	1.04911	1.10619	0.0600116	0.308101	1.14413	1.19418	1.1405	0.266148	0.220502	1.24653	0.33686	0.198573	0.171924	0.134881	0.888641	0.989422	1.16103	0.92263	0.299026
	256	1.18561	1.14093	0.325681	0.298632	1.00819	0.889032	1.10492	0.263024	1.35354	0.0769345	1.10619	0.0600116	0.308101	1.14413	1.19418	1.1405	1.15828	1.10887	-0.816182	0.33686	-0.811242	-1.95275	-0.892669	0.888641	0.989422	1.16103	0.92263	0.440393
	257	0.232517	0.183198	1.28425	1.19668	0.12227	0.0189604	0.236022	1.23518	1.35354	-0.895238	-0.848392	-3.08309	1.21071	1.14413	1.19418	1.1405	1.15828	1.10887	0.215175	1.33072	-0.811242	-0.890411	-1.92022	0.888641	0.989422	0.214414	0.0219674	-2.90808
	258	0.232517	-0.774535	-0.632884	0.298632	-0.763649	-0.851111	-0.632874	0.263024	0.284358	0.0769345	1.10619	0.0600116	0.308101	0.278752	0.305981	1.1405	1.15828	0.220502	0.215175	1.33072	-0.811242	-1.95275	-0.892669	-0.0291725	0.989422	0.214414	0.92263	0.280027
	259	0.232517	1.14093	0.325681	1.19668	0.12227	0.0189604	0.236022	0.263024	0.284358	0.0769345	0.128899	0.0600116	0.308101	1.14413	1.19418	1.1405	1.15828	1.10887	0.215175	0.33686	1.20839	1.23426	1.16243	-0.0291725	0.0783479	0.214414	0.0219674	-0.0900616
	260	0.232517	0.183198	0.325681	0.298632	0.12227	0.0189604	0.236022	1.23518	1.35354	-1.86741	0.128899	0.0600116	0.308101	0.278752	0.305981	0.254861	0.266148	0.220502	-0.816182	0.33686	1.20839	1.23426	1.16243	0.888641	0.989422	0.214414	0.0219674	-0.388581
	261	-0.720574	-0.774535	-0.632884	1.19668	0.12227	0.0189604	0.236022	1.23518	1.35354	-0.895238	-0.848392	-0.987691	1.21071	1.14413	0.305981	0.254861	0.266148	0.220502	-0.816182	-0.656996	0.198573	0.171924	-0.892669	0.888641	0.989422	0.214414	0.0219674	-0.544756
	262	0.232517	0.183198	-0.632884	0.298632	0.12227	0.0189604	0.236022	0.263024	0.284358	1.04911	0.128899	0.0600116	1.21071	1.14413	0.305981	0.254861	0.266148	0.220502	-0.816182	-0.656996	-0.811242	-0.890411	0.134881	0.888641	0.989422	1.16103	0.92263	-0.104544
	263	0.232517	0.183198	-0.632884	0.298632	1.00819	0.889032	1.10492	0.263024	0.284358	0.0769345	-0.848392	0.0600116	0.308101	0.278752	1.19418	1.1405	0.266148	0.220502	-0.816182	0.33686	-0.811242	-0.890411	0.134881	0.888641	0.989422	0.214414	0.0219674	-0.416964
	264	0.232517	0.183198	-0.632884	0.298632	1.00819	0.889032	0.236022	1.23518	0.284358	-0.895238	-0.848392	0.0600116	0.308101	0.278752	1.19418	0.254861	0.266148	1.10887	-0.816182	-0.656996	-0.811242	-0.890411	0.134881	0.888641	0.989422	1.16103	0.0219674	-0.607016
	265	0.232517	0.183198	-0.632884	0.298632	0.12227	0.0189604	0.236022	-0.709133	-0.784827	0.0769345	0.128899	0.0600116	0.308101	0.278752	1.19418	1.1405	1.15828	1.10887	1.24653	1.33072	1.20839	1.23426	1.16243	0.888641	0.989422	0.214414	0.0219674	-0.0900616
	266	0.232517	0.183198	0.325681	0.298632	1.00819	0.889032	0.236022	0.263024	0.284358	1.04911	1.10619	1.10771	1.21071	1.14413	1.19418	1.1405	1.15828	1.10887	0.215175	0.33686	1.20839	0.171924	0.134881	0.888641	0.989422	0.214414	0.92263	1.49189
	267	0.232517	0.183198	-0.632884	-0.599413	-1.64957	-1.72118	-1.50177	-0.709133	-1.85401	-0.895238	0.128899	-0.987691	-1.49711	-1.45201	-1.47041	-1.51642	-1.51811	-2.4446	1.24653	0.33686	-0.811242	-0.890411	0.134881	-1.8648	-0.832726	-0.732201	-1.77936	1.21466
	268	1.18561	0.183198	0.325681	0.298632	1.00819	-2.59125	1.10492	0.263024	-0.784827	1.04911	1.10619	0.0600116	0.308101	-0.586627	0.305981	0.254861	0.266148	0.220502	0.215175	-0.656996	-0.811242	-0.890411	0.134881	0.888641	0.989422	0.214414	0.92263	0.0113184
	269	1.18561	1.14093	1.28425	-1.49746	1.00819	0.889032	1.10492	1.23518	0.284358	1.04911	1.10619	1.10771	-1.49711	0.278752	0.305981	0.254861	1.15828	0.220502	-1.16593e-15	-1.65085	1.20839	0.171924	1.16243	0.888641	0.989422	1.16103	0.92263	0.631065
	270	-0.720574	0.183198	-0.632884	0.298632	0.12227	0.0189604	-0.632874	-0.709133	-0.784827	1.04911	-0.848392	1.10771	1.21071	0.278752	-0.582215	1.1405	0.266148	0.220502	-0.816182	-0.656996	-0.811242	0.171924	-0.892669	-0.0291725	0.0783479	1.16103	0.92263	0.0868339
	271	0.232517	-0.774535	-0.632884	0.298632	0.12227	0.889032	1.10492	0.263024	-0.784827	1.04911	0.128899	1.10771	0.308101	1.14413	1.19418	0.254861	-0.62598	0.220502	0.215175	-0.656996	-0.811242	0.171924	-0.892669	0.888641	0.0783479	0.214414	-0.878695	-0.304949
	272	-1.67367	-1.73227	1.28425	0.298632	1.00819	0.889032	1.10492	1.23518	0.284358	1.04911	1.10619	1.10771	0.308101	1.14413	-0.582215	1.1405	1.15828	1.10887	-0.816182	-0.656996	0.198573	0.171924	0.134881	0.888641	0.989422	0.214414	0.92263	1.49189
	273	0.232517	0.183198	-2.55002	-2.39551	1.00819	0.889032	1.10492	1.23518	1.35354	1.04911	0.128899	0.0600116	-2.39972	0.278752	-2.35861	0.254861	0.266148	0.220502	1.24653	1.33072	0.198573	0.171924	-1.92022	0.888641	0.989422	-0.732201	0.92263	-0.104544
	274	1.18561	1.14093	0.325681	0.298632	1.00819	0.889032	1.10492	1.23518	1.35354	1.04911	1.10619	1.10771	0.308101	0.278752	0.305981	0.254861	1.15828	1.10887	1.24653	0.33686	0.198573	0.171924	1.16243	-0.0291725	0.0783479	1.16103	0.92263	1.04307
	275	-2.62676	-1.73227	-0.632884	0.298632	-0.763649	0.889032	-1.50177	-0.709133	0.284358	0.0769345	-0.848392	0.0600116	0.308101	-0.586627	-1.47041	-2.40206	-0.62598	0.220502	0.215175	1.33072	-1.82106	-0.890411	0.134881	0.888641	0.0783479	1.16103	-0.878695	0.100584
	276	-2.62676	1.14093	-2.55002	-2.39551	0.12227	0.889032	1.10492	1.23518	1.35354	-1.86741	-2.80297	-0.987691	-2.39972	-2.31739	-2.35861	1.1405	1.15828	1.10887	-0.816182	-2.64471	-0.811242	-0.890411	-1.92022	0.888641	-2.65487	0.214414	0.92263	-3.1664
	277	0.232517	0.183198	0.325681	-1.49746	0.12227	0.889032	0.236022	0.263024	0.284358	0.0769345	0.128899	-0.987691	0.308101	0.278752	0.305981	0.254861	0.266148	-0.667866	0.215175	0.33686	0.198573	0.171924	0.134881	0.888641	0.989422	0.214414	0.92263	-0.219737
	278	0.232517	1.14093	0.325681	-1.49746	0.12227	-1.72118	0.236022	-0.709133	-2.54008e-16	0.0769345	-1.82568	0.0600116	1.21071	0.278752	0.305981	-0.630781	0.266148	-1.55623	0.215175	-1.65085	-2.83087	-0.890411	-0.892669	-1.8648	0.989422	-1.67882	-0.878695	0.250143
	279	1.18561	-0.774535	-0.632884	-0.599413	-2.53549	-1.72118	-2.37067	-1.68129	-0.784827	1.04911	1.10619	0.0600116	-1.49711	-1.45201	-1.47041	-1.51642	-1.51811	-2.4446	1.24653	-0.656996	1.20839	1.23426	0.134881	-0.946986	-0.832726	-0.732201	-0.878695	-1.97787
	280	1.18561	1.14093	1.28425	1.19668	0.12227	0.0189604	0.236022	-0.709133	-0.784827	0.0769345	-0.848392	0.0600116	1.21071	1.14413	1.19418	1.1405	1.15828	1.10887	-0.816182	0.33686	0.198573	0.171924	0.134881	-1.8648	-1.7438	-1.67882	-1.77936	-0.620516
	281	1.18561	1.14093	1.28425	1.19668	0.12227	0.889032	0.236022	-0.709133	-0.784827	0.0769345	0.128899	0.0600116	-0.594505	-0.586627	-0.582215	-1.51642	-0.62598	-0.667866	1.24653	1.33072	-0.811242	-0.890411	-0.892669	0.888641	0.0783479	0.214414	0.0219674	-0.344796
	282	-0.720574	-1.73227	-1.59145	-1.49746	-0.763649	-0.851111	0.236022	-1.68129	-0.784827	1.04911	1.10619	1.10771	-1.49711	-1.45201	-1.47041	-1.51642	-0.62598	-1.55623	0.215175	-0.656996	0.198573	0.171924	1.16243	-0.946986	-0.832726	-0.732201	-0.878695	-2.0601
	283	-0.720574	-1.73227	-1.59145	-1.49746	-1.64957	-1.72118	-1.50177	-1.68129	-1.85401	1.04911	1.10619	1.10771	-0.594505	-0.586627	-1.47041	-0.630781	-0.62598	-1.55623	-0.816182	-0.656996	-0.811242	-0.890411	-0.892669	-0.946986	-0.832726	0.214414	-0.878695	-1.61128
	284	0.232517	0.183198	-0.632884	-0.599413	1.00819	0.889032	0.236022	0.263024	0.284358	0.0769345	0.128899	0.0600116	-0.594505	-0.586627	0.305981	0.254861	-0.62598	-1.55623	0.215175	0.33686	-0.811242	-0.890411	0.134881	0.888641	0.0783479	1.16103	0.92263	-0.305397
	285	-2.62676	-2.69	-0.632884	-0.599413	1.00819	0.889032	-0.632874	0.263024	0.284358	1.04911	-0.848392	-3.08309	-2.39972	-2.31739	-2.35861	-0.630781	-0.62598	-2.4446	-2.8789	-2.64471	-1.82106	-1.95275	-1.92022	0.888641	0.989422	0.214414	0.92263	1.65735
	286	0.232517	0.183198	0.325681	0.298632	-0.763649	0.889032	-0.632874	-0.709133	-0.784827	-0.895238	0.128899	-0.987691	0.308101	0.278752	0.305981	0.254861	0.266148	0.220502	-0.816182	0.33686	0.198573	9.21148e-16	1.16243	-0.0291725	-0.832726	-1.67882	0.0219674	-0.428893
	287	0.232517	1.14093	1.28425	0.298632	0.12227	0.0189604	0.236022	-0.709133	0.284358	-1.86741	0.128899	0.0600116	1.21071	0.278752	1.19418	0.254861	0.266148	0.220502	0.215175	-0.656996	0.198573	-0.890411	0.134881	0.888641	0.0783479	0.214414	0.0219674	-0.388581
	288	-0.720574	-0.774535	0.325681	-0.599413	0.12227	-0.851111	-1.50177	-0.709133	-0.784827	0.0769345	0.128899	-0.987691	0.308101	-0.586627	0.305981	-0.630781	0.266148	-0.667866	0.215175	-0.656996	-0.811242	0.171924	-0.892669	-0.0291725	0.0783479	-1.67882	-0.878695	-0.0950274
	289	-2.7845e-16	0.183198	0.325681	0.298632	1.00819	0.889032	-0.632874	0.263024	0.284358	0.0769345	0.128899	0.0600116	0.308101	0.278752	0.305981	0.254861	0.266148	0.220502	0.215175	0.33686	0.198573	0.171924	0.134881	-0.0291725	0.989422	0.214414	0.92263	-0.199223
	290	-1.67367	0.183198	0.325681	0.298632	1.00819	0.889032	1.10492	0.263024	0.284358	0.0769345	0.128899	1.10771	0.308101	0.278752	0.305981	-0.630781	-0.62598	-1.55623	0.215175	0.33686	0.198573	0.171924	0.134881	0.888641	0.0783479	0.214414	0.92263	-0.837758
	291	1.18561	0.183198	0.325681	0.298632	0.12227	0.889032	0.236022	0.263024	0.284358	0.0769345	1.10619	0.0600116	1.21071	1.14413	1.19418	1.1405	0.266148	0.220502	0.215175	1.33072	0.198573	0.171924	1.16243	-0.0291725	0.0783479	1.16103	0.0219674	0.0913412
	292	0.232517	0.183198	0.325681	1.19668	0.12227	0.889032	0.236022	0.263024	0.284358	0.0769345	0.128899	0.0600116	0.308101	0.278752	0.305981	1.1405	1.15828	1.10887	1.24653	0.33686	1.20839	0.171924	0.134881	-0.0291725	0.0783479	1.16103	0.92263	-0.0900616
	293	-0.720574	0.183198	0.325681	-0.599413	1.00819	0.0189604	0.236022	1.23518	0.284358	0.0769345	1.10619	0.0600116	-1.49711	-0.586627	-1.47041	-0.630781	-1.51811	0.220502	-1.84754	-0.656996	-0.811242	0.171924	0.134881	0.888641	0.989422	0.214414	0.92263	-0.635433
	294	1.18561	1.14093	0.325681	-0.599413	0.12227	0.889032	0.236022	0.263024	0.284358	0.0769345	0.128899	0.0600116	0.308101	1.14413	0.305981	0.254861	1.15828	0.220502	1.24653	0.33686	1.20839	0.171924	1.16243	-2.13131e-16	-5.97709e-16	1.16103	0.0219674	-0.159897
	295	-0.720574	-0.774535	-0.632884	1.19668	1.00819	0.889032	0.236022	-0.709133	0.284358	-0.895238	1.10619	1.10771	1.21071	1.14413	1.19418	1.1405	1.15828	1.10887	0.215175	1.33072	1.20839	1.23426	1.16243	-0.946986	-0.832726	1.16103	0.92263	0.624955
	296	-0.720574	-0.774535	-0.632884	-0.599413	-0.763649	0.889032	-0.632874	0.263024	0.284358	1.04911	1.10619	0.0600116	-0.594505	-0.586627	0.305981	0.254861	-0.62598	-0.667866	0.215175	0.33686	-0.811242	1.23426	1.16243	-0.0291725	0.0783479	-1.67882	0.92263	-0.563518
	297	-0.720574	-0.774535	-0.632884	-0.599413	0.12227	0.0189604	-1.50177	-0.709133	-0.784827	0.0769345	0.128899	-2.03539	0.308101	-0.586627	-0.582215	-1.51642	-1.51811	-0.667866	0.215175	0.33686	-0.811242	-0.890411	-0.892669	-1.8648	-1.7438	0.214414	0.0219674	0.982257
	298	-0.720574	0.183198	-0.632884	-0.599413	-1.64957	0.0189604	-1.50177	-0.709133	-0.784827	-0.895238	-0.848392	0.0600116	-0.594505	0.278752	-1.47041	-1.51642	-0.62598	-1.55623	-1.84754	-1.65085	0.198573	-0.890411	-0.892669	-0.0291725	-1.7438	-1.67882	0.0219674	0.646594
	299	0.232517	0.183198	-1.59145	-1.49746	-1.64957	-1.72118	-0.632874	-0.709133	-0.784827	0.0769345	-0.848392	1.10771	-0.594505	-0.586627	-0.582215	-0.630781	0.266148	-0.667866	0.215175	-1.65085	-0.811242	-0.890411	-1.92022	-1.8648	-0.832726	-0.732201	-0.878695	-0.293719
	300	1.18561	1.14093	1.28425	1.19668	1.00819	0.889032	1.10492	1.27793e-15	-2.54008e-16	1.04911	1.10619	1.10771	1.21071	1.14413	1.19418	1.1405	1.15828	1.10887	1.24653	1.33072	1.20839	1.23426	1.16243	0.888641	0.989422	1.16103	0.92263	1.49189
	301	1.18561	1.14093	1.28425	1.19668	1.00819	0.889032	1.10492	1.27793e-15	-2.54008e-16	1.04911	1.10619	1.10771	1.21071	1.14413	1.19418	1.1405	1.15828	1.10887	1.24653	1.33072	1.20839	1.23426	1.16243	0.888641	0.989422	1.16103	0.92263	1.49189
	302	-0.720574	0.183198	0.325681	0.298632	-1.64957	-1.72118	-0.632874	-0.709133	-0.784827	-2.83958	-1.82568	1.10771	-1.49711	-1.45201	-1.47041	-0.630781	-0.62598	-2.4446	0.215175	0.33686	0.198573	0.171924	1.16243	-2.78261	-1.7438	-0.732201	-0.878695	1.44088
	303	0.232517	-1.73227	-1.59145	-1.49746	-1.64957	-2.59125	-1.50177	-0.709133	-0.784827	-0.895238	-0.848392	-0.987691	-2.39972	-2.31739	-2.35861	1.35309e-16	-2.41024	-1.55623	0.215175	1.33072	0.198573	0.171924	-0.892669	-0.946986	-1.7438	-0.732201	-0.878695	1.47206
	304	-0.720574	-0.774535	-0.632884	0.298632	-1.64957	-0.851111	-1.50177	-1.68129	-0.784827	-0.895238	-0.848392	-0.987691	1.21071	0.278752	-0.582215	-0.630781	-0.62598	1.10887	-0.816182	-0.656996	1.20839	1.23426	0.134881	-0.946986	-0.832726	-1.67882	-0.878695	-0.107798
	305	-0.720574	0.183198	0.325681	-1.49746	-1.64957	-1.72118	-0.632874	-1.68129	-0.784827	1.04911	1.10619	1.10771	-1.49711	-1.45201	-2.35861	-2.40206	-1.51811	-1.55623	0.215175	1.33072	-0.811242	-0.890411	-0.892669	-0.946986	-0.832726	-0.732201	-1.77936	-2.99369
	306	1.18561	1.14093	1.28425	1.19668	1.00819	0.889032	1.10492	1.23518	1.35354	1.04911	1.10619	1.10771	1.21071	1.14413	1.19418	1.1405	1.15828	1.10887	1.24653	1.33072	1.20839	1.23426	1.16243	0.888641	0.989422	1.16103	0.92263	1.49189
	307	0.232517	0.183198	0.325681	0.298632	-2.53549	-1.72118	-2.37067	-1.68129	-0.784827	0.0769345	0.128899	0.0600116	1.21071	-1.45201	-1.47041	-1.51642	-1.51811	-2.4446	-0.816182	0.33686	0.198573	-0.890411	-0.892669	-1.8648	-1.7438	-0.732201	-0.878695	-0.45097
	308	-0.720574	0.183198	0.325681	0.298632	-1.64957	-1.72118	-2.37067	0.263024	0.284358	0.0769345	-0.848392	0.0600116	1.21071	-0.586627	-0.582215	0.254861	1.15828	1.10887	0.215175	1.33072	1.20839	0.171924	-0.892669	-0.0291725	0.0783479	1.16103	0.0219674	-0.518638
	309	0.232517	0.183198	-0.632884	-0.599413	1.00819	0.0189604	1.10492	1.23518	-0.784827	1.04911	1.10619	0.0600116	-1.49711	-2.31739	-2.35861	-1.51642	-1.51811	-2.4446	0.215175	0.33686	-0.811242	-1.95275	-1.92022	-2.78261	-2.65487	-1.67882	-1.77936	-1.97787
	310	-0.720574	-0.774535	-1.59145	-2.39551	0.12227	0.0189604	-0.632874	-0.709133	0.284358	1.04911	0.128899	1.10771	-0.594505	-0.586627	0.305981	0.254861	-3.46284e-16	0.220502	0.215175	0.33686	-1.82106	-0.890411	-0.892669	-0.0291725	0.989422	-1.67882	-1.77936	-0.0696114
	311	1.18561	-6.66441e-16	-0.632884	-0.599413	1.00819	0.889032	1.10492	-1.68129	-0.784827	1.04911	0.128899	1.10771	-1.49711	-1.45201	-0.582215	-0.630781	0.266148	0.220502	1.24653	0.33686	0.198573	0.171924	0.134881	-0.0291725	0.0783479	0.214414	0.0219674	-0.280092
	312	0.232517	0.183198	1.28425	-1.49746	-1.64957	-1.72118	-1.50177	-0.709133	0.284358	-0.895238	0.128899	-0.987691	-1.49711	-1.45201	-0.582215	-0.630781	-1.51811	-1.55623	1.24653	1.33072	-0.811242	-0.890411	-0.892669	-0.946986	-0.832726	0.214414	-0.878695	0.758731
	313	-0.720574	-0.774535	-0.632884	-0.599413	0.12227	0.0189604	0.236022	-0.709133	0.284358	-0.895238	-0.848392	-0.987691	1.21071	1.14413	1.19418	1.1405	1.15828	1.10887	-0.816182	0.33686	1.20839	1.23426	1.16243	-0.0291725	0.989422	1.16103	0.0219674	-1.67202
	314	1.18561	0.183198	0.325681	0.298632	1.00819	0.889032	0.236022	-0.709133	-0.784827	0.0769345	0.128899	0.0600116	0.308101	0.278752	0.305981	0.254861	0.266148	0.220502	-1.84754	-0.656996	0.198573	-0.890411	-0.892669	-0.946986	-0.832726	-0.732201	-0.878695	-0.199223
	315	-0.720574	-0.774535	-1.59145	-1.49746	-1.64957	-1.72118	-1.50177	-1.68129	-1.85401	0.0769345	1.10619	1.10771	-1.49711	-1.45201	-1.47041	-1.51642	-1.51811	-1.55623	0.215175	-0.656996	-0.811242	0.171924	0.134881	-0.946986	-0.832726	-0.732201	-0.878695	-1.96196
	316	-0.720574	-0.774535	-1.59145	-1.49746	-1.64957	-1.72118	-1.50177	-0.709133	-0.784827	1.04911	-0.848392	1.10771	-0.594505	-0.586627	-1.47041	-1.51642	-1.51811	-0.667866	0.215175	-0.656996	-0.811242	-0.890411	0.134881	-0.946986	-1.7438	-1.67882	-0.878695	-0.960102
	317	1.18561	1.14093	-0.632884	1.19668	1.00819	0.889032	1.10492	1.27793e-15	-2.54008e-16	1.04911	1.10619	1.10771	1.21071	1.14413	1.19418	1.1405	1.15828	1.10887	1.24653	1.33072	1.20839	1.23426	1.16243	0.888641	0.989422	1.16103	0.92263	1.49189
	318	1.18561	1.14093	1.28425	1.19668	1.00819	0.889032	1.10492	1.23518	1.35354	1.04911	1.10619	1.10771	1.21071	1.14413	1.19418	1.1405	1.15828	1.10887	1.24653	1.33072	1.20839	1.23426	1.16243	0.888641	0.989422	1.16103	0.92263	1.49189
	319	0.232517	-1.73227	-0.632884	-1.49746	-0.763649	-0.851111	-1.50177	-0.709133	0.284358	-0.895238	-0.848392	1.10771	-0.594505	-1.45201	-1.47041	-0.630781	-0.62598	-0.667866	0.215175	0.33686	-0.811242	-0.890411	0.134881	-0.946986	-0.832726	0.214414	0.0219674	-0.113592
	320	-0.720574	0.183198	0.325681	-0.599413	-0.763649	-0.851111	-1.50177	-1.68129	-0.784827	-1.86741	-1.82568	-2.03539	-0.594505	-1.45201	-1.47041	-1.51642	-1.51811	-1.55623	-0.816182	-1.65085	-1.82106	-0.890411	-0.892669	-0.946986	-0.832726	-0.732201	-0.878695	3.83708
	321	-0.720574	0.183198	0.325681	0.298632	-1.64957	-1.72118	-1.50177	-2.65344	-1.85401	-0.895238	-0.848392	-0.987691	-0.594505	-0.586627	1.19418	1.1405	1.15828	1.10887	-0.816182	0.33686	0.198573	0.171924	1.16243	-0.946986	0.0783479	0.214414	0.0219674	-1.67202
	322	1.18561	-0.774535	-0.632884	-2.39551	1.00819	0.889032	1.10492	-0.709133	-0.784827	1.04911	0.128899	1.10771	0.308101	0.278752	0.305981	0.254861	0.266148	0.220502	0.215175	-0.656996	0.198573	0.171924	1.16243	0.888641	0.989422	1.16103	0.92263	0.0304471
	323	0.232517	-0.774535	0.325681	-0.599413	1.00819	-0.851111	1.10492	-0.709133	1.35354	0.0769345	-0.848392	-0.987691	-0.594505	-0.586627	-0.582215	0.254861	-0.62598	-0.667866	-0.816182	1.33072	-2.83087	-0.890411	1.16243	-2.13131e-16	-0.832726	0.214414	-0.878695	0.0753944
	324	-1.67367	-2.69	-2.55002	-1.49746	-2.53549	-0.851111	-1.50177	1.23518	-0.784827	0.0769345	-1.82568	-2.03539	-0.594505	1.14413	-1.47041	0.254861	-0.62598	1.10887	1.24653	-0.656996	-1.82106	1.23426	0.134881	-0.946986	0.989422	1.16103	-0.878695	-0.609762
	325	1.18561	1.14093	1.28425	-0.599413	-1.64957	-1.72118	-1.50177	1.23518	1.35354	-0.895238	-0.848392	-0.987691	-0.594505	1.14413	1.19418	1.1405	-0.62598	1.10887	-1.84754	1.33072	0.198573	1.23426	-1.92022	0.888641	0.0783479	1.16103	0.0219674	-0.859811
	326	-0.720574	1.14093	-1.59145	1.19668	0.12227	0.889032	0.236022	1.23518	0.284358	1.04911	-0.848392	1.10771	-1.49711	-1.45201	0.305981	0.254861	0.266148	1.10887	-0.816182	-0.656996	1.20839	1.23426	-0.892669	0.888641	0.0783479	1.16103	0.92263	0.0726996
	327	1.18561	0.183198	0.325681	0.298632	0.12227	-0.851111	1.10492	-0.709133	-0.784827	-0.895238	-0.848392	-0.987691	-0.594505	-0.586627	-0.582215	1.1405	-0.62598	1.10887	1.24653	-2.64471	0.198573	0.171924	0.134881	-0.0291725	0.0783479	0.214414	0.92263	-0.859811
	328	1.18561	0.183198	-0.632884	0.298632	0.12227	0.0189604	-0.632874	1.23518	0.284358	0.0769345	0.128899	0.0600116	-0.594505	-0.586627	0.305981	-0.630781	-0.62598	-0.667866	1.24653	1.33072	1.20839	1.23426	1.16243	-0.946986	0.0783479	-0.732201	-2.68002	-0.308384
	329	1.18561	1.14093	-0.632884	1.19668	1.00819	0.0189604	0.236022	1.23518	1.35354	1.04911	1.10619	1.10771	1.21071	-0.586627	1.19418	-0.630781	1.15828	0.220502	1.24653	0.33686	0.198573	1.23426	-0.892669	-0.0291725	-0.832726	-0.732201	0.92263	0.182236
	330	-0.720574	1.14093	1.28425	1.19668	1.00819	-0.851111	-0.632874	1.23518	0.284358	0.0769345	0.128899	0.0600116	-0.594505	-0.586627	-0.582215	1.1405	0.266148	0.220502	-1.84754	-0.656996	1.20839	1.23426	0.134881	-0.946986	0.0783479	1.16103	0.92263	-0.162811
	331	0.232517	0.183198	-0.632884	1.19668	1.00819	0.889032	-0.632874	1.23518	-0.784827	-0.895238	1.10619	-0.987691	1.21071	-0.586627	1.19418	-0.630781	1.15828	-0.667866	1.24653	1.33072	0.198573	1.23426	-0.892669	-0.946986	0.989422	-0.732201	0.92263	-0.229722
	332	-0.720574	-0.774535	1.28425	-0.599413	-1.64957	0.0189604	0.236022	0.263024	-1.85401	-0.895238	1.10619	1.10771	-0.594505	1.14413	-0.582215	1.1405	-0.62598	1.10887	-2.8789	-2.64471	-2.83087	-3.01508	-0.892669	-1.8648	0.0783479	-1.67882	0.92263	0.14365
	333	-0.720574	1.14093	-0.632884	1.19668	-0.763649	-0.851111	0.236022	0.263024	1.35354	1.04911	-0.848392	1.10771	1.21071	1.14413	1.19418	-1.51642	1.15828	0.220502	1.24653	1.33072	1.20839	-0.890411	-0.892669	0.888641	0.0783479	-0.732201	0.92263	-0.243877
	334	1.18561	-0.774535	1.28425	1.19668	-0.763649	0.889032	0.236022	0.263024	1.35354	0.0769345	1.10619	0.0600116	-0.594505	1.14413	-0.582215	1.1405	-0.62598	-0.667866	-0.816182	0.33686	0.198573	-1.95275	-1.92022	0.888641	0.0783479	1.16103	-3.83115e-16	-0.257711
	335	0.232517	0.183198	1.28425	-1.49746	-2.53549	0.0189604	0.236022	1.23518	1.35354	-1.86741	-1.82568	-2.03539	1.21071	1.14413	-0.582215	1.1405	-0.62598	1.10887	-0.816182	-0.656996	-0.811242	1.23426	-0.892669	-0.0291725	-2.65487	0.214414	0.0219674	-1.55091
	336	-2.62676	0.183198	0.325681	-2.39551	0.12227	0.0189604	-0.632874	1.23518	-0.784827	0.0769345	-2.80297	0.0600116	1.21071	1.14413	-0.582215	-0.630781	-0.62598	-0.667866	1.24653	1.33072	1.20839	-0.890411	-0.892669	0.888641	-0.832726	1.16103	-0.878695	0.587805
	337	-2.62676	-2.69	-2.55002	0.298632	1.00819	0.889032	-0.632874	1.23518	1.35354	-1.86741	0.128899	-2.03539	0.308101	-2.31739	0.305981	-2.40206	0.266148	0.220502	0.215175	0.33686	-1.82106	-1.95275	0.134881	0.888641	-0.832726	1.16103	-0.878695	0.876969
	338	1.18561	1.14093	1.28425	-0.599413	1.00819	-0.851111	-0.632874	0.263024	1.35354	-2.83958	-2.80297	-3.08309	-0.594505	-2.31739	1.19418	-0.630781	-0.62598	1.10887	1.24653	-0.656996	1.20839	0.171924	0.134881	-0.946986	0.989422	-1.67882	-1.77936	0.15968
	339	-0.720574	1.14093	-1.59145	1.19668	-0.763649	0.889032	-0.632874	1.23518	-0.784827	1.04911	-2.80297	-2.03539	1.21071	-0.586627	-0.582215	-0.630781	-0.62598	1.10887	1.24653	0.33686	-0.811242	1.23426	0.134881	0.888641	-1.7438	-0.732201	-1.77936	-0.0391511
	340	-2.62676	-2.69	0.325681	-2.39551	-0.763649	0.889032	-0.632874	1.23518	1.35354	0.0769345	0.128899	-0.987691	-1.49711	0.278752	-1.47041	0.254861	-1.51811	0.220502	1.24653	1.33072	1.20839	-0.890411	1.16243	0.888641	-0.832726	1.16103	-0.878695	-0.0648294
	341	1.18561	-0.774535	1.28425	1.19668	1.00819	-1.72118	-1.50177	1.23518	-0.784827	1.04911	-1.82568	1.10771	1.21071	-0.586627	1.19418	-0.630781	1.15828	-0.667866	-1.84754	-1.65085	1.20839	1.23426	-1.92022	-0.946986	-0.832726	1.16103	-3.83115e-16	-0.229732
	342	0.232517	-1.73227	0.325681	-0.599413	1.00819	0.889032	-1.50177	1.23518	1.35354	1.04911	-0.848392	1.10771	1.21071	1.14413	1.19418	-0.630781	1.15828	1.10887	1.24653	-0.656996	-1.82106	-1.95275	0.134881	0.888641	-0.832726	1.16103	-1.77936	0.0864871
	343	-0.720574	-2.69	-2.55002	-2.39551	-2.53549	0.889032	1.10492	1.23518	1.35354	0.0769345	0.128899	1.10771	-2.39972	1.14413	-0.582215	-0.630781	1.15828	-0.667866	1.24653	1.33072	1.20839	0.171924	-0.892669	-0.0291725	-2.65487	0.214414	0.0219674	-0.229745
	344	1.18561	0.183198	-0.632884	-0.599413	1.00819	0.889032	0.236022	1.23518	0.284358	0.0769345	0.128899	-0.987691	-0.594505	0.278752	0.305981	0.254861	0.266148	0.220502	-1.84754	-0.656996	-0.811242	0.171924	1.16243	0.888641	0.989422	1.16103	0.92263	-0.334214
	345	1.18561	1.14093	-0.632884	-0.599413	1.00819	-0.851111	0.236022	1.23518	1.35354	0.0769345	0.128899	0.0600116	-1.49711	-2.31739	-0.582215	1.1405	-1.51811	-1.55623	1.24653	0.33686	0.198573	-0.890411	-0.892669	-0.0291725	-0.832726	0.214414	0.0219674	-0.308311
	346	-0.720574	1.14093	1.28425	1.19668	-0.763649	-0.851111	1.10492	1.23518	1.35354	0.0769345	-0.848392	0.0600116	0.308101	0.278752	0.305981	1.1405	0.266148	0.220502	1.24653	1.33072	1.20839	-0.890411	1.16243	-0.0291725	0.0783479	-0.732201	0.0219674	-0.416964
	347	-0.720574	1.14093	-0.632884	0.298632	-0.763649	-0.851111	-0.632874	1.23518	-0.784827	1.04911	0.128899	0.0600116	0.308101	1.14413	0.305981	1.1405	-0.62598	1.10887	0.215175	1.33072	-0.811242	1.23426	1.16243	0.888641	-0.832726	-0.732201	-0.878695	0.0206529
	348	1.18561	1.14093	-0.632884	1.19668	0.12227	0.0189604	1.10492	1.23518	-0.784827	1.04911	-2.80297	1.10771	0.308101	0.278752	0.305981	-1.51642	1.15828	0.220502	0.215175	0.33686	0.198573	0.171924	0.134881	-0.0291725	0.989422	0.214414	0.92263	-0.22116
	349	1.18561	0.183198	1.28425	0.298632	1.00819	-0.851111	1.10492	1.23518	0.284358	-0.895238	0.128899	1.10771	0.308101	1.14413	0.305981	1.1405	1.15828	1.10887	-0.816182	1.33072	1.20839	-0.890411	1.16243	0.888641	0.0783479	1.16103	-0.878695	0.0945
	350	1.18561	1.14093	1.28425	0.298632	0.12227	0.0189604	1.10492	1.23518	1.35354	-0.895238	1.10619	-0.987691	-0.594505	-0.586627	-0.582215	1.1405	1.15828	-0.667866	1.24653	0.33686	0.198573	1.23426	-0.892669	-0.0291725	0.989422	0.214414	0.92263	-0.428574
	351	0.232517	0.183198	0.325681	0.298632	0.12227	0.0189604	0.236022	0.263024	0.284358	0.0769345	0.128899	0.0600116	0.308101	0.278752	0.305981	0.254861	0.266148	0.220502	0.215175	0.33686	0.198573	0.171924	0.134881	-0.0291725	0.0783479	0.214414	0.0219674	-0.199223
	352	-0.720574	-0.774535	-0.632884	-0.599413	1.00819	0.889032	1.10492	0.263024	0.284358	1.04911	1.10619	0.0600116	-0.594505	-0.586627	-0.582215	0.254861	0.266148	0.220502	1.24653	-0.656996	1.20839	0.171924	1.16243	0.888641	0.0783479	1.16103	0.0219674	0.0113184
	353	-0.720574	-0.774535	1.28425	-0.599413	0.12227	0.0189604	0.236022	0.263024	1.35354	1.04911	1.10619	1.10771	0.308101	-0.586627	0.305981	0.254861	1.15828	1.10887	0.215175	0.33686	1.20839	1.23426	1.16243	0.888641	0.989422	1.16103	0.92263	1.04307
	354	1.18561	1.14093	1.28425	1.19668	1.00819	0.889032	1.10492	0.263024	1.35354	0.0769345	0.128899	3.21535e-16	-0.594505	1.14413	0.305981	1.1405	0.266148	0.220502	-0.816182	-0.656996	0.198573	9.21148e-16	-0.892669	0.888641	0.989422	1.16103	0.92263	-0.179773
	355	0.232517	0.183198	0.325681	0.298632	1.00819	0.889032	1.10492	0.263024	0.284358	0.0769345	1.10619	0.0600116	0.308101	-0.586627	0.305981	-0.630781	0.266148	-0.667866	1.24653	-0.656996	0.198573	1.23426	0.134881	0.888641	0.0783479	1.16103	0.92263	-0.418428
	356	1.18561	1.14093	1.28425	1.19668	1.00819	0.889032	1.10492	-0.709133	1.35354	1.04911	1.10619	0.0600116	1.21071	1.14413	0.305981	1.1405	0.266148	-0.667866	0.215175	0.33686	1.20839	1.23426	0.134881	0.888641	0.989422	1.16103	0.92263	0.034927
	357	1.18561	1.14093	1.28425	1.19668	0.12227	0.0189604	0.236022	1.23518	1.35354	1.04911	0.128899	0.0600116	0.308101	0.278752	1.19418	1.1405	0.266148	1.10887	1.24653	1.33072	1.20839	1.23426	1.16243	0.888641	0.0783479	1.16103	0.0219674	0.182031
	358	-0.720574	0.183198	0.325681	1.19668	1.00819	0.0189604	0.236022	1.23518	1.35354	1.04911	1.10619	1.10771	0.308101	1.14413	1.19418	0.254861	1.15828	0.220502	1.24653	1.33072	1.20839	1.23426	1.16243	-0.0291725	0.989422	0.214414	0.0219674	0.631065
	359	0.232517	1.14093	0.325681	1.19668	0.12227	0.0189604	1.10492	1.23518	1.35354	0.0769345	1.10619	1.10771	0.308101	0.278752	0.305981	0.254861	0.266148	-0.667866	-0.816182	1.33072	0.198573	0.171924	0.134881	-0.0291725	0.0783479	0.214414	0.0219674	-0.256636
	360	1.18561	1.14093	-0.632884	-0.599413	1.00819	0.889032	1.10492	1.23518	1.35354	1.04911	1.10619	1.10771	1.21071	1.14413	1.19418	1.1405	1.15828	1.10887	1.24653	0.33686	1.20839	1.23426	1.16243	-0.946986	0.989422	1.16103	0.92263	1.49189
	361	1.18561	1.14093	-0.632884	1.19668	1.00819	0.889032	1.10492	0.263024	0.284358	1.04911	1.10619	1.10771	-0.594505	1.14413	-0.582215	1.1405	1.15828	-0.667866	0.215175	0.33686	0.198573	0.171924	1.16243	0.888641	0.989422	1.16103	0.92263	0.667895
	362	0.232517	0.183198	0.325681	0.298632	1.00819	0.889032	1.10492	1.23518	1.35354	1.04911	0.128899	0.0600116	0.308101	1.14413	0.305981	1.1405	0.266148	1.10887	0.215175	1.33072	0.198573	0.171924	1.16243	-0.0291725	0.989422	0.214414	0.92263	0.182031
	363	0.232517	0.183198	0.325681	0.298632	1.00819	0.889032	1.10492	0.263024	0.284358	0.0769345	0.128899	1.10771	1.21071	1.14413	0.305981	1.1405	0.266148	0.220502	1.24653	-0.656996	-0.811242	-0.890411	0.134881	0.888641	0.0783479	1.16103	0.0219674	0.133301
	364	1.18561	1.14093	0.325681	0.298632	1.00819	0.889032	0.236022	1.23518	1.35354	0.0769345	1.10619	0.0600116	0.308101	0.278752	-0.582215	-0.630781	0.266148	0.220502	0.215175	0.33686	1.20839	0.171924	1.16243	0.888641	0.989422	0.214414	0.0219674	-0.258062
	365	-0.720574	0.183198	-0.632884	-0.599413	0.12227	0.0189604	0.236022	0.263024	1.35354	1.04911	0.128899	-0.987691	-0.594505	0.278752	0.305981	0.254861	-0.62598	-0.667866	0.215175	-0.656996	-0.811242	0.171924	0.134881	-0.0291725	0.0783479	1.16103	0.0219674	-0.216151
	366	-0.720574	-0.774535	-0.632884	-0.599413	0.12227	0.0189604	0.236022	0.263024	0.284358	1.04911	1.10619	0.0600116	-0.594505	-0.586627	-0.582215	0.254861	0.266148	-0.667866	0.215175	0.33686	0.198573	0.171924	1.16243	0.888641	0.0783479	0.214414	0.0219674	-0.252781
	367	-0.720574	-0.774535	0.325681	-0.599413	0.12227	0.0189604	0.236022	0.263024	0.284358	1.04911	1.10619	0.0600116	-0.594505	-0.586627	-0.582215	0.254861	-0.62598	0.220502	0.215175	0.33686	0.198573	1.23426	1.16243	0.888641	0.0783479	0.214414	0.92263	-0.299419
	368	-0.720574	-0.774535	-0.632884	-0.599413	1.00819	0.889032	1.10492	0.263024	0.284358	1.04911	1.10619	0.0600116	-0.594505	-0.586627	-0.582215	0.254861	-0.62598	0.220502	0.215175	0.33686	0.198573	0.171924	1.16243	0.888641	0.989422	1.16103	0.92263	-0.299419
	369	-0.720574	-0.774535	-0.632884	-0.599413	1.00819	0.0189604	0.236022	1.23518	1.35354	1.04911	0.128899	-0.987691	-0.594505	-0.586627	-0.582215	-0.630781	-0.62598	0.220502	1.24653	0.33686	1.20839	1.23426	1.16243	-0.0291725	0.989422	0.214414	-0.878695	-0.215191
	370	0.232517	0.183198	0.325681	0.298632	0.12227	0.889032	-0.632874	0.263024	1.35354	1.04911	1.10619	0.0600116	0.308101	0.278752	0.305981	-0.630781	0.266148	0.220502	0.215175	0.33686	0.198573	0.171924	1.16243	0.888641	0.0783479	0.214414	0.92263	-0.27639
	371	-0.720574	-0.774535	-0.632884	0.298632	1.00819	0.889032	1.10492	1.23518	1.35354	-0.895238	0.128899	0.0600116	0.308101	0.278752	0.305981	-0.630781	1.15828	0.220502	1.24653	0.33686	1.20839	0.171924	0.134881	-0.0291725	0.0783479	-0.732201	0.0219674	-0.300033
	372	0.232517	0.183198	0.325681	0.298632	0.12227	0.889032	0.236022	0.263024	1.35354	0.0769345	0.128899	0.0600116	0.308101	0.278752	0.305981	0.254861	0.266148	0.220502	0.215175	0.33686	0.198573	0.171924	0.134881	-0.0291725	0.989422	-0.732201	0.0219674	-0.199223
	373	1.18561	1.14093	1.28425	1.19668	1.00819	0.889032	1.10492	1.23518	0.284358	1.04911	1.10619	1.10771	1.21071	1.14413	1.19418	1.1405	1.15828	1.10887	1.24653	1.33072	1.20839	1.23426	1.16243	0.888641	0.989422	1.16103	0.92263	1.49189
	374	0.232517	0.183198	0.325681	1.19668	1.00819	0.0189604	0.236022	0.263024	1.35354	1.04911	1.10619	0.0600116	1.21071	0.278752	1.19418	0.254861	0.266148	1.10887	1.24653	1.33072	0.198573	1.23426	0.134881	-0.0291725	0.989422	0.214414	0.92263	0.275418
	375	1.18561	1.14093	1.28425	1.19668	0.12227	0.889032	0.236022	-0.709133	-0.784827	1.04911	1.10619	0.0600116	1.21071	1.14413	1.19418	1.1405	1.15828	1.10887	-0.816182	-0.656996	0.198573	0.171924	0.134881	0.888641	0.989422	-0.732201	0.0219674	0.873863
	376	-0.720574	-0.774535	1.28425	-0.599413	1.00819	0.889032	1.10492	1.23518	1.35354	0.0769345	0.128899	1.10771	0.308101	0.278752	1.19418	1.1405	1.15828	1.10887	-0.816182	0.33686	0.198573	0.171924	0.134881	0.888641	0.989422	-0.732201	0.0219674	0.52797
	377	0.232517	0.183198	1.28425	1.19668	1.00819	0.889032	1.10492	-0.709133	-0.784827	0.0769345	0.128899	0.0600116	1.21071	1.14413	1.19418	1.1405	1.15828	1.10887	1.24653	1.33072	1.20839	1.23426	1.16243	0.888641	0.989422	1.16103	0.92263	-0.0900616
	378	1.18561	0.183198	0.325681	0.298632	1.00819	0.889032	1.10492	0.263024	1.35354	1.04911	1.10619	1.10771	1.21071	1.14413	1.19418	1.1405	1.15828	1.10887	-0.816182	0.33686	0.198573	0.171924	0.134881	0.888641	0.989422	1.16103	0.92263	1.49189
	379	0.232517	0.183198	0.325681	0.298632	0.12227	0.889032	0.236022	1.23518	0.284358	0.0769345	0.128899	0.0600116	0.308101	0.278752	0.305981	0.254861	0.266148	0.220502	0.215175	0.33686	0.198573	0.171924	0.134881	0.888641	0.989422	1.16103	0.92263	-0.199223
	380	1.18561	1.14093	1.28425	0.298632	1.00819	0.0189604	-0.632874	0.263024	0.284358	0.0769345	0.128899	0.0600116	0.308101	0.278752	0.305981	0.254861	1.15828	1.10887	0.215175	0.33686	-0.811242	-0.890411	-0.892669	0.888641	0.0783479	0.214414	0.0219674	-0.126473
	381	0.232517	0.183198	0.325681	0.298632	0.12227	0.0189604	1.10492	1.23518	1.35354	0.0769345	0.128899	1.10771	0.308101	0.278752	-0.582215	-0.630781	-0.62598	-0.667866	1.24653	0.33686	1.20839	1.23426	1.16243	0.888641	0.989422	0.214414	0.0219674	-0.656434
	382	0.232517	0.183198	0.325681	0.298632	0.12227	0.889032	1.10492	1.23518	1.35354	0.0769345	1.10619	0.0600116	0.308101	0.278752	0.305981	0.254861	0.266148	0.220502	-0.816182	-0.656996	0.198573	0.171924	0.134881	0.888641	0.989422	1.16103	0.92263	-0.0833606
	383	1.18561	1.14093	1.28425	1.19668	0.12227	0.889032	1.10492	1.23518	1.35354	0.0769345	0.128899	0.0600116	1.21071	1.14413	1.19418	1.1405	1.15828	1.10887	0.215175	-0.656996	-0.811242	0.171924	0.134881	0.888641	0.989422	0.214414	0.0219674	-0.0900616
	384	0.232517	0.183198	0.325681	0.298632	1.00819	0.889032	1.10492	-0.709133	-0.784827	0.0769345	0.128899	0.0600116	1.21071	1.14413	1.19418	1.1405	1.15828	1.10887	1.24653	1.33072	1.20839	1.23426	1.16243	0.888641	0.989422	1.16103	0.92263	-0.0900616
	385	0.232517	0.183198	0.325681	0.298632	1.00819	0.889032	1.10492	1.23518	1.35354	0.0769345	0.128899	0.0600116	0.308101	0.278752	0.305981	0.254861	0.266148	0.220502	1.24653	1.33072	0.198573	0.171924	0.134881	0.888641	0.989422	1.16103	0.92263	-0.199223
	386	1.18561	0.183198	0.325681	0.298632	0.12227	0.0189604	0.236022	-0.709133	0.284358	1.04911	1.10619	0.0600116	0.308101	0.278752	0.305981	0.254861	0.266148	0.220502	0.215175	0.33686	1.20839	1.23426	1.16243	-0.0291725	0.0783479	0.214414	0.0219674	0.0113184
	387	1.18561	1.14093	1.28425	1.19668	1.00819	0.889032	1.10492	1.23518	1.35354	1.04911	1.10619	1.10771	1.21071	1.14413	1.19418	1.1405	1.15828	1.10887	0.215175	0.33686	0.198573	1.23426	1.16243	0.888641	0.989422	1.16103	0.92263	1.49189
	388	0.232517	1.14093	1.28425	1.19668	1.00819	0.889032	1.10492	0.263024	0.284358	0.0769345	1.10619	0.0600116	0.308101	1.14413	1.19418	1.1405	1.15828	1.10887	-0.816182	0.33686	0.198573	0.171924	0.134881	0.888641	0.989422	1.16103	0.92263	0.440393
	389	1.18561	1.14093	1.28425	1.19668	1.00819	0.889032	1.10492	1.23518	1.35354	1.04911	1.10619	1.10771	1.21071	1.14413	1.19418	1.1405	1.15828	1.10887	1.24653	1.33072	1.20839	1.23426	1.16243	0.888641	0.989422	1.16103	0.92263	1.49189
	390	1.18561	1.14093	1.28425	1.19668	1.00819	0.889032	1.10492	1.23518	1.35354	1.04911	1.10619	1.10771	1.21071	1.14413	1.19418	1.1405	1.15828	1.10887	1.24653	1.33072	1.20839	1.23426	1.16243	0.888641	0.989422	1.16103	0.92263	1.49189
	391	1.18561	1.14093	1.28425	1.19668	1.00819	0.889032	1.10492	1.23518	0.284358	1.04911	1.10619	0.0600116	1.21071	1.14413	1.19418	1.1405	1.15828	1.10887	0.215175	0.33686	0.198573	0.171924	0.134881	0.888641	0.989422	1.16103	0.92263	0.873863
	392	1.18561	1.14093	1.28425	1.19668	0.12227	0.889032	0.236022	1.23518	0.284358	1.04911	1.10619	1.10771	1.21071	1.14413	1.19418	1.1405	1.15828	1.10887	1.24653	1.33072	1.20839	1.23426	1.16243	-0.0291725	0.989422	0.214414	0.92263	1.49189
	393	0.232517	0.183198	0.325681	0.298632	1.00819	0.889032	1.10492	-0.709133	-0.784827	0.0769345	0.128899	0.0600116	0.308101	0.278752	0.305981	0.254861	0.266148	0.220502	0.215175	0.33686	0.198573	0.171924	0.134881	-0.0291725	0.989422	0.214414	0.92263	-0.199223
	394	1.18561	1.14093	1.28425	1.19668	1.00819	0.889032	1.10492	0.263024	0.284358	1.04911	1.10619	1.10771	1.21071	1.14413	1.19418	1.1405	1.15828	1.10887	1.24653	1.33072	1.20839	1.23426	1.16243	0.888641	0.989422	1.16103	0.92263	1.49189
	395	1.18561	1.14093	1.28425	1.19668	1.00819	0.889032	1.10492	0.263024	-0.784827	1.04911	1.10619	1.10771	1.21071	1.14413	1.19418	1.1405	1.15828	1.10887	0.215175	0.33686	1.20839	1.23426	1.16243	0.888641	0.989422	1.16103	0.92263	1.49189
	396	1.18561	1.14093	1.28425	1.19668	1.00819	0.889032	1.10492	0.263024	0.284358	1.04911	1.10619	1.10771	1.21071	1.14413	1.19418	1.1405	1.15828	1.10887	1.24653	1.33072	1.20839	1.23426	1.16243	0.888641	0.989422	1.16103	0.92263	1.49189
	397	0.232517	0.183198	0.325681	0.298632	1.00819	0.889032	1.10492	0.263024	0.284358	0.0769345	0.128899	0.0600116	0.308101	0.278752	0.305981	0.254861	0.266148	0.220502	0.215175	0.33686	0.198573	0.171924	0.134881	0.888641	0.989422	1.16103	0.92263	-0.199223
	398	1.18561	1.14093	1.28425	1.19668	1.00819	0.889032	1.10492	0.263024	1.35354	1.04911	1.10619	1.10771	1.21071	1.14413	1.19418	1.1405	1.15828	1.10887	1.24653	1.33072	1.20839	1.23426	1.16243	0.888641	0.989422	1.16103	0.92263	1.49189
	399	1.18561	1.14093	1.28425	1.19668	1.00819	0.889032	1.10492	1.23518	0.284358	1.04911	1.10619	1.10771	1.21071	1.14413	1.19418	1.1405	1.15828	1.10887	0.215175	1.33072	1.20839	1.23426	1.16243	0.888641	0.989422	1.16103	0.92263	1.49189
	400	0.232517	0.183198	0.325681	0.298632	0.12227	0.889032	0.236022	1.23518	1.35354	0.0769345	0.128899	0.0600116	0.308101	0.278752	0.305981	0.254861	0.266148	0.220502	-0.816182	-0.656996	0.198573	0.171924	0.134881	-0.0291725	0.989422	0.214414	0.92263	-0.199223
	401	0.232517	0.183198	0.325681	0.298632	1.00819	0.889032	1.10492	0.263024	-0.784827	0.0769345	0.128899	0.0600116	0.308101	0.278752	0.305981	0.254861	0.266148	0.220502	0.215175	0.33686	0.198573	0.171924	0.134881	0.888641	0.989422	1.16103	0.92263	-0.199223
	402	1.18561	1.14093	1.28425	1.19668	1.00819	0.889032	1.10492	1.23518	1.35354	0.0769345	0.128899	0.0600116	1.21071	1.14413	1.19418	1.1405	1.15828	1.10887	0.215175	0.33686	1.20839	1.23426	0.134881	0.888641	0.989422	1.16103	0.92263	-0.0900616
	403	1.18561	1.14093	1.28425	1.19668	1.00819	0.889032	1.10492	0.263024	0.284358	1.04911	1.10619	1.10771	1.21071	1.14413	1.19418	1.1405	1.15828	1.10887	1.24653	1.33072	1.20839	1.23426	1.16243	0.888641	0.989422	1.16103	0.92263	1.49189
	404	1.18561	1.14093	1.28425	1.19668	1.00819	0.889032	1.10492	-0.709133	-0.784827	0.0769345	1.10619	0.0600116	0.308101	0.278752	1.19418	1.1405	1.15828	1.10887	0.215175	1.33072	1.20839	1.23426	0.134881	-0.0291725	0.989422	0.214414	0.92263	0.440393
	405	0.232517	0.183198	0.325681	0.298632	0.12227	0.889032	0.236022	1.23518	1.35354	-0.895238	-0.848392	-0.987691	0.308101	0.278752	0.305981	0.254861	0.266148	0.220502	-0.816182	-0.656996	-0.811242	-0.890411	-0.892669	-0.0291725	0.0783479	1.16103	0.92263	-0.544756
	406	0.232517	0.183198	0.325681	1.19668	1.00819	0.889032	1.10492	-0.709133	-0.784827	1.04911	1.10619	1.10771	1.21071	1.14413	1.19418	1.1405	1.15828	1.10887	1.24653	1.33072	0.198573	0.171924	1.16243	0.888641	0.989422	1.16103	0.92263	1.49189
	407	0.232517	1.14093	1.28425	1.19668	1.00819	0.889032	1.10492	0.263024	0.284358	0.0769345	0.128899	0.0600116	1.21071	1.14413	1.19418	1.1405	1.15828	1.10887	1.24653	1.33072	1.20839	1.23426	1.16243	0.888641	0.989422	1.16103	0.92263	-0.0900616
	408	0.232517	0.183198	0.325681	0.298632	1.00819	0.889032	1.10492	0.263024	0.284358	0.0769345	0.128899	0.0600116	0.308101	0.278752	0.305981	0.254861	0.266148	0.220502	0.215175	0.33686	0.198573	0.171924	0.134881	0.888641	0.989422	1.16103	0.92263	-0.199223
	409	1.18561	1.14093	1.28425	1.19668	1.00819	0.889032	1.10492	1.23518	0.284358	1.04911	1.10619	1.10771	1.21071	1.14413	1.19418	1.1405	1.15828	1.10887	0.215175	0.33686	1.20839	1.23426	1.16243	0.888641	0.989422	1.16103	0.92263	1.49189
	410	1.18561	1.14093	1.28425	1.19668	1.00819	0.889032	1.10492	1.23518	1.35354	1.04911	1.10619	1.10771	1.21071	1.14413	1.19418	1.1405	1.15828	1.10887	1.24653	1.33072	1.20839	1.23426	1.16243	0.888641	0.989422	1.16103	0.92263	1.49189
	411	0.232517	0.183198	0.325681	0.298632	1.00819	0.889032	1.10492	0.263024	-0.784827	0.0769345	0.128899	0.0600116	0.308101	0.278752	0.305981	0.254861	0.266148	0.220502	0.215175	0.33686	1.20839	1.23426	1.16243	0.888641	0.989422	1.16103	0.92263	-0.199223
	412	0.232517	0.183198	0.325681	1.19668	1.00819	0.889032	1.10492	0.263024	-0.784827	0.0769345	0.128899	0.0600116	1.21071	1.14413	1.19418	1.1405	1.15828	1.10887	0.215175	0.33686	0.198573	0.171924	0.134881	0.888641	0.989422	1.16103	0.92263	-0.0900616
	413	0.232517	0.183198	0.325681	0.298632	1.00819	0.889032	1.10492	0.263024	1.35354	0.0769345	0.128899	0.0600116	0.308101	0.278752	0.305981	0.254861	0.266148	0.220502	1.24653	1.33072	1.20839	0.171924	0.134881	0.888641	0.989422	1.16103	0.92263	-0.199223
	414	0.232517	0.183198	0.325681	0.298632	-0.763649	0.889032	-0.632874	0.263024	-0.784827	0.0769345	0.128899	0.0600116	0.308101	0.278752	0.305981	0.254861	0.266148	0.220502	0.215175	0.33686	0.198573	0.171924	0.134881	0.888641	0.989422	-0.732201	0.0219674	-0.199223
	415	1.18561	1.14093	1.28425	1.19668	0.12227	0.889032	0.236022	0.263024	-0.784827	1.04911	1.10619	1.10771	1.21071	1.14413	1.19418	1.1405	1.15828	1.10887	0.215175	0.33686	-0.811242	-0.890411	-0.892669	0.888641	0.989422	0.214414	0.0219674	1.49189
	416	1.18561	1.14093	1.28425	1.19668	-0.763649	0.0189604	0.236022	0.263024	0.284358	1.04911	1.10619	1.10771	1.21071	1.14413	1.19418	1.1405	1.15828	1.10887	0.215175	0.33686	1.20839	1.23426	1.16243	-0.0291725	0.989422	0.214414	0.92263	1.49189
	417	1.18561	1.14093	1.28425	1.19668	1.00819	0.889032	1.10492	0.263024	0.284358	1.04911	1.10619	1.10771	1.21071	1.14413	1.19418	1.1405	1.15828	1.10887	1.24653	1.33072	1.20839	1.23426	1.16243	0.888641	0.989422	1.16103	0.92263	1.49189
	418	1.18561	1.14093	1.28425	1.19668	1.00819	0.889032	1.10492	1.27793e-15	-2.54008e-16	1.04911	1.10619	1.10771	1.21071	1.14413	1.19418	1.1405	1.15828	1.10887	1.24653	1.33072	1.20839	1.23426	1.16243	0.888641	0.989422	1.16103	0.92263	1.49189
	419	-2.7845e-16	-6.66441e-16	0.325681	0.298632	0.12227	0.0189604	0.236022	1.23518	1.35354	0.0769345	0.128899	0.0600116	0.308101	0.278752	0.305981	0.254861	0.266148	0.220502	0.215175	1.33072	1.20839	1.23426	1.16243	-0.0291725	0.0783479	0.214414	0.0219674	-0.199223

## Sheet: complete Charts
	SmartPLS report
	Please cite the use of SmartPLS: Ringle, C. M., Wende, S., and Becker, J.-M. 2024. "SmartPLS 4." Bönningstedt: SmartPLS, https://www.smartpls.com.
