# Supplementary material for: Determining organizational resilience through employee resilient characteristics and supportive HR practices: The moderating effect of managerial resilience
Source: PLoS One. 2025 Nov 7;20(11):e0335751. doi: 10.1371/journal.pone.0335751 (PMC12594392; doi:10.1371/journal.pone.0335751)
Supplement: S4 File — (XLSX) [file pone.0335751.s004.xlsx]

## Sheet: Navigation
	SmartPLS report
	Please cite the use of SmartPLS: Ringle, C. M., Wende, S., and Becker, J.-M. 2024. "SmartPLS 4." Bönningstedt: SmartPLS, https://www.smartpls.com.
		complete
	Final results
	PLSpredict MV summary
	PLSpredict LV summary
	CVPAT LV summary
	MV predictions and errors
	LV predictions and errors
	Algorithm
	Setting
	Execution log
	Histograms
	PLS-SEM MV error histogram
	LM MV prediction error
	PLS-SEM LV error histogram
	Model and data
	Inner model
	Outer model
	Indicator data (original)
	Indicator data (standardized)

## Sheet: complete
	SmartPLS report
	Please cite the use of SmartPLS: Ringle, C. M., Wende, S., and Becker, J.-M. 2024. "SmartPLS 4." Bönningstedt: SmartPLS, https://www.smartpls.com.
	Final results
	PLSpredict MV summary
	Overview
		Q²predict	PLS-SEM_RMSE	PLS-SEM_MAE	LM_RMSE	LM_MAE
	OGP1	0.332289	0.925009	0.703865	0.932912	0.712138
	OGP2	0.379692	0.884812	0.691826	0.89211	0.686692
	OGP3	0.27601	0.960307	0.724628	0.995569	0.763734
	OGR1	0.288233	0.93681	0.739666	0.932992	0.723273
	OGR2	0.313958	0.959842	0.741194	0.973825	0.753299
	OGR3	0.365692	0.899031	0.696366	0.873812	0.663945
	PLS-SEM prediction error (descriptives)
		Mean	Median	Observed min	Observed max	Standard deviation	Excess kurtosis	Skewness	Number of observations used	Cramér-von Mises test statistic	Cramér-von Mises p value
	OGP1	0.00218293	0.0561833	-3.18908	2.67286	0.925006	0.544381	-0.309234	4200	2.91473	7.37e-10
	OGP2	0.00224347	0.0563599	-2.90867	2.49499	0.884809	0.191395	-0.108356	4200	0.938406	2.71875e-09
	OGP3	0.00216099	0.0302544	-3.20684	3.52747	0.960305	0.659832	-0.074999	4200	2.56296	7.37e-10
	OGR1	-0.0345435	0.0622726	-2.73908	2.01883	0.936173	-0.260498	-0.308092	4200	3.13373	7.37e-10
	OGR2	-0.037517	0.0593517	-2.86846	2.3462	0.959108	0.0711518	-0.424326	4200	4.71228	7.37e-10
	OGR3	-0.0367196	0.0414624	-3.25527	2.16976	0.898281	0.191466	-0.396844	4200	2.91465	7.37e-10
	PLS-SEM predictions (descriptives)
		Mean	Median	Observed min	Observed max	Standard deviation	Excess kurtosis	Skewness	Number of observations used	Cramér-von Mises test statistic	Cramér-von Mises p value
	OGP1	3.71005	3.80433	1.40161	5.01772	0.673731	-0.543141	-0.24673	4200	3.12258	7.37e-10
	OGP2	3.69943	3.79387	1.38823	5.02884	0.67522	-0.547989	-0.245935	4200	3.11854	7.37e-10
	OGP3	3.74963	3.83675	1.47253	5.03403	0.656443	-0.529089	-0.251097	4200	3.10833	7.37e-10
	OGR1	3.6932	3.68623	2.24141	4.92892	0.511002	-0.472421	0.189975	4200	1.57498	7.37e-10
	OGR2	3.7154	3.7036	2.17564	5.03509	0.552079	-0.478193	0.193179	4200	1.60467	7.37e-10
	OGR3	3.69222	3.68186	2.19123	4.98097	0.540195	-0.479691	0.191696	4200	1.59484	7.37e-10
	PLSpredict LV summary
	PLS-SEM
		Q²predict	RMSE	MAE
	OGP	0.430464	0.758626	0.573123
	OGR	0.427099	0.760634	0.588201
	PLS-SEM prediction error (descriptives)
		Mean	Median	Observed min	Observed max	Standard deviation	Excess kurtosis	Skewness	Number of observations used	Cramér-von Mises test statistic	Cramér-von Mises p value
	OGP	0.00192818	0.0374289	-2.54979	2.44927	0.758623	0.726302	-0.108312	4200	2.39988	7.37e-10
	OGR	-0.0372455	0.0890925	-2.51127	1.88384	0.759721	0.247944	-0.511993	4200	5.73657	7.37e-10
	PLS-SEM predictions (descriptives)
		Mean	Median	Observed min	Observed max	Standard deviation	Excess kurtosis	Skewness	Number of observations used	Cramér-von Mises test statistic	Cramér-von Mises p value
	OGP	-0.00246071	0.0900735	-2.31968	1.33489	0.679315	-0.544087	-0.244505	4200	3.11953	7.37e-10
	OGR	0.0366707	0.0312146	-1.47962	1.34879	0.544569	-0.471709	0.193966	4200	1.58068	7.37e-10
	CVPAT LV summary
	PLS-SEM vs. Indicator average (IA)
		PLS loss	IA loss	Average loss difference	t value	p value
	OGP	0.853574	1.27244	-0.418865	7.91686	5.68434e-14
	OGR	0.869056	1.28339	-0.41433	10.2146	5.68434e-14
	Overall	0.861315	1.27791	-0.416597	9.93737	5.68434e-14
	PLS-SEM vs. Linear model (LM)
		PLS loss	LM loss	Average loss difference	t value	p value
	OGP	0.853574	0.885781	-0.032207	2.07093	0.0389773
	OGR	0.869056	0.860785	0.00827065	0.312537	0.754788
	Overall	0.861315	0.873283	-0.0119682	0.767394	0.443279
	MV predictions and errors
	PLS-SEM MV prediction error
	Case index	OGP1	OGP2	OGP3	OGR1	OGR2	OGR3
	231	1.01767	1.03396	0.98415	1.22202	0.183208	0.197929
	356	0.16984	-0.810524	-1.8432	0.422023	0.305299	-0.663767
	129	-0.622596	0.39622	0.35935	-0.355503	0.54944	-0.424134
	8	-1.04553	-1.02899	-1.07752	1.06423	1.01005	0.0279728
	33	1.63441	1.64826	0.585983	0.654872	-2.34179	1.66416
	401	-0.323012	-0.305379	-0.348304	-0.0632291	-0.129822	-0.10932
	406	0.440264	0.458831	0.420691	0.540162	0.434943	0.463484
	32	1.17891	1.19456	1.14149	-1.58419	-1.60413	1.40667
	27	0.629611	0.643482	0.581301	0.626706	0.627306	0.633826
	387	0.140572	0.160323	0.12824	0.291784	0.162376	0.19595
	95	0.685071	1.69477	2.61126	-1.8907	0.156895	-0.846366
	5	0.414594	0.433263	0.395641	0.518887	0.411596	0.440568
	173	0.51827	0.532581	0.472651	0.479207	0.465442	0.474951
	253	-0.945524	-0.929381	-0.979937	1.33654	1.30889	-0.678714
	13	-1.72079	0.294467	-2.76063	0.345347	0.318545	0.330767
	283	0.707524	0.717139	-0.366829	0.419213	0.496995	-0.512546
	91	-0.413243	1.6008	-0.460517	0.624552	0.624942	0.631506
	363	0.840708	-0.142306	-0.18854	0.980499	0.918164	-0.0622197
	416	0.533171	0.551372	0.511353	0.617161	0.519441	0.546421
	212	0.189339	0.204949	1.15167	0.455038	0.438918	0.448917
	203	-0.0498029	-0.0371975	-0.105858	0.798097	0.815389	0.818435
	156	-1.66267	-1.64765	-1.70392	-1.61523	-1.63819	-1.62677
	106	-0.362799	-0.348958	-0.411292	-0.411778	-0.414926	-0.407627
	146	0.706792	-1.27964	-0.343382	0.652906	0.656058	-0.337953
	390	-0.0177219	0.00265414	-0.0262295	0.160594	0.0184096	0.0546423
	24	0.0458635	0.0620398	0.0116583	0.187032	0.144812	0.160243
	397	-0.33977	-0.32207	-0.364657	-0.0745983	-0.142299	-0.121566
	223	-0.737601	-0.718331	-0.752876	-0.344505	-0.438491	-0.412289
	152	-0.079543	-0.0668201	-0.13488	-0.211285	-0.194907	-0.191671
	70	-1.49602	-1.48166	-0.541298	0.507378	1.49636	-1.49471
	134	0.402364	0.417133	0.359546	-1.51287	-1.52586	-0.516514
	215	-0.836707	-0.820994	-0.87375	0.60246	-0.399302	-0.39229
	117	-0.0269758	-0.0105119	-0.0594212	0.197342	1.15613	0.171348
	348	-2.29209	0.725426	-0.318125	0.045992	-0.00996395	0.00832488
	292	0.705022	0.722544	0.679052	-0.0442098	-0.108951	-0.0888337
	100	0.371824	0.673347	1.61056	-0.391945	0.606838	-0.386264
	19	0.387074	0.405852	0.368786	0.761564	0.677908	0.701961
	345	1.1334	-1.85077	-1.90292	-1.75358	-2.79001	-0.775788
	22	0.890556	0.907346	0.860103	1.16725	1.1231	1.13893
	318	-0.0177219	0.00265414	-0.0262295	0.160594	0.0184096	0.0546423
	234	-0.0424281	-0.0259032	-0.0745001	1.12713	0.0790776	1.09572
	16	0.572923	-0.42088	3.47766	0.717525	0.824359	-1.19123
	126	-0.560675	-0.530607	-0.590111	0.358958	1.332	1.35854
	385	-0.416685	-0.397966	-0.415497	-0.150784	-0.217695	-0.174492
	407	0.127587	0.140264	0.145079	0.529711	0.437756	0.491407
	238	0.442373	0.459224	0.448604	-0.0815492	-0.143034	0.897906
	170	-0.906842	-0.868105	-0.959668	-1.10941	-1.0947	-0.0855469
	185	-1.03997	-1.003	-1.08803	-1.18558	-1.17684	-0.165198
	42	-2.06277	-0.0393541	0.925761	-1.60541	-2.62957	-0.604201
	287	-0.0833546	-0.0602161	-0.094091	1.18463	0.144005	1.17624
	375	0.622255	0.64149	0.62205	0.728581	0.652213	0.699362
	299	0.346518	1.38861	0.284628	0.0871513	0.117273	0.119996
	64	-0.304453	-0.270988	-0.343055	-0.310784	-1.31185	-0.296118
	94	-0.0396348	-1.00266	-1.08771	-0.188741	0.819756	-0.168499
	322	0.0558385	0.0808224	0.0401224	0.0770989	0.0280494	0.0638015
	201	-1.59371	-1.56407	-1.62196	-0.540174	-1.55922	-1.53599
	351	0.0535481	0.0785016	0.0379139	0.178891	0.137821	0.170244
	29	-1.09219	0.944092	-1.13838	0.779181	-1.21484	0.797957
	86	-0.371249	-2.35193	-0.371686	-1.35408	-0.436932	-1.38708
	207	-0.0887666	-0.0656999	-0.0993095	1.56416	0.553289	0.573114
	56	0.176049	0.202626	0.156032	0.22674	0.189419	0.220278
	219	1.12925	0.155211	1.11091	0.181062	0.140161	0.172514
	51	-0.885276	0.140488	0.0969012	1.12523	0.0799494	0.114128
	44	1.66679	-1.30013	1.62922	-0.291625	-0.291193	-1.27608
	392	0.291603	0.306455	0.303227	0.349334	0.243239	0.30279
	125	0.720193	0.740727	-0.283516	-0.131238	-0.196618	0.845947
	169	1.02645	1.0643	-0.0239892	-1.15852	-0.14766	-0.136903
	53	0.69897	-0.26752	-0.339754	0.647854	-0.356458	0.660631
	20	-0.38899	-0.369904	-0.388793	-0.280561	-0.357645	0.689803
	264	0.0492421	0.0741385	1.03376	0.276072	0.242619	1.27186
	336	-0.288649	-0.254974	-0.327816	1.68388	1.68239	-0.3017
	230	-0.721727	0.306205	0.254599	0.291879	0.259664	0.288393
	74	-0.0152193	1.00882	0.971607	0.118253	-0.927571	-0.893165
	55	-1.19718	-0.175551	-0.203845	-0.996892	-1.05174	-0.0135691
	176	-0.573193	-0.530033	-0.637955	-0.772376	-0.731244	-0.733114
	364	-1.47353	-0.455565	-0.470309	-0.279137	-0.35611	-1.30871
	49	-2.87862	-0.852762	-2.89668	-0.920726	0.0303945	-0.933924
	54	-0.179674	0.855446	0.777261	-1.29752	-2.29755	-1.28225
	2	-0.391582	0.62747	0.608708	-1.1391	0.794905	0.837726
	320	-0.937865	-0.89954	-0.989582	-0.155662	-1.14457	-1.13391
	166	-2.29346	-2.25984	-2.33245	1.64745	0.643111	-2.33979
	138	-0.309862	-0.276469	0.65173	-0.296218	0.703854	-0.280886
	273	0.37306	0.402249	0.345995	-2.6254	0.34887	-2.62511
	186	0.103335	0.142207	0.0501447	-0.0569273	-1.0381	-1.03066
	179	-0.572031	-0.562525	-0.610385	-1.45107	-1.45699	-1.41884
	266	0.736285	0.743724	0.722546	0.753259	0.670477	0.718221
	0	-0.0277442	-1.0196	-1.04988	0.94325	-0.12118	-0.075726
	308	0.789608	1.80019	1.73838	1.66236	-0.332609	-0.29582
	181	-0.167475	0.846228	-0.255813	-0.676307	-0.607399	-0.578579
	101	0.516538	0.526308	0.475032	0.381478	0.359376	0.39955
	82	1.18197	0.193725	-0.883221	-0.0931543	-2.06451	0.969333
	302	-0.141661	-0.13087	-2.19533	-1.27233	-1.26099	-1.22499
	120	1.46484	1.47745	1.38959	0.0361116	0.0772417	1.10953
	21	-0.216873	-0.209295	-0.23228	-0.00584379	0.934643	0.979484
	206	1.40357	1.413	1.36608	-1.45369	0.540125	0.578312
	107	-0.474344	-0.461558	-0.551762	-0.944741	-0.901762	-0.869707
	88	-0.928547	-0.920107	0.0457856	1.1406	1.09523	0.138311
	36	-1.67783	-0.668636	1.28758	-1.65614	-2.68187	-2.64125
	127	-1.06274	-2.05172	-0.119222	-1.25711	-0.2443	-0.208482
	15	0.106943	0.112501	0.1156	0.555486	0.453601	0.503728
	359	-0.240076	-0.232567	-1.25466	-0.174591	-0.250404	-0.20353
	175	-1.07818	-1.06421	-1.1697	-1.54088	-0.458891	-1.4317
	382	-0.207047	-0.199439	-0.222803	-0.0666876	-0.132078	-0.0865039
	335	1.68796	-0.30176	1.64035	1.70449	1.71359	-0.250131
	4	-0.141702	0.866101	0.840217	0.0429233	-0.0118795	1.03237
	174	-1.43346	-1.42354	-1.47674	-2.57826	-1.59647	-1.55678
	177	1.43669	1.44921	1.36244	1.12234	2.17179	1.20304
	249	-0.702128	-0.693011	-0.735853	-0.753687	-0.788844	-0.747042
	180	0.779191	-0.207265	-0.307249	-0.783578	0.274969	-0.694918
	325	1.49502	-0.495278	1.45428	-0.452168	1.5418	1.57997
	272	1.00952	1.01778	0.986059	-0.0267447	0.911723	-1.04318
	367	0.189241	-0.801966	0.159383	-0.824808	-0.866835	-0.824176
	410	0.0262522	0.0315691	0.037781	0.181577	0.0435762	0.0982085
	413	-0.485199	-0.478422	-0.491056	-0.179919	-0.256246	-0.209308
	337	-1.97959	1.03168	0.960968	0.809725	-2.17101	0.864002
	338	-0.933009	-0.924582	1.04148	-0.345332	-2.34105	1.69584
	237	-0.214906	-0.207321	-0.230382	-0.00456731	-0.0639573	-0.0191319
	191	-0.0223405	-0.0141806	-0.0446697	0.222318	0.184843	0.226935
	197	2.41297	2.42542	1.33957	1.03031	1.07088	2.10324
	246	-0.311919	-0.304624	-0.323943	0.714447	0.627917	-0.323872
	301	0.0606658	0.0660855	0.0709699	0.209285	0.0739606	0.128259
	131	-0.43796	0.568958	-0.445499	0.692223	-0.396454	0.652025
	229	0.942297	0.950351	0.921226	0.978561	0.917541	0.96257
	374	-0.313902	-0.306613	0.674145	0.802336	-0.275705	0.771447
	396	0.0533847	0.0587827	0.0639479	0.203423	0.067532	0.121901
	171	0.379408	0.391756	-0.692806	-0.923784	-0.878781	-0.846978
	150	0.70657	-1.28402	0.646914	-0.362987	0.670483	-1.32808
	241	0.0873709	0.100262	0.0591659	0.190643	0.179172	0.191787
	267	-0.968016	-0.960438	-2.0442	-1.19648	-1.14625	-1.14898
	362	0.627533	-0.35699	0.622685	-0.181462	0.769603	-0.208465
	39	0.223688	-0.764187	-0.811441	1.28014	1.27768	0.288052
	312	-0.205445	-1.19653	-1.26957	-1.32561	-1.28838	-0.287881
	133	0.460072	-0.529133	-1.58706	0.438042	0.451479	0.457898
	148	0.0518217	-0.935087	0.0254225	-0.672237	0.330097	-0.660722
	259	0.757795	0.77254	0.74633	-0.0281287	0.938374	0.956467
	383	0.550245	0.566158	0.549323	0.834101	0.786732	0.808275
	6	0.248976	0.266584	0.263357	-1.23097	0.71511	-1.26172
	243	0.723706	0.738643	0.713973	-1.12991	-0.173657	0.846985
	195	-0.673632	0.332289	0.23523	-1.04236	-0.976613	-0.983205
	118	0.871208	0.885315	0.853983	-1.09303	-0.133065	0.886652
	314	0.270095	0.281958	0.232609	0.311935	0.312676	0.322253
	211	-0.12016	0.888274	0.811383	-0.275142	0.767172	-0.233591
	140	-0.940774	0.0722755	-0.967549	1.33007	1.33264	0.34176
	222	1.11659	1.12932	1.0869	1.21004	1.20052	1.21265
	353	-0.0325382	0.981028	0.945348	-0.0653958	-1.10265	-0.0836193
	122	-0.264335	-0.249465	-0.274675	0.878822	0.835957	-0.143621
	399	0.121851	0.140173	0.142688	0.215647	0.106013	0.143042
	233	-0.10278	-0.0888192	-0.121326	-0.00319404	-0.0341809	-0.0167127
	7	-0.695066	1.3166	1.26568	-1.6835	-0.682305	1.32716
	285	0.21196	0.218525	-1.87337	-2.12793	-2.0708	-2.07525
	50	-1.16972	-1.16101	-1.23566	-0.321777	-0.284158	-0.283754
	289	-0.0521325	-0.0384566	-0.0732515	0.0980413	0.077247	0.0921801
	328	-0.904602	-0.891756	-0.933215	-0.804028	-0.814963	0.197518
	394	0.0770895	0.0956637	0.100201	0.17759	0.0641243	0.102107
	79	-1.3002	-1.29075	-1.35951	-1.3917	0.316767	-0.358962
	200	-1.33119	-1.32157	-0.388925	-1.4234	0.281876	-0.393059
	18	-0.286341	-0.271348	-0.295564	0.781204	-0.271489	0.751378
	78	0.848479	0.862714	0.832408	1.03207	-0.995369	-0.978784
	317	0.262197	0.27973	0.275906	0.334973	0.237352	0.271393
	342	-0.435729	1.57448	1.51184	1.48853	1.50705	1.51221
	85	-0.523924	-0.51322	1.42813	0.138868	0.175781	-0.49674
	251	-0.302125	-1.28704	-1.31055	0.995306	0.964168	0.981674
	58	0.474005	0.484721	0.426161	0.470157	0.486827	-1.50756
	319	0.0454736	0.0529753	-0.031397	-0.180019	-1.12813	-1.13127
	415	0.70013	0.715199	0.691594	0.707313	0.64718	0.671897
	306	0.0498719	0.0685992	0.0743655	0.154449	0.0386534	0.0772152
	218	0.0525384	0.0600004	-0.024691	-1.16868	-0.115648	-0.119077
	167	-1.97623	-1.96861	-2.052	-2.20825	-2.15921	-2.16164
	151	0.373383	0.383026	0.328986	-0.992951	-0.955758	-0.965537
	349	0.716248	0.717072	0.680498	-0.0946342	0.846944	-0.133066
	90	0.10387	-0.887921	0.0608791	-0.146459	-0.122589	-0.12822
	93	-0.390359	-0.38478	-0.43077	0.582503	-1.41715	-2.41546
	217	0.442066	0.452075	0.39731	-0.919424	0.12415	-0.887616
	161	-0.713257	-0.704075	2.2428	0.646391	-0.976745	-0.986002
	341	-0.585533	1.41901	-0.624926	1.39248	-0.623666	1.38316
	350	0.542803	0.542704	-1.49204	-1.09788	-1.15658	-1.1365
	248	0.719072	-0.280089	-0.316692	-0.0691272	-0.125336	-0.106034
	98	-0.490618	-0.480251	-0.535725	-0.98355	-0.945541	-0.955574
	255	0.685225	-0.314117	-0.350363	-0.23362	0.695895	0.719641
	286	0.334138	0.33825	0.295164	0.425876	0.412629	0.418555
	143	0.436597	-0.558746	0.397088	-0.656764	0.322817	-0.669025
	71	0.593286	0.598778	-0.44704	-2.48579	-2.49137	1.51217
	116	-0.070261	0.931699	-0.107125	1.07144	0.0274365	0.0429392
	28	0.116969	0.125247	0.0739096	-0.140752	-0.116386	-0.122171
	339	-0.64757	-0.643361	1.31336	1.53379	-0.47009	-0.467081
	373	0.0538522	0.0511509	0.0215591	0.150967	0.0270702	0.0674458
	331	-1.11487	0.886854	-1.1515	1.11098	-0.929595	1.08484
	334	0.994116	-1.00358	-1.04308	-0.94478	1.0098	-0.974256
	119	0.593777	0.593949	0.558666	0.83706	0.77271	-0.205454
	192	-0.516151	0.488759	0.444094	-0.519564	-0.528076	-0.523625
	96	0.610653	0.616237	-0.429764	0.583059	0.583455	-0.414867
	311	-1.07226	-0.0703102	-0.109113	-2.0595	-2.11487	-1.09583
	103	0.742244	0.748528	-0.29886	-0.338526	0.668674	-0.331767
	188	-0.249521	-0.243193	-0.290668	0.580634	0.580819	0.582562
	379	-0.163245	-0.16178	-0.199623	0.00939919	-0.0399938	-0.0228146
	62	1.08333	-0.908575	-0.959558	-1.15696	-1.134	-1.13935
	304	0.0584006	0.0663674	2.01565	1.83103	0.852945	-0.152078
	189	-0.834329	-0.825792	0.122357	-1.10385	-1.07629	-1.08307
	135	0.825581	-0.167692	0.784042	-0.34634	0.660183	-0.340047
	270	1.49392	0.498882	0.454112	1.4134	0.399067	-0.59467
	136	-0.299272	-1.29321	-0.340159	-1.41819	-0.417905	-0.416193
	281	-2.41553	-1.41541	-1.4506	-1.15895	-1.22295	-1.20122
	260	-0.0656349	-0.0636502	-0.102523	0.183514	0.149232	0.161707
	204	-0.593412	0.411086	0.367236	-0.610368	0.37324	0.380144
	305	-1.93207	-0.924055	-0.974875	-1.17397	-1.15249	-2.15738
	199	-0.306714	0.704632	0.647219	0.308044	-0.628639	-0.646552
	346	0.8062	-0.192497	-0.230019	0.0582703	0.0131188	0.0289775
	123	0.367092	0.37138	0.327946	-0.636723	-0.655402	-0.647786
	221	1.75649	-1.23715	1.71531	-1.26117	1.75274	-0.24979
	274	-0.553016	0.446375	0.41264	-0.522074	-0.617593	-0.586053
	358	-0.337627	0.662736	-0.374601	-0.330654	0.620153	0.636823
	183	-0.776912	-0.761819	-0.83721	1.97507	2.03719	0.0258868
	395	0.187724	0.183607	0.157844	0.273845	0.190934	0.216079
	52	0.237074	0.24286	0.191511	0.402721	0.416051	-0.582993
	417	0.0752323	0.0700533	0.0470328	0.18011	0.0892085	0.116362
	409	0.1504	0.14593	0.121077	0.242744	0.157182	0.182993
	355	-1.32146	-0.320948	-1.35868	-0.159429	-1.19402	-0.181024
	294	-0.262348	0.738725	-0.300447	-0.0444951	0.930708	-0.0587535
	332	2.21756	0.232597	2.15734	-0.0332966	2.02811	0.0169855
	102	0.611421	-0.388697	0.575208	-0.130839	0.837003	-0.150608
	323	0.418748	-0.573751	-0.62953	-0.49224	-0.469955	-0.47125
	412	0.61961	0.619569	0.583275	0.874762	0.843082	0.85535
	384	0.486917	0.485624	0.452565	0.783998	0.74458	0.758794
	193	-0.461372	-1.45274	1.48856	0.577072	1.60527	0.602486
	400	-0.00686283	-0.00337864	-0.0487802	0.130261	0.120362	0.127156
	377	0.293076	0.289954	0.261621	0.651409	0.600686	0.617741
	65	1.38005	0.396619	1.3174	-0.921073	-0.850095	0.136371
	11	0.121305	0.116561	0.0924175	0.493644	0.429472	0.449907
	403	0.0752323	0.0700533	0.0470328	0.18011	0.0892085	0.116362
	47	0.225869	-0.759013	2.16553	-2.02502	-0.962908	0.025786
	41	0.732773	-0.256762	1.6798	-0.358745	1.67492	-0.329235
	414	0.16255	0.167633	0.1181	0.246141	0.246122	0.250433
	269	-0.397279	0.602521	-0.433362	-2.38036	-0.43379	-0.416054
	405	0.153152	0.158146	0.108843	0.401138	0.414333	0.415323
	196	1.2545	1.26045	-1.79133	0.370255	0.380817	0.382468
	288	-0.0959725	0.916109	-0.151503	0.772501	-0.182645	0.810388
	69	-0.287674	-0.28684	-0.325395	0.710969	0.665325	0.681103
	9	0.215087	0.220666	-0.830148	-0.82129	-0.827058	-0.821302
	132	0.0549953	0.0685013	-1.00279	-1.09236	-0.0359824	0.954154
	275	-2.07841	-0.0661625	0.865798	0.780332	-0.174146	-1.18128
	225	0.776011	0.777446	0.737339	-0.0182568	0.959183	0.969159
	357	0.357164	-0.645355	0.324751	-0.386234	-0.440166	0.577695
	210	-1.51216	-1.50401	-0.561474	-0.452294	0.251281	-0.428755
	279	-0.965321	-0.952007	-2.0228	-1.17558	-1.12629	-1.13437
	393	-0.201999	-0.200357	-0.241	-0.00321562	-0.0244934	-0.0148393
	190	-0.101663	-0.0896354	-0.157108	0.765539	-0.1902	-0.197018
	298	-0.835554	0.178985	-0.894977	-0.062123	0.99683	-1.01368
	184	-1.33304	-1.32319	-1.38502	-0.466395	-0.441907	-0.443756
	87	0.249938	-0.744154	-0.795817	1.26318	0.264611	1.26856
	154	1.30118	0.317014	0.239718	1.01508	1.08062	1.06845
	361	0.46674	0.465256	-1.56731	-1.49367	0.443244	-1.53659
	76	0.592712	1.60185	1.54183	0.481777	0.501846	0.501108
	277	0.0497109	0.0611448	-0.989683	0.274083	0.252064	0.278052
	340	0.811651	-1.17588	0.747271	-1.27013	0.744728	-1.24188
	368	-0.0606154	-1.04933	-0.0963917	-1.01914	-1.06488	-1.03079
	365	0.367733	-0.620401	-0.68209	-0.576575	0.413489	0.435349
	209	1.54272	1.55483	-0.512836	0.728468	1.74322	1.75664
	97	-0.433308	-1.42117	-1.48965	-1.41666	-1.41366	-1.39622
	139	0.739195	0.751567	0.677192	-0.389925	0.615242	0.631943
	296	0.523516	-0.464406	-0.531415	-0.571978	-0.581541	0.440192
	213	-0.349799	-0.337548	-0.408884	-1.44832	-1.44788	-0.429563
	261	0.243051	0.254748	0.197317	1.49395	1.48972	0.509632
	80	-0.815856	-0.802879	1.10755	1.96347	-1.00277	0.00416507
	262	0.171855	0.183455	0.128455	1.22056	1.19421	0.221676
	242	-0.0243521	0.986981	0.938682	0.26991	1.24755	0.273656
	411	-0.497971	-0.487282	-0.519406	-0.176482	-0.234959	-0.196517
	419	-0.107327	-0.0961066	-0.141572	0.083949	0.0465449	0.0777885
	236	-0.350835	-0.339946	-0.377095	-0.354177	-0.427032	-0.383678
	245	1.00626	1.01764	0.968293	1.24809	1.22397	1.25068
	228	-0.34767	0.663223	0.625966	0.761118	-0.302408	0.737759
	216	0.614612	-0.373185	-1.44331	1.64015	1.64775	1.66362
	84	-0.111614	-0.1004	-0.145718	0.158378	0.126996	1.15618
	187	-0.496959	-0.483549	-0.584011	-0.848712	-0.799751	-0.798011
	110	-0.909071	-0.897581	0.0501831	0.133501	0.100106	0.12998
	371	-1.02725	0.984081	-0.0641192	0.195606	0.167237	0.195394
	144	-0.0962219	-2.08363	-2.16362	1.79693	0.817214	-1.17125
	75	-2.31596	0.696333	-0.376158	0.687173	-0.301421	-1.28685
	59	-0.170164	-2.15903	-0.202348	-1.2035	-1.26416	-3.22497
	34	1.36447	0.377688	0.281958	0.0763743	1.11927	0.123084
	112	-0.44626	-0.434141	-0.502182	-0.22648	-0.208087	-0.195904
	10	-0.37222	-1.36136	-0.397778	0.774881	-1.28753	-0.247744
	72	-3.13969	-1.12851	-3.17287	-1.93763	-1.97678	-0.944936
	92	-1.95989	1.05153	-1.99897	0.0961404	-0.940277	-0.253868
	333	-1.85761	1.15395	0.0999587	1.18388	1.15456	1.18304
	35	0.223401	-1.76357	0.145519	-2.02458	0.0101504	2.01675
	128	-1.33253	0.6811	-0.424978	1.19616	1.24875	1.24925
	1	0.95341	0.964713	0.917174	1.08364	1.04621	1.07746
	202	-1.17626	-0.16377	-0.241033	-0.262899	-1.24745	-1.23426
	263	0.941541	-0.0471719	-0.0943058	0.190899	0.162149	1.19044
	115	0.0298307	0.0425977	-0.0417034	-0.0684073	-0.037224	-0.0294108
	153	2.25881	2.27189	2.17977	0.998523	2.03512	2.04108
	402	0.147119	0.157325	0.137322	0.58691	0.509288	0.554271
	257	0.92627	0.937536	0.890924	1.52356	1.52172	1.54082
	137	0.865159	-1.12366	-0.168184	-1.9974	-0.0413846	-0.00789248
	194	0.389688	0.677108	-0.402308	-0.386891	-0.403693	1.62334
	124	1.75846	-2.2418	-0.324786	1.64418	-2.37085	-1.3442
	226	-0.239556	-0.240887	-0.279906	0.976783	0.923813	-0.0412173
	330	1.03901	0.0379766	-0.0133143	-0.837996	-0.880438	-0.847777
	45	-0.84128	1.15782	-0.89875	-0.425687	0.555306	1.58283
	284	0.0847251	-0.916259	-1.96956	-0.807598	-0.848313	0.183968
	344	0.00649485	0.00542728	-0.0444312	-0.787637	0.172783	0.204815
	178	-0.480058	-0.479507	-0.596038	-0.896072	0.115023	0.135938
	83	-0.298291	-0.299684	-0.336116	-0.0193962	0.927851	-0.0372267
	309	-1.41653	-1.41698	-2.49225	-1.54279	-2.56846	-2.53948
	295	0.963518	0.962405	0.914439	1.02789	0.977821	1.01215
	160	-1.10494	-1.10399	-1.23704	1.08214	-1.54725	-1.53032
	378	0.630233	0.628763	0.59548	0.634006	0.561553	0.600797
	40	2.30196	2.30228	2.19535	1.9939	0.998743	0.0210296
	157	0.589542	0.589098	0.513555	0.492529	0.468874	0.497412
	66	-0.373378	-0.373783	-0.45096	0.622323	0.606044	-0.367035
	25	0.519016	0.518496	0.446059	-1.51883	-1.54313	-1.51445
	208	1.92837	1.92829	1.83782	1.8377	1.83367	1.8579
	347	1.46429	-0.536287	1.39369	0.408281	1.37984	0.409426
	280	1.11497	1.11402	1.05938	1.27359	1.23749	1.26876
	252	0.293785	0.291955	0.273494	0.666495	0.595889	0.634728
	380	-0.0492885	0.949584	0.902183	0.103294	0.0575149	0.0909072
	352	0.0202856	0.0192328	-0.0312333	-0.973755	-1.02391	-0.98956
	149	0.356805	0.356112	0.290821	1.47306	1.4483	0.477084
	57	1.0203	1.02032	-1.0742	-1.19717	0.796812	0.821481
	159	-0.815881	-0.815689	-1.91743	-1.07355	-1.07255	-1.04942
	282	-0.886792	0.113324	-0.985289	-1.14533	-1.1484	-1.12438
	329	-1.22364	0.775049	-0.264672	0.754288	-1.31133	0.726416
	147	-1.168	-1.16819	0.745589	1.70868	0.697312	-1.27684
	3	0.921723	0.920565	-0.125559	0.950823	0.896378	0.931671
	391	0.317274	0.315469	0.295973	0.488287	0.407552	0.448613
	388	0.473931	0.472294	0.445897	-0.309309	0.621461	0.659998
	291	0.824442	-0.17682	-0.218658	0.942619	0.887707	0.923103
	158	0.505418	-0.495116	-0.566954	-0.450197	-0.470598	0.557227
	220	1.12379	1.12284	1.06782	0.396488	0.367373	0.39711
	12	-0.170893	-0.17215	-0.214194	-0.901096	0.0528753	0.0863223
	121	0.0837389	1.08382	0.986509	0.84895	-0.154448	0.869647
	14	0.310962	0.30915	0.289932	0.371207	0.283817	0.326338
	232	0.475466	0.47383	0.447365	0.506613	0.42692	0.467753
	214	-0.763102	-0.763923	-0.823932	-1.86664	-1.91071	-0.877688
	239	0.69833	0.696933	0.66065	0.935482	0.880165	0.91565
	327	1.11597	-0.884985	1.06033	-0.607475	-0.636815	-0.607029
	109	0.627087	0.617525	0.585326	-0.418874	-0.405186	0.597249
	104	0.317062	0.307592	0.0252136	0.415055	-1.5844	-1.57483
	142	0.585032	-0.424219	0.536961	-0.183261	-0.230042	0.805226
	300	0.0360095	0.026922	-0.0153872	0.152335	0.0529946	0.116801
	73	-0.938938	-1.94833	0.0158739	-0.805341	-0.822225	-0.80319
	164	-1.62658	-1.63607	-1.66988	0.362703	-0.640888	-1.62907
	37	1.0977	1.0883	0.0527332	1.1356	1.11405	0.135617
	303	1.23271	-1.48935	-0.515868	-1.90358	-1.84912	-1.86882
	326	-0.0145104	-0.0238811	0.939843	-1.95755	-1.98647	0.0391024
	324	1.64424	0.634375	2.60864	0.124836	2.18154	-0.839383
	38	2.5642	-0.445642	1.52812	1.12619	-1.817	0.162025
	321	1.72541	1.71582	1.68424	-0.352972	-0.33407	1.66553
	310	1.25918	0.951103	1.22125	0.0102932	0.0579315	1.04193
	250	1.19021	1.18078	0.145801	-0.840357	0.139988	0.160527
	31	-1.51465	-0.524471	0.448785	0.0722043	2.12474	1.10608
	198	0.0315439	1.02186	0.992233	0.830936	0.864385	-0.143909
	108	-0.254107	-0.263704	-0.295148	-0.334712	-0.314366	-0.315546
	68	0.999615	-0.00975957	-1.04595	0.00797671	-0.0236759	0.00337783
	89	2.18266	0.172935	-0.855733	-0.120806	-0.0835382	0.906094
	293	-0.772107	-1.78155	0.183715	-1.77434	-0.788771	-1.77107
	113	0.393077	0.383585	0.349899	-0.540813	-0.536772	0.470901
	258	1.59789	1.58834	0.555955	0.50265	0.51013	0.515936
	130	-0.978934	-0.988614	-1.01831	-0.193838	-0.162348	-1.16958
	290	-1.03867	-1.04804	-2.08447	0.0157897	-0.0152448	0.0114733
	227	-0.639582	-0.648766	-0.689014	0.650361	0.590418	0.632832
	381	-1.30555	-1.31483	-1.35296	-0.186668	-0.233719	-1.1983
	244	0.166678	0.157253	0.122129	0.171574	0.152863	0.17289
	168	-1.9704	-1.98008	1.99028	-1.17417	-2.14112	-2.1492
	369	-0.793248	-0.802685	0.162445	-0.740134	-0.75186	-0.735626
	408	-0.325561	-0.334839	-0.373091	-0.128819	-0.171294	-0.138364
	370	-1.05144	-0.060795	-0.0973051	-0.0222045	-0.0562446	-0.0278946
	165	-1.55828	-0.568082	0.404897	-0.923175	-0.870273	-1.88913
	372	-0.00854811	-0.0179206	-0.0541581	0.0941052	0.069266	0.0926202
	163	-2.06712	-2.07677	-2.10703	-1.23242	-1.20398	-2.20955
	276	2.1594	2.14968	2.12086	-2.12907	-2.09246	-2.10247
	99	0.396176	0.386683	1.35302	-0.649388	0.346064	-0.6416
	247	-1.1744	-1.18372	-1.22101	0.0421319	0.0131812	0.0387679
	254	0.804245	-0.205071	-1.2425	-0.0914891	-0.13101	0.900316
	398	0.0174785	0.00839662	-0.0340304	0.136747	0.0361736	0.100649
	278	-0.153427	0.836945	-1.19386	1.70865	0.732427	0.729385
	343	0.271346	2.26159	0.233487	-1.9904	2.05719	0.0412177
	354	0.367814	-0.641372	-0.681573	-1.33928	0.601595	-0.356436
	17	0.496837	0.528345	0.472678	0.484725	0.444362	0.498399
	240	0.580157	0.606285	0.573178	0.740674	0.663579	0.726954
	145	-2.44672	0.58512	0.528064	0.58359	-2.45189	0.600904
	46	-0.407942	-0.381744	0.584856	-1.00181	-0.0661887	0.993954
	307	-0.85646	-0.821156	-1.89274	1.93251	-1.08574	-1.03732
	404	0.275725	0.300067	0.274452	-0.457467	-0.544343	0.521518
	26	-1.57548	0.455605	0.401718	0.478283	0.437602	0.49172
	23	0.172848	1.20245	0.154761	1.43601	1.39324	0.447892
	205	0.373272	0.409923	-0.667313	-0.900182	-0.91018	0.136139
	265	0.894772	0.922747	0.881897	0.0678438	0.00690061	1.06617
	60	-0.116373	0.911536	0.870961	1.06013	-0.0011977	0.0581678
	418	0.0832057	0.106418	0.0855407	0.164004	0.0584413	0.129053
	81	1.31915	2.35548	-0.72042	-0.968774	-1.98216	-0.934979
	376	0.996252	1.02482	0.981475	0.0571178	-0.00435494	1.05505
	366	0.361336	0.392049	-0.660283	-0.687024	-0.735866	-0.679673
	360	0.563783	0.589816	0.557111	0.574912	0.489634	0.555089
	43	1.28379	2.31992	2.24489	0.033933	0.0206825	1.06783
	271	0.264873	-0.70498	0.245062	0.220971	1.16759	1.22493
	141	0.0241438	0.0528778	0.008844	-1.92167	-1.9821	0.0770411
	268	0.0658215	0.0948	0.0497405	0.0804243	-0.979898	0.079213
	235	1.24912	1.27918	1.22961	0.160898	1.10455	1.16265
	155	-1.55147	-1.52612	-1.55598	-1.52363	-1.61378	-1.54709
	182	-1.35895	-1.3266	-1.38582	-0.466908	-1.50488	-1.45145
	61	0.155796	0.191171	0.119287	0.941001	0.923163	-0.0285262
	63	-2.92258	-2.89353	0.0611239	-1.86178	-1.91925	-1.86086
	105	0.97406	1.0025	0.959699	0.205248	0.151088	1.20863
	315	-0.568043	-0.531047	-0.609727	-0.838557	-0.845512	-0.799967
	386	-0.151024	-0.123318	-0.163041	-0.0902197	-0.158966	-0.0977138
	316	-0.445164	-0.407447	0.510848	0.239959	0.23688	-0.718561
	77	0.923091	-0.0487678	-0.0903147	1.02355	0.960416	0.0202408
	30	-0.445768	0.586077	1.529	-1.57823	-0.621697	-0.56687
	162	1.77923	1.81239	1.74978	0.791895	0.766696	1.81688
	313	1.24368	1.2737	1.22426	1.46262	1.42117	1.47548
	114	-1.07463	-1.04061	-1.10682	-0.147044	-0.169229	0.535689
	389	0.0488946	0.0719053	0.0518727	0.134667	0.0276561	0.0986355
	172	-1.35941	-1.32705	-1.38626	0.202145	-1.49397	-1.44067
	297	-0.996094	-0.96161	-0.029756	0.860594	-0.161213	-0.111893
	224	-0.673413	-0.648773	-0.675639	0.580325	0.495315	-0.439299
	48	0.397656	-0.571418	-0.624644	0.584091	-1.45137	-0.398576
	111	-0.213636	-0.180429	-0.243221	-0.28403	-0.312977	-0.261842
	256	0.71657	0.743499	0.707035	-0.129905	0.799389	0.861139
	67	0.0770755	0.10612	1.06078	0.0892805	0.0293955	0.0883952
	335	1.73332	-0.260466	1.67123	1.68911	1.72184	-0.282661
	136	-0.298745	-1.29238	-0.359891	-1.40178	-0.37832	-0.379843
	320	-0.885238	-0.880837	-0.958524	-0.162615	-1.11478	-1.12413
	334	1.04583	-0.944682	-0.996074	-0.89189	1.08163	-0.903852
	218	0.131929	0.136249	0.0581389	-1.10303	-0.0491165	-0.0604192
	118	0.867733	0.878069	0.831059	-1.08901	-0.135576	0.885396
	200	-1.34793	-1.34133	-0.407637	-1.43226	0.265988	-0.412423
	246	-0.29078	-0.27969	-0.322801	0.73579	0.671365	-0.301927
	108	-0.242622	-0.23652	-0.305416	-0.325557	-0.294325	-0.298343
	376	1.05817	1.0676	1.0159	0.105556	0.0788142	1.09342
	349	0.725715	0.736727	0.69321	-0.0943595	0.858525	-0.120327
	51	-0.848491	0.160494	0.106503	1.14362	0.120755	0.134113
	10	-0.386991	-1.37544	-0.416188	0.761347	-1.30047	-0.274602
	265	0.864369	0.874721	0.827794	0.0273148	-0.00740088	1.00976
	99	0.416011	0.423737	1.36324	-0.622422	0.378557	-0.615743
	196	1.23517	1.24375	-1.8123	0.33184	0.328158	0.335355
	60	-0.0854551	0.924658	0.876496	1.06174	0.0305321	0.0465704
	84	-0.151529	-0.141102	-0.187638	0.0696072	0.0392014	1.05498
	310	1.21004	0.915659	1.13396	-0.0236847	0.0383101	1.02441
	353	-0.00932292	1.00043	0.950393	-0.0292568	-1.06974	-0.0507206
	371	-0.91	1.09928	0.0467999	0.216224	0.20076	0.211741
	61	0.328996	0.332378	0.24942	1.03218	1.09987	0.084139
	224	-0.626622	-0.613933	-0.648783	0.614388	0.537592	-0.431726
	13	-1.71537	0.292985	-2.76428	0.315653	0.310321	0.318048
	350	0.57083	0.582579	-1.45713	-1.10155	-1.14939	-1.12801
	294	-0.251846	0.759059	-0.28501	-0.0524194	0.904739	-0.0754854
	151	0.415866	0.418834	0.333739	-0.94868	-0.879042	-0.895397
	256	0.72662	0.737627	0.694088	-0.126258	0.823376	0.845569
	264	0.109667	0.118851	1.06589	0.269571	0.259543	1.26878
	8	-0.99597	-0.986282	-1.03665	1.0651	1.03424	0.0501679
	315	-0.548711	-0.545911	-0.631878	-0.829606	-0.747833	-0.768086
	340	0.965461	-1.02943	0.896558	-1.21794	0.82426	-1.18328
	179	-0.594215	-0.58644	-0.646686	-1.49334	-1.4792	-1.47773
	34	1.25271	0.25646	0.175378	0.0242609	1.09114	0.0756724
	191	0.042506	0.0520101	0.000700088	0.229376	0.215252	0.225803
	262	0.224608	0.233246	0.177456	1.24568	1.23322	0.243232
	276	2.18792	2.19197	2.11248	-2.13115	-2.0801	-2.09048
	241	0.0951856	0.104439	0.0518331	0.185675	0.167098	0.179079
	148	0.0346026	-0.955856	-0.00697121	-0.719191	0.271926	-0.719207
	331	-1.09768	0.912492	-1.13537	1.1085	-0.917939	1.09657
	101	0.375228	0.383149	0.323653	0.291757	0.283989	0.292498
	90	0.186924	-0.809018	0.111519	-0.112145	-0.059165	-0.0701692
	366	0.372645	0.377049	-0.691595	-0.686527	-0.69993	-0.670184
	114	-1.0709	-1.06068	-1.15202	-0.204868	-0.179499	0.500264
	330	1.02221	0.0229538	-0.0313981	-0.857779	-0.884967	-0.85327
	3	0.846312	0.845219	-0.20196	0.895424	0.84837	0.882878
	323	0.371393	-0.624216	-0.692808	-0.538141	-0.5396	-0.511543
	30	-0.443983	0.562336	1.48621	-1.57152	-0.575668	-0.547231
	159	-0.880814	-0.868612	-1.9677	-1.10749	-1.07428	-1.05113
	138	-0.285167	-0.277189	0.640213	-0.289319	0.729252	-0.245526
	71	0.57227	0.578759	-0.498025	-2.47931	-2.47604	1.55135
	268	0.095436	0.0969447	0.0396065	0.093295	-0.937831	0.0944231
	403	0.0845605	0.0755106	0.059398	0.164694	0.058818	0.101649
	119	0.593096	0.589358	0.552506	0.839038	0.787445	-0.177404
	240	0.588619	0.584834	0.548165	0.750758	0.692058	0.728214
	205	0.324886	0.339237	-0.768241	-0.946651	-0.900496	0.120824
	49	-2.80185	-0.799265	-2.86079	-0.878879	0.0922343	-0.875828
	269	-0.374954	0.621642	-0.416513	-2.3711	-0.43961	-0.402066
	415	0.685837	0.683067	0.642434	0.68111	0.616804	0.653753
	291	0.792297	-0.20936	-0.254336	0.914859	0.86937	0.903656
	396	0.0845605	0.0755106	0.059398	0.164694	0.058818	0.101649
	247	-1.23597	-1.23793	-1.28175	0.0463838	0.0114812	0.0442701
	292	0.737517	0.735288	0.692546	-0.0536596	-0.0966154	-0.0626871
	44	1.68193	-1.31044	1.60831	-0.284832	-0.265899	-1.24073
	203	-0.0625358	-0.0522321	-0.14391	0.766468	0.78953	0.814117
	83	-0.301664	-0.304303	-0.345446	-0.0398809	0.918272	-0.0479562
	397	-0.337739	-0.340755	-0.380428	-0.105439	-0.152563	-0.118045
	135	0.823507	-0.16738	0.74559	-0.318672	0.697537	-0.276906
	290	-1.092	-1.09245	-2.14214	-0.00886087	-0.0482105	-0.0147924
	160	-1.16698	-1.14732	-1.27552	1.0802	-1.50266	-1.48554
	86	-0.290699	-2.29322	-0.334814	-1.29874	-0.361422	-1.3247
	230	-0.767469	0.235472	0.172543	0.235393	0.215705	0.246341
	23	0.172316	1.17463	0.114155	1.39482	1.38797	0.416789
	301	0.0911251	0.0821437	0.0657634	0.170332	0.06491	0.107677
	131	-0.420788	0.575329	-0.460957	0.670611	-0.394541	0.642528
	77	0.93897	-0.0611555	-0.112113	1.02397	0.987265	0.0203089
	14	0.31204	0.305366	0.279976	0.360068	0.269919	0.310525
	153	2.28997	2.30396	2.19791	0.986918	2.02773	2.0498
	5	0.457691	0.452539	0.421209	0.485163	0.405084	0.444265
	263	0.958098	-0.041828	-0.0935652	0.158017	0.132101	1.16362
	254	0.743686	-0.258479	-1.30147	-0.121303	-0.169704	0.864995
	158	0.492344	-0.502001	-0.575526	-0.472463	-0.468635	0.558674
	380	-0.0892782	0.910301	0.860496	0.0655125	0.0321496	0.0647207
	26	-1.50383	0.501866	0.428185	0.501121	0.502823	0.530433
	1	0.97893	0.989501	0.934633	1.08127	1.04284	1.06725
	189	-0.776926	-0.769061	0.133358	-1.05438	-1.02948	-1.01208
	213	-0.342668	-0.333573	-0.411731	-1.45854	-1.46325	-0.44258
	405	0.185676	0.195798	0.133831	0.405215	0.390526	0.412303
	75	-2.28515	0.723822	-0.356312	0.657954	-0.33822	-1.31849
	81	1.44026	2.44765	-0.657384	-0.955857	-1.92374	-0.907147
	12	-0.158102	-0.147232	-0.197396	-0.908152	0.0542015	0.0785212
	144	-0.100883	-2.09231	-2.17877	1.75454	0.765438	-1.21562
	113	0.338048	0.347838	0.280641	-0.516598	-0.525559	0.495583
	76	0.602089	1.6113	1.53504	0.479849	0.470627	0.491798
	175	-1.11952	-1.11308	-1.23323	-1.55135	-0.489597	-1.47629
	388	0.476419	0.488084	0.450467	-0.303303	0.630102	0.657628
	87	0.250616	-0.739404	-0.8036	1.25962	0.234269	1.25723
	89	2.20141	0.20932	-0.887517	-0.0783459	-0.0552016	0.962385
	347	1.39145	-0.598872	1.3321	0.359292	1.34124	0.363387
	417	0.0556251	0.0682048	0.045034	0.177144	0.0724867	0.104228
	314	0.357933	0.367679	0.2998	0.369098	0.351763	0.373833
	332	2.31446	0.322126	2.22141	0.0167172	2.04683	0.0636411
	346	0.809919	-0.179142	-0.228209	0.0721413	0.0330508	0.0575305
	317	0.239255	0.251435	0.22196	0.327658	0.234027	0.264547
	410	0.0235916	0.0362409	0.0141699	0.150888	0.0443066	0.0762614
	122	-0.264857	-0.253755	-0.300254	0.882087	0.829073	-0.144905
	96	0.588934	0.598178	-0.477632	0.588145	0.586857	-0.39285
	238	0.492718	0.504346	0.46617	-0.0540908	-0.102429	0.923075
	100	0.401402	0.698198	1.61895	-0.411505	0.587232	-0.392478
	69	-0.318149	-0.306932	-0.351601	0.690435	0.623381	0.650958
	37	1.0795	1.08986	0.0315353	1.13853	1.10431	0.128249
	401	-0.30206	-0.290878	-0.336099	-0.0707175	-0.120274	-0.0946349
	24	0.0778097	0.0881657	0.0299027	0.182426	0.151415	0.174999
	46	-0.366729	-0.355406	0.601592	-0.986938	-0.0303563	0.994603
	345	1.17349	-1.81636	-1.87791	-1.75381	-2.78015	-0.757084
	202	-1.24735	-0.238462	-0.319893	-0.34204	-1.33821	-1.31849
	364	-1.46027	-0.448744	-0.488535	-0.257938	-0.32121	-1.29405
	116	-0.117205	0.893575	-0.157993	1.05247	0.011937	0.0365762
	123	0.347655	0.357424	0.289897	-0.637751	-0.655588	-0.633462
	348	-2.25287	0.75821	-0.288701	0.0294889	-0.0127262	0.0120995
	237	-0.191555	-0.180613	-0.229628	0.00292273	-0.0412386	-0.0161974
	54	-0.174641	0.834089	0.750162	-1.35095	-2.34778	-1.32798
	232	0.34639	0.358337	0.325184	0.415472	0.328274	0.358082
	170	-0.852453	-0.844424	-0.939412	-1.10236	-1.08097	-0.0631932
	209	1.5951	1.60433	-0.471694	0.674609	1.67965	1.69925
	378	0.64408	0.65538	0.612007	0.659476	0.590154	0.617982
	402	0.148629	0.161423	0.151505	0.555682	0.47854	0.531837
	328	-0.913142	-0.905615	-0.935937	-0.813224	-0.841227	0.198202
	211	-0.0566051	0.946112	0.897162	-0.187739	0.832961	-0.141356
	259	0.735476	0.744975	0.722295	-0.049579	0.904014	0.948637
	106	-0.369663	-0.365188	-0.40733	-0.447656	-0.447195	-0.4158
	370	-1.05796	-0.0496248	-0.0767976	-0.0319527	-0.0769872	-0.0327515
	261	0.261792	0.268336	0.234209	1.45071	1.44326	0.476886
	190	-0.0718286	-0.0690257	-0.117645	0.765852	-0.217062	-0.190359
	311	-1.05541	-0.047088	-0.0743163	-2.04024	-2.08592	-1.04151
	152	-0.0735076	-0.0706953	-0.119278	-0.224042	-0.206169	-0.179688
	82	1.11354	0.115304	-0.937346	-0.125877	-2.10036	0.923963
	32	1.13735	1.14459	1.11317	-1.6042	-1.61593	1.41891
	141	0.0286191	0.0364727	0.00741694	-1.92324	-1.95981	0.0820351
	313	1.3022	1.30851	1.27351	1.47141	1.46557	1.49875
	73	-0.969816	-1.96197	0.00893891	-0.780598	-0.806061	-0.767349
	298	-0.830735	0.170714	-0.883148	-0.0846404	0.944086	-1.0325
	124	1.80158	-2.1949	-0.24077	1.67197	-2.31826	-1.28949
	27	0.592135	0.596824	0.555513	0.605172	0.609746	0.63998
	339	-0.651347	-0.64529	1.31869	1.56037	-0.438542	-0.407323
	273	0.269162	0.275665	0.241378	-2.73129	0.247085	-2.71529
	145	-2.39898	0.60566	0.564155	0.58907	-2.40761	0.622979
	20	-0.341633	-0.3317	-0.352704	-0.250684	-0.31275	0.736293
	143	0.414274	-0.580038	0.382519	-0.667819	0.3155	-0.648267
	4	-0.173682	0.835308	0.810651	0.0115256	-0.0301235	1.01316
	304	0.0269708	0.029219	1.97845	1.84277	0.865846	-0.109141
	296	0.531853	-0.463119	-0.503119	-0.577156	-0.586778	0.447463
	126	-0.508965	-0.503708	-0.54282	0.349116	1.33375	1.36961
	392	0.282157	0.294202	0.28138	0.342232	0.248469	0.306458
	358	-0.344724	0.665226	-0.355711	-0.346994	0.583441	0.6346
	383	0.487903	0.498792	0.481496	0.783893	0.724519	0.772802
	112	-0.401799	-0.397144	-0.438587	-0.28457	-0.27141	-0.243599
	210	-1.5193	-1.51398	-0.552872	-0.468309	0.208428	-0.437607
	28	0.09476	0.0966275	0.0443855	-0.117569	-0.0914057	-0.0672643
	137	0.872907	-1.11836	-0.144034	-2.01564	-0.0594052	-0.0155279
	155	-1.51735	-1.50643	-1.52361	-1.49077	-1.57153	-1.51721
	372	-0.0439988	-0.0357375	-0.063214	0.0987561	0.063899	0.105262
	57	0.988565	0.991028	-1.0589	-1.21688	0.801552	0.827876
	399	0.0803368	0.0935147	0.085082	0.174134	0.0672823	0.128965
	336	-0.329752	-0.325501	-0.36851	1.66009	1.66894	-0.302028
	379	-0.18137	-0.172337	-0.196826	0.00635435	-0.0356974	0.00769648
	249	-0.670748	-0.664583	-0.700176	-0.740427	-0.762762	-0.724933
	293	-0.774053	-1.76731	0.199345	-1.7704	-0.795068	-1.75658
	47	0.22784	-0.786523	2.13764	-2.0516	-1.02671	-0.0197992
	389	0.0471306	0.0564216	0.0272	0.163922	0.0383601	0.0854703
	277	0.115051	0.112758	-0.93929	0.278102	0.246473	0.268486
	278	-0.187875	0.802271	-1.26468	1.72339	0.729305	0.741288
	172	-1.33966	-1.34787	-1.41157	0.225505	-1.44043	-1.42492
	219	1.17061	0.167713	1.11448	0.210779	0.173474	0.197004
	127	-1.08096	-2.09197	-0.161203	-1.22843	-0.218453	-0.207556
	62	1.14329	-0.870153	-0.944179	-1.08723	-1.06535	-1.05763
	361	0.461348	0.466146	-1.57193	-1.48477	0.419282	-1.54152
	94	-0.0764822	-1.08754	-1.15687	-0.200629	0.811689	-0.17804
	375	0.676224	0.678691	0.636023	0.782693	0.709297	0.74247
	412	0.620403	0.623476	0.582001	0.881054	0.815952	0.846908
	267	-0.865478	-0.878829	-1.95267	-1.09059	-1.06899	-1.0612
	286	0.327141	0.322547	0.265966	0.442824	0.425082	0.443385
	390	0.0471306	0.0564216	0.0272	0.163922	0.0383601	0.0854703
	299	0.366767	1.3509	0.272094	0.0811248	0.117197	0.121122
	384	0.571046	0.574654	0.534234	0.847208	0.779252	0.810971
	174	-1.52267	-1.5289	-1.58869	-2.62311	-1.64641	-1.62662
	129	-0.595407	0.410007	0.373145	-0.356292	0.558595	-0.405102
	132	0.0809523	0.0681822	-1.00451	-1.12924	-0.1109	0.897764
	280	1.05198	1.05037	0.99967	1.23104	1.19544	1.21852
	166	-2.20111	-2.21082	-2.27748	1.69835	0.702149	-2.2853
	255	0.709168	-0.288723	-0.332095	-0.191423	0.737364	0.769954
	33	1.6344	1.62647	0.563325	0.65482	-2.34505	1.66848
	154	1.3532	0.337479	0.258966	1.01884	1.04966	1.05498
	288	-0.0851643	0.903867	-0.165276	0.77665	-0.212947	0.797836
	125	0.755683	0.757289	-0.287078	-0.0963846	-0.159585	0.870863
	270	1.50002	0.493552	0.433276	1.45533	0.438648	-0.543331
	21	-0.184305	-0.18335	-0.229	0.0149718	0.961159	0.9891
	85	-0.564094	-0.569867	1.37123	0.138944	0.143592	-0.516834
	184	-1.34109	-1.34929	-1.41296	-0.448177	-0.456728	-0.440881
	352	0.0876886	0.0856925	0.0342294	-0.894004	-0.940143	-0.914253
	381	-1.30119	-1.29896	-1.34211	-0.148994	-0.21663	-1.185
	70	-1.60977	-1.61505	-0.672976	0.427556	1.40853	-1.57283
	192	-0.459849	0.533247	0.472113	-0.456911	-0.466199	-0.450155
	244	0.181393	0.17838	0.124914	0.212027	0.174828	0.198329
	295	0.991559	0.990606	0.941197	1.06044	1.01046	1.03738
	38	2.53348	-0.484199	1.43343	1.12335	-1.83702	0.165953
	50	-1.09425	-1.10512	-1.17407	-0.245005	-0.236427	-0.225157
	177	1.49374	1.47649	1.39498	1.23893	2.28831	1.28868
	64	-0.211887	-0.22148	-0.287915	-0.263022	-1.25596	-0.244287
	228	-0.353023	0.649761	0.607718	0.759712	-0.315621	0.718069
	25	0.543351	0.560144	0.513117	-1.50663	-1.51986	-1.485
	395	0.117551	0.135556	0.0986279	0.203286	0.0814825	0.127348
	214	-0.806955	-0.789864	-0.83441	-1.89748	-1.9436	-0.905412
	63	-2.92586	-2.90867	0.047627	-1.8832	-1.92813	-1.89006
	66	-0.333865	-0.317176	-0.365073	0.635196	0.633898	-0.332457
	258	1.65306	1.66976	0.621951	0.539134	0.529752	0.564217
	134	0.354012	0.370966	0.32528	-1.55003	-1.56692	-0.531692
	173	0.443544	0.460422	0.414102	0.379192	0.35635	0.39218
	216	0.532153	-0.451044	-1.49799	1.55568	1.54769	1.58201
	284	0.122081	-0.860768	-1.90481	-0.789793	-0.826856	0.210416
	169	1.04239	1.05876	0.00819757	-1.1494	-0.132567	-0.10076
	377	0.264848	0.282728	0.244757	0.633999	0.548444	0.590633
	253	-0.997232	-0.97998	-1.02318	1.31659	1.28848	-0.675158
	43	1.27851	2.29468	2.24245	-0.00709475	0.0217116	1.0523
	387	0.146724	0.164704	0.127569	0.227678	0.107927	0.153584
	79	-1.24581	-1.22919	-1.27771	-1.34981	0.328042	-0.316325
	48	0.368919	-0.61414	-0.659931	0.546955	-1.46177	-0.427371
	297	-1.0063	-0.989887	-0.0401044	0.815963	-0.170122	-0.13802
	233	-0.109977	-0.0926285	-0.135028	-0.0175227	-0.0737513	-0.0345357
	359	-0.23997	-0.222511	-1.26399	-0.205613	-0.27767	-0.236849
	357	0.367011	-0.615196	0.346109	-0.366591	-0.452196	0.589998
	188	-0.340511	-0.323816	-0.371666	0.520134	0.509153	0.54378
	88	-0.894717	-0.877551	0.0785245	1.15848	1.11707	0.154779
	257	0.984411	1.00168	0.958611	1.46346	1.44771	1.48282
	117	-0.0290136	-0.0117339	-0.054707	0.187655	1.14869	0.186158
	139	0.757181	0.773793	0.725251	-0.388807	0.607875	0.641725
	274	-0.54006	0.477654	0.4383	-0.510438	-0.608149	-0.564727
	103	0.595425	0.612174	-0.435222	-0.387963	0.608791	-0.357367
	98	-0.480306	-0.464342	-0.518285	-0.948988	-0.915291	-0.885195
	121	0.0143772	1.03077	0.980407	0.805046	-0.181957	0.850238
	231	0.997553	1.01481	0.971649	1.19208	0.153493	0.19092
	186	0.147639	0.163919	0.112612	-0.0993273	-1.07828	-1.0469
	289	-0.0516475	-0.0343485	-0.0771613	0.093432	0.0465411	0.0848097
	341	-0.733903	1.28313	-0.761937	1.31413	-0.714189	1.3222
	42	-2.01804	-0.000766428	0.956183	-1.57047	-2.58907	-0.553674
	351	0.0735947	0.0907873	0.0470874	0.177616	0.13781	0.17536
	326	-0.065315	-0.0480044	0.90928	-1.97513	-2.02779	0.0110675
	56	0.189895	0.206988	0.162465	0.218659	0.182307	0.219507
	41	0.683726	-0.2996	1.65238	-0.407618	1.58748	-0.378508
	168	-1.99013	-1.97373	1.97594	-1.20056	-2.18803	-2.15579
	302	-0.196504	-0.179932	-2.2288	-1.27633	-1.27018	-1.23729
	176	-0.548903	-0.532881	-0.586338	-0.845602	-0.803205	-0.773991
	321	1.76997	1.80296	1.73548	-0.241781	-0.244112	1.75436
	322	0.0287979	0.0389874	0.00723924	0.0494743	0.00731929	0.0236812
	365	0.385106	-0.593744	-0.642673	-0.562165	0.417502	0.424063
	411	-0.497652	-0.503658	-0.510021	-0.190887	-0.246548	-0.22412
	266	0.730626	0.731642	0.714272	0.733717	0.67382	0.698151
	199	-0.430369	0.627221	0.521176	0.2771	-0.696075	-0.710696
	325	1.48284	-0.492999	1.45336	-0.395662	1.59336	1.59572
	204	-0.588262	0.433708	0.383495	-0.560072	0.419713	0.426221
	404	0.201993	0.186747	0.194867	-0.504355	-0.57763	0.45271
	102	0.576151	-0.427584	0.562494	-0.139692	0.807524	-0.17134
	406	0.429087	0.420828	0.417997	0.476984	0.40266	0.433471
	308	0.762771	1.79554	1.7284	1.70694	-0.298272	-0.298503
	223	-0.711049	-0.723619	-0.719693	-0.338914	-0.402892	-0.376729
	133	0.394854	-0.583696	-1.6331	0.428216	0.407343	0.414146
	356	0.174994	-0.841082	-1.83166	0.388246	0.308937	-0.658013
	394	0.0466092	0.0265837	0.0421959	0.151337	0.0587155	0.0977442
	279	-0.94338	-0.901572	-1.98288	-1.12756	-1.12347	-1.12788
	215	-0.921417	-0.909696	-0.943844	0.686112	-0.320271	-0.319976
	58	0.477336	0.501324	0.447948	0.516914	0.501024	-1.49441
	80	-0.88912	-0.845642	1.07043	1.94066	-1.05142	-0.0575512
	193	-0.494773	-1.46993	1.47535	0.586046	1.57404	0.576861
	181	-0.280455	0.781747	-0.331528	-0.652887	-0.622128	-0.638515
	367	0.177144	-0.808103	0.152996	-0.821273	-0.856166	-0.843066
	251	-0.290683	-1.29032	-1.30666	1.01706	0.973079	0.990259
	72	-3.18908	-1.18559	-3.20684	-1.97684	-2.02047	-1.00345
	333	-1.83808	1.17621	0.138039	1.21078	1.17769	1.18998
	128	-1.36086	0.698864	-0.410533	1.21557	1.23894	1.22587
	163	-2.02312	-1.98377	-2.06123	-1.11615	-1.11142	-2.11611
	212	0.162614	0.17692	1.13872	0.498467	0.481541	0.486571
	97	-0.472432	-1.4469	-1.5027	-1.43683	-1.45012	-1.44673
	187	-0.614019	-0.562079	-0.659269	-0.889909	-0.872468	-0.882873
	111	-0.233645	-0.200766	-0.268079	-0.27627	-0.280539	-0.281194
	161	-0.702707	-0.653495	2.25359	0.717377	-0.926723	-0.935832
	354	0.404199	-0.604826	-0.606457	-1.25248	0.688394	-0.287623
	236	-0.354789	-0.3564	-0.369652	-0.339006	-0.40299	-0.376824
	242	-0.0337007	0.974566	0.945832	0.249467	1.21855	0.229864
	164	-1.61477	-1.59361	-1.64255	0.421543	-0.599706	-1.59273
	305	-1.92487	-0.882495	-0.964696	-1.12156	-1.11713	-2.12169
	408	-0.356266	-0.357922	-0.371103	-0.0928118	-0.142962	-0.123009
	149	0.308929	0.327736	0.28248	1.47244	1.45405	0.459737
	201	-1.59765	-1.57597	-1.62573	-0.524226	-1.54243	-1.53682
	157	0.448091	0.471179	0.419213	0.42518	0.404136	0.411016
	194	0.479589	0.803035	-0.274199	-0.322216	-0.315886	1.71557
	239	0.755636	0.770563	0.721695	0.980864	0.923672	0.978201
	222	1.12727	1.14982	1.09053	1.23012	1.19564	1.24192
	225	0.755262	0.770182	0.721323	-0.0193864	0.923398	0.977935
	146	0.614192	-1.35327	-0.426212	0.590555	0.588934	-0.376723
	252	0.319608	0.325594	0.28895	0.688421	0.604574	0.668784
	355	-1.37222	-0.359912	-1.4052	-0.186963	-1.25945	-0.199367
	53	0.731888	-0.233163	-0.309402	0.662201	-0.33289	0.699081
	195	-0.638766	0.40909	0.315206	-0.965435	-0.926585	-0.906943
	182	-1.41385	-1.38189	-1.45405	-0.519689	-1.53136	-1.49337
	329	-1.14836	0.868541	-0.18302	0.832957	-1.23772	0.821709
	165	-1.67061	-0.623408	0.283601	-0.980536	-0.943063	-1.92292
	178	-0.551922	-0.502285	-0.598603	-0.930639	0.111382	0.129872
	162	1.86339	1.90104	1.82111	0.804333	0.822198	1.84946
	306	0.0746528	0.0756147	0.0458379	0.18581	0.056151	0.137002
	67	0.114299	0.136582	1.07766	0.116551	0.0717257	0.121762
	31	-1.55512	-0.505544	0.398227	0.0612026	2.10248	1.12124
	327	1.0204	-0.959242	0.984467	-0.656628	-0.680779	-0.638252
	140	-0.981735	0.0385786	-1.01765	1.33267	1.30755	0.350426
	130	-1.11612	-1.07805	-1.15855	-0.127774	-0.103721	-1.0787
	343	0.0780251	2.12007	0.0341294	-2.13733	1.88586	-0.0888117
	391	0.316414	0.322334	0.285779	0.50144	0.40055	0.470951
	105	0.952499	0.971464	0.917076	0.187758	0.149423	1.1971
	400	-0.010158	0.00957305	-0.0458621	0.137947	0.0950719	0.144399
	318	0.0746528	0.0756147	0.0458379	0.18581	0.056151	0.137002
	338	-0.857843	-0.834988	1.10531	-0.26435	-2.25275	1.77679
	156	-1.74915	-1.72406	-1.78682	-1.68699	-1.71391	-1.67038
	68	1.03173	0.0523208	-1.00429	0.0433955	-0.00809715	0.0443609
	248	0.683994	-0.302548	-0.349408	-0.0671859	-0.128758	-0.0726386
	0	-0.0305323	-1.01122	-1.06608	0.931091	-0.130638	-0.0744616
	92	-1.9551	1.06576	-1.99122	0.105743	-0.940067	-0.234171
	360	0.53998	0.550485	0.507662	0.573376	0.479042	0.547062
	22	0.958988	0.978086	0.923516	1.22944	1.19491	1.2412
	185	-1.07947	-1.04066	-1.12218	-1.23784	-1.22382	-0.195163
	52	0.100178	0.122172	0.063643	0.334436	0.309471	-0.647707
	171	0.31922	0.366214	-0.726492	-0.944716	-0.903978	-0.885022
	368	-0.0822245	-1.06397	-0.117386	-1.03495	-1.09359	-1.03854
	36	-1.60994	-0.581998	1.35135	-1.59363	-2.61203	-2.57159
	197	2.39212	2.44061	1.34586	1.06411	1.10565	2.12432
	39	0.328207	-0.645122	-0.710044	1.35788	1.33505	0.3771
	45	-0.805689	1.21824	-0.842933	-0.426235	0.570614	1.60551
	414	0.145989	0.168923	0.10911	0.242675	0.209346	0.255206
	398	0.0181319	0.0169234	0.0269814	0.11791	0.000564308	0.0464212
	17	0.488757	0.502473	0.44586	0.453214	0.453101	0.458406
	198	0.0261143	1.04528	0.96431	0.824274	0.856738	-0.149226
	150	0.769559	-1.21387	0.716782	-0.325365	0.693961	-1.30746
	95	0.630102	1.6554	2.54705	-2.00099	0.0468135	-0.964458
	6	0.159986	0.160217	0.163844	-1.31548	0.616922	-1.35443
	91	-0.399905	1.61494	-0.446719	0.597476	0.610029	0.610952
	312	-0.130105	-1.11252	-1.18641	-1.27838	-1.25493	-0.257772
	272	1.07697	1.0865	1.04856	0.0176966	0.979347	-1.00212
	316	-0.371134	-0.345846	0.545853	0.258029	0.328575	-0.690563
	40	2.21986	2.241	2.15124	1.90478	0.944316	-0.0640933
	369	-0.809156	-0.798463	0.15843	-0.734254	-0.750825	-0.739828
	208	1.91521	1.93326	1.85731	1.75688	1.78342	1.77951
	217	0.54841	0.572881	0.468228	-0.8339	0.228575	-0.787771
	307	-0.795913	-0.774936	-1.86398	1.93446	-1.02341	-1.03272
	226	-0.322569	-0.317087	-0.336918	0.907392	0.859358	-0.118761
	65	1.43536	0.458679	1.35915	-0.909958	-0.854161	0.131803
	15	0.110642	0.110372	0.116236	0.526083	0.444572	0.478033
	374	-0.349713	-0.344506	0.636893	0.743596	-0.318818	0.708037
	282	-0.780038	0.2411	-0.848663	-1.011	-0.964069	-0.975036
	115	0.137613	0.157914	0.0718852	-0.168846	-0.135778	-0.141951
	142	0.586684	-0.408755	0.575528	-0.142743	-0.195178	0.828226
	59	-0.170744	-2.16372	-0.190435	-1.1928	-1.24963	-3.22471
	220	1.16032	1.1707	1.12898	0.375983	0.36909	0.376739
	110	-0.90353	-0.893795	0.0673761	0.130683	0.102253	0.117352
	413	-0.494822	-0.491088	-0.50311	-0.208492	-0.266699	-0.241299
	271	0.26287	-0.725706	0.227922	0.218048	1.19729	1.20973
	107	-0.477564	-0.453356	-0.556832	-0.948792	-0.896405	-0.909261
	260	-0.117789	-0.110228	-0.139343	0.15494	0.12864	0.143003
	285	0.232053	0.253313	-1.837	-2.10136	-2.06236	-2.07059
	227	-0.623798	-0.621372	-0.627547	0.704739	0.638914	0.666949
	281	-2.38364	-1.37878	-1.39584	-1.1337	-1.18534	-1.16221
	229	0.910541	0.918389	0.887989	0.939688	0.89449	0.91539
	29	-1.03742	0.981105	-1.09699	0.772373	-1.19972	0.795892
	419	-0.0933191	-0.0855099	-0.115735	0.0616207	0.0271276	0.0443246
	250	1.21991	1.2309	0.186474	-0.815892	0.160368	0.173845
	382	-0.204771	-0.198093	-0.223265	-0.0836647	-0.130913	-0.109304
	109	0.653962	0.669356	0.605253	-0.386877	-0.372951	0.627497
	344	-0.00224949	0.00648399	-0.0278693	-0.811885	0.164728	0.178083
	235	1.34295	1.35518	1.30518	0.243726	1.22522	1.23689
	385	-0.48201	-0.478146	-0.490749	-0.199873	-0.257324	-0.232185
	120	1.45247	1.47597	1.37567	0.0372537	0.0884161	1.07598
	373	0.0606007	0.0913968	0.083218	0.197892	0.0852925	0.144621
	362	0.612834	-0.36576	0.619887	-0.17215	0.760581	-0.206042
	55	-1.1579	-0.14039	-0.157307	-0.954353	-1.00595	0.0184543
	11	0.123972	0.15369	0.144803	0.509667	0.419503	0.465987
	206	1.42908	1.4366	1.41312	-1.41182	0.575626	0.57768
	7	-0.63932	1.36937	1.34665	-1.63215	-0.66056	1.35057
	78	0.865892	0.882995	0.865812	1.06146	-0.989001	-0.965248
	337	-2.02032	0.977846	0.948209	0.832044	-2.16297	0.829041
	300	0.100578	0.130694	0.122068	0.230813	0.120582	0.178555
	35	0.217136	-1.78874	0.178971	-2.04581	-0.0320296	1.95495
	416	0.590779	0.61256	0.598453	0.63449	0.553307	0.594649
	363	0.83902	-0.143419	-0.160302	0.967105	0.909856	-0.0625035
	243	0.730495	0.749901	0.734232	-1.10718	-0.169778	0.860923
	16	0.473286	-0.553947	3.39972	0.615934	0.677329	-1.36296
	407	0.176117	0.204949	0.195478	0.603009	0.51956	0.5622
	245	1.03754	1.05172	1.03262	1.24025	1.20266	1.21904
	167	-1.91312	-1.91677	-1.94761	-2.12057	-2.11217	-2.12212
	147	-1.11048	-1.11078	0.860593	1.75208	0.751315	-1.25338
	9	0.220717	0.231787	-0.789363	-0.795708	-0.83589	-0.818021
	19	0.440867	0.465197	0.452767	0.795914	0.726347	0.76104
	303	1.1916	-1.53096	-0.566188	-1.92206	-1.89938	-1.9175
	324	1.61592	0.603266	2.56652	0.111604	2.13671	-0.882799
	183	-0.735554	-0.742231	-0.775052	1.94748	1.96078	-0.0519708
	275	-2.07629	-0.0771773	0.893812	0.775995	-0.223049	-1.22873
	283	0.692981	0.679017	-0.358595	0.365638	0.409023	-0.62095
	342	-0.435506	1.56972	1.54472	1.49973	1.48081	1.48651
	393	-0.202765	-0.184495	-0.20091	0.0158262	-0.0379171	-0.0122838
	409	0.149875	0.179153	0.169976	0.271409	0.164099	0.220399
	234	-0.0611759	-0.0453129	-0.0633114	1.10993	0.06296	1.08472
	18	-0.304745	-0.28474	-0.300016	0.782382	-0.288159	0.747091
	180	0.749294	-0.265628	-0.30387	-0.750532	0.284494	-0.740694
	2	-0.362745	0.658246	0.643619	-1.09507	0.843205	0.873407
	104	0.355635	0.36441	0.0935412	0.517329	-1.50033	-1.49535
	221	1.72299	-1.27448	1.69875	-1.23912	1.76075	-0.244314
	287	-0.0335732	-0.0181795	-0.0364866	1.22857	0.190133	1.207
	418	0.100578	0.130694	0.122068	0.230813	0.120582	0.178555
	93	-0.456131	-0.450556	-0.47532	0.579574	-1.4336	-2.43119
	207	-0.00442503	0.010473	-0.00816001	1.61989	0.609617	0.610365
	74	0.043853	1.05793	1.03876	0.165529	-0.877442	-0.857976
	309	-1.39105	-1.38659	-2.41208	-1.49627	-2.51491	-2.50937
	386	-0.112738	-0.0959987	-0.113421	-0.0477294	-0.106046	-0.0777945
	319	0.109572	0.105528	0.0744388	-0.111227	-1.10216	-1.11248
	223	-0.725523	-0.700737	-0.704039	-0.335966	-0.412244	-0.378749
	280	1.1036	1.12027	1.07293	1.27508	1.23434	1.25836
	376	0.950879	0.96905	0.929821	0.0438548	-0.0103301	1.01728
	266	0.757149	0.777215	0.748276	0.756876	0.685999	0.718054
	145	-2.41021	0.601714	0.528551	0.600741	-2.42105	0.59792
	144	-0.0583468	-2.04987	-2.14172	1.7987	0.788417	-1.19568
	117	-0.0581053	-0.0398467	-0.0785978	0.182534	1.13642	0.161871
	85	-0.54531	-0.532067	1.40195	0.155407	0.146796	-0.510504
	398	0.0547121	0.0816482	0.0900177	0.170905	0.0659443	0.107084
	14	0.253082	0.278077	0.275911	0.336384	0.241049	0.279623
	21	-0.214979	-0.195186	-0.225605	0.00511721	0.948679	0.976886
	148	0.0533456	-0.929486	0.0258435	-0.635205	0.329277	-0.648093
	182	-1.49245	-1.47972	-1.54852	-0.578825	-1.61106	-1.58931
	5	0.426483	0.449783	0.438407	0.481035	0.394114	0.430445
	212	0.179338	0.195274	1.14391	0.486253	0.4578	0.478547
	267	-0.917866	-0.91076	-2.01007	-1.12196	-1.12762	-1.11295
	40	2.18509	2.19119	2.08641	1.93338	0.930938	-0.0552476
	205	0.325527	0.330253	-0.781987	-0.956338	-0.952368	0.0597368
	199	-0.290721	0.710251	0.577629	0.350783	-0.627384	-0.620041
	7	-0.642502	1.37169	1.31087	-1.62425	-0.659133	1.36333
	242	0.0509315	1.06812	1.02358	0.297582	1.25815	0.281827
	287	-0.0533077	-0.035096	-0.0741019	1.23319	0.190014	1.21468
	83	-0.336919	-0.315934	-0.339876	-0.0243768	0.91747	-0.0538668
	279	-0.889821	-0.882989	-1.98379	-1.11266	-1.11778	-1.10325
	283	0.673515	0.674837	-0.455885	0.355504	0.377612	-0.615118
	345	1.04368	-1.93905	-1.98321	-1.82208	-2.86846	-0.842937
	320	-0.879126	-0.872399	-0.973769	-0.0962735	-1.10044	-1.08617
	295	0.987678	1.00549	0.964306	1.06512	1.01217	1.03945
	80	-0.827479	-0.821257	1.07463	1.92649	-1.07635	-0.0624323
	166	-2.10913	-2.10016	-2.18931	1.75505	0.742237	-2.24118
	352	0.0472275	0.0644559	0.0201102	-0.934915	-0.987865	-0.960589
	23	0.172573	1.18858	0.137573	1.42528	1.39328	0.414976
	176	-0.588703	-0.584816	-0.701611	-0.863237	-0.853853	-0.843191
	167	-1.95391	-1.94646	-2.04385	-2.13689	-2.14342	-2.12852
	247	-1.32333	-1.30248	-1.32714	0.0214246	-0.034065	-0.0061114
	34	1.32968	0.334364	0.221904	0.068677	1.0741	0.0858186
	321	1.88211	1.89118	1.80249	-0.2192	-0.23052	1.78566
	284	0.0507829	-0.932023	-1.97656	-0.817333	-0.863444	0.162009
	244	0.130665	0.147077	0.0982996	0.174867	0.128303	0.153877
	181	-0.313643	0.687553	-0.443851	-0.724643	-0.707197	-0.698684
	106	-0.377571	-0.365969	-0.440865	-0.43543	-0.459327	-0.439794
	100	0.277959	0.577886	1.506	-0.47369	0.500188	-0.479686
	341	-0.663056	1.34612	-0.702086	1.36386	-0.640937	1.38379
	20	-0.351284	-0.345279	-0.377637	-0.233889	-0.288145	0.746815
	411	-0.461032	-0.455533	-0.485364	-0.177088	-0.226644	-0.192657
	339	-0.537272	-0.527513	1.42138	1.57556	-0.41173	-0.390629
	177	1.56233	1.57716	1.50073	1.27557	2.3462	1.35532
	86	-0.332854	-2.32676	-0.359546	-1.30275	-0.362707	-1.32657
	348	-2.28552	0.720791	-0.313082	0.0209652	-0.0122048	0.0183914
	111	-0.261347	-0.250316	-0.307777	-0.348362	-0.329352	-0.309554
	301	0.0950966	0.0985486	0.0789415	0.220839	0.121469	0.165765
	259	0.79684	0.803528	0.767759	-0.00376098	0.961023	0.992043
	344	-0.0719619	-0.0646687	-0.10346	-0.848959	0.128633	0.157002
	191	0.0965225	0.104593	0.0619212	0.284499	0.273133	0.299217
	89	2.15071	0.163646	-0.903305	-0.146838	-0.111154	0.905193
	50	-1.18682	-1.17544	-1.23462	-0.330272	-0.309765	-0.290277
	42	-1.98815	0.0195335	0.978812	-1.60081	-2.60269	-0.578568
	70	-1.60288	-1.59343	-0.643021	0.41178	1.41094	-1.56515
	169	1.11499	1.12775	0.0616239	-1.14581	-0.110045	-0.0937149
	206	1.56772	1.57796	1.52444	-1.39217	0.623215	0.643764
	229	0.990678	0.99826	0.958026	1.02232	0.989258	1.01983
	98	-0.505768	-0.491252	-0.566115	-0.994282	-0.945977	-0.932241
	386	-0.0847522	-0.077518	-0.116014	-0.028709	-0.065989	-0.0345422
	330	0.942341	-0.0502996	-0.08942	-0.905963	-0.933087	-0.903742
	392	0.354623	0.359272	0.333688	0.436975	0.355487	0.396082
	255	0.679678	-0.314174	-0.347245	-0.210054	0.737662	0.772214
	402	0.16455	0.168322	0.147115	0.57125	0.500871	0.539167
	204	-0.475429	0.534616	0.482085	-0.514621	0.490633	0.513278
	153	2.33268	2.34645	2.27531	0.994639	2.04203	2.05595
	346	0.903646	-0.0891729	-0.127402	0.128525	0.104254	0.133009
	174	-1.4481	-1.43793	-1.49109	-2.56593	-1.56492	-1.54139
	48	0.375896	-0.614745	-0.663851	0.517486	-1.4746	-0.452508
	122	-0.304958	-0.29874	-0.332164	0.855655	0.808807	-0.157766
	335	1.71129	-0.277801	1.66537	1.69901	1.72194	-0.259076
	396	0.090083	0.0935118	0.0740203	0.216664	0.116948	0.161315
	56	0.32408	0.3332	0.285287	0.323002	0.314822	0.340247
	416	0.590529	0.596266	0.565248	0.633439	0.568206	0.605438
	360	0.598157	0.603929	0.572735	0.639792	0.575084	0.612207
	192	-0.383682	0.626785	0.572142	-0.429695	-0.417414	-0.396224
	189	-0.771777	-0.758488	0.172776	-1.04167	-0.997281	-0.982734
	401	-0.353533	-0.347539	-0.379845	-0.104833	-0.148411	-0.115661
	243	0.654773	0.660806	0.628309	-1.17366	-0.222936	0.810993
	11	0.155237	0.158966	0.137974	0.500183	0.423925	0.463438
	3	0.885469	0.892566	-0.145245	0.948367	0.90919	0.941029
	225	0.75481	0.76115	0.736514	-0.0433803	0.905215	0.943406
	41	0.71831	-0.266731	1.67179	-0.377989	1.59928	-0.372198
	161	-0.722161	-0.702197	2.21493	0.671596	-0.992941	-0.9701
	338	-0.973211	-0.964438	1.00053	-0.233469	-2.24997	1.77645
	49	-2.90618	-0.896807	-2.93441	-1.00536	-0.0551233	-1.01748
	367	0.196193	-0.793519	0.164967	-0.847519	-0.890483	-0.855138
	309	-1.40711	-1.39327	-2.44996	-1.52852	-2.55774	-2.52703
	234	-0.0454601	-0.0373338	-0.0696076	1.09383	0.0483366	1.08453
	211	-0.0725782	0.944251	0.874775	-0.19118	0.79414	-0.180053
	126	-0.493401	-0.480337	-0.533721	0.357171	1.32303	1.3554
	142	0.59713	-0.397941	0.583452	-0.138657	-0.194168	0.845408
	315	-0.569358	-0.548027	-0.636746	-0.847783	-0.847664	-0.826848
	109	0.592869	0.606706	0.550023	-0.384418	-0.407425	0.62119
	343	0.0542842	2.07225	-0.00207899	-2.15499	1.83189	-0.142834
	385	-0.432987	-0.428328	-0.445783	-0.172392	-0.229356	-0.18929
	257	0.940673	0.948676	0.916932	1.48221	1.45345	1.484
	278	-0.194103	0.82164	-1.24319	1.71871	0.700146	0.727262
	254	0.798001	-0.195273	-1.22156	-0.0995042	-0.153327	0.885679
	54	-0.177702	0.838187	0.772731	-1.34405	-2.36531	-1.33729
	147	-1.06231	-1.04539	0.88474	1.77829	0.762299	-1.21145
	288	-0.114571	0.901883	-0.165988	0.750156	-0.267052	0.759607
	160	-1.18762	-1.16288	-1.26619	1.05888	-1.58897	-1.57176
	165	-1.66738	-0.646928	0.268101	-0.985261	-0.991067	-1.96825
	318	0.0422428	0.042208	0.04482	0.0710785	-0.0184877	0.0325727
	407	0.157002	0.157994	0.156218	0.545943	0.47684	0.521
	97	-0.435051	-1.42146	-1.47708	-1.44625	-1.47192	-1.44241
	214	-0.82091	-0.810775	-0.851636	-1.93047	-1.97701	-0.940457
	124	1.80479	-2.17948	-0.244267	1.68192	-2.33823	-1.31058
	277	0.108144	0.117644	-0.920503	0.273805	0.236069	0.269651
	372	-0.030596	-0.0223367	-0.0551789	0.104039	0.0589879	0.0950367
	272	1.0675	1.07663	1.04004	-0.0284758	0.920762	-1.04126
	82	1.08192	0.100128	-0.975256	-0.133555	-2.14575	0.879218
	412	0.604704	0.609701	0.590805	0.853501	0.797653	0.837343
	310	1.13111	0.851429	1.07249	-0.095559	-0.106118	0.918299
	368	0.0168872	-0.974429	-0.0090867	-0.991705	-1.04088	-1.00344
	159	-0.905418	-0.887093	-1.96296	-1.12207	-1.13377	-1.10896
	269	-0.386543	0.618532	-0.400699	-2.42724	-0.49519	-0.451421
	74	0.0212967	1.03002	0.995194	0.125094	-0.91905	-0.883307
	99	0.377996	0.38991	1.34144	-0.659897	0.305224	-0.662157
	15	0.152306	0.153256	0.151659	0.542717	0.473475	0.517682
	322	0.127187	0.136858	0.0979819	0.0882565	0.0425248	0.0788029
	88	-0.925572	-0.916373	0.0467684	1.12232	1.07805	0.113838
	365	0.461778	-0.528633	-0.588624	-0.555174	0.451137	0.465111
	293	-0.676305	-1.66722	0.277131	-1.69568	-0.702597	-1.68567
	222	1.1813	1.18986	1.13869	1.24058	1.22766	1.24593
	298	-0.733573	0.278968	-0.806345	-0.0206818	1.03595	-0.961325
	249	-0.567478	-0.557997	-0.617067	-0.653847	-0.656825	-0.640775
	379	-0.154344	-0.147015	-0.187617	0.0139052	-0.0203528	0.00268918
	332	2.3677	0.380609	2.29211	0.0416814	2.10418	0.105597
	84	-0.0591936	-0.0515157	-0.0951125	0.12245	0.0984113	1.11917
	319	0.11946	0.131461	0.0507734	-0.122172	-1.0751	-1.07023
	406	0.376906	0.382516	0.356664	0.499349	0.416648	0.450518
	213	-0.355631	-0.345372	-0.411109	-1.47381	-1.45984	-0.447579
	4	-0.167184	0.840098	0.7999	0.00523397	-0.0298403	0.993384
	197	2.46181	2.47506	1.3836	1.10147	1.1696	2.16976
	209	1.54461	1.5545	-0.508094	0.624362	1.64758	1.65777
	246	-0.310991	-0.304237	-0.33991	0.741125	0.681187	-0.290031
	387	0.192104	0.197036	0.177	0.356188	0.26001	0.296892
	183	-0.734511	-0.721974	-0.807257	1.99357	2.05154	0.0539642
	281	-2.34932	-1.34271	-1.37718	-1.11777	-1.16443	-1.13861
	323	0.469806	-0.520575	-0.580819	-0.498568	-0.486928	-0.474146
	92	-2.02021	0.987613	-2.05721	0.0456288	-0.985643	-0.307766
	143	0.468638	-0.521748	0.418045	-0.616753	0.383761	-0.600969
	224	-0.564642	-0.558818	-0.586509	0.676868	0.61088	-0.358986
	113	0.39746	0.406814	0.348846	-0.516822	-0.5069	0.506267
	67	0.106152	0.114436	1.06564	0.117787	0.0933089	0.114165
	78	0.837638	0.844938	0.804587	1.00849	-1.02628	-1.00312
	227	-0.57468	-0.568893	-0.596268	0.730036	0.669053	0.698069
	6	0.250376	0.255521	0.233651	-1.31189	0.623179	-1.34692
	306	-0.00185983	0.00236004	-0.0115719	0.20593	0.0956054	0.13565
	71	0.625545	0.635735	-0.42941	-2.45941	-2.44408	1.56788
	149	0.370882	0.380138	0.323007	1.44188	1.44791	0.461947
	369	-0.865537	-0.857149	0.0931601	-0.770879	-0.784875	-0.766362
	383	0.604409	0.610853	0.577842	0.850982	0.801385	0.827856
	317	0.180912	0.185802	0.166119	0.347518	0.250523	0.287588
	256	0.803788	0.810963	0.771678	-0.0629018	0.895609	0.920268
	105	0.965231	0.972999	0.928633	0.154139	0.133083	1.15317
	95	0.829862	1.84447	2.74143	-1.72991	0.3541	-0.649293
	415	0.736019	0.742946	0.705793	0.777543	0.721032	0.749048
	62	1.09303	-0.895069	-0.974925	-1.12023	-1.07297	-1.06815
	390	-0.00185983	0.00236004	-0.0115719	0.20593	0.0956054	0.13565
	418	-0.00990727	-0.00571693	-0.0193956	0.199696	0.0887844	0.12896
	276	2.23197	2.24438	2.16015	-2.02398	-1.96766	-1.96487
	186	0.164586	0.176753	0.0946449	-0.11579	-1.06811	-1.06339
	138	-0.321294	-0.279658	0.670821	-0.250471	0.789593	-0.21358
	37	1.07695	1.10974	0.0743095	1.15836	1.13874	0.15447
	325	1.50755	-0.453332	1.50115	-0.399083	1.62598	1.62756
	187	-0.609124	-0.557018	-0.623216	-0.911462	-0.837173	-0.851184
	8	-1.04736	-1.0164	-1.04892	1.04716	1.01632	0.0355974
	137	0.904213	-1.06554	-0.0969225	-1.96567	0.00219089	0.021883
	55	-1.20376	-0.175095	-0.203953	-0.986319	-1.02055	-0.000193094
	399	0.110543	0.129126	0.116324	0.235435	0.122639	0.167872
	19	0.475269	0.499213	0.477871	0.804791	0.749476	0.776507
	308	0.744731	1.78734	1.73627	1.68063	-0.286262	-0.287232
	123	0.309026	0.345228	0.304363	-0.638726	-0.637859	-0.62862
	17	0.477522	0.5162	0.47139	0.47549	0.487887	0.493475
	31	-1.49175	-0.437918	0.493136	0.125093	2.20307	1.18789
	275	-2.13256	-0.088154	0.857905	0.757501	-0.20163	-1.20506
	377	0.238127	0.258585	0.242796	0.63536	0.562939	0.595386
	96	0.55351	0.593305	-0.453284	0.598763	0.623606	-0.374747
	395	0.156154	0.175407	0.161537	0.273156	0.164168	0.208195
	156	-1.71877	-1.68298	-1.72319	-1.65757	-1.6586	-1.64876
	409	0.155914	0.175164	0.1613	0.272957	0.163949	0.207983
	261	0.305444	0.341593	0.300812	1.49406	1.50834	0.513331
	195	-0.700392	0.350372	0.286312	-0.9768	-0.909107	-0.921029
	173	0.472682	0.511289	0.466592	0.429626	0.437393	0.444447
	115	0.077722	0.125224	0.0663594	-0.0775996	-0.0200831	-0.0287828
	129	-0.632633	0.389725	0.37091	-0.37182	0.555034	-0.412289
	274	-0.542074	0.481615	0.460679	-0.477276	-0.561068	-0.52502
	130	-1.07482	-1.02956	-1.08485	-0.0927137	-0.0367231	-1.04494
	410	0.0659493	0.0838765	0.0721191	0.198556	0.0820366	0.128449
	305	-1.93789	-0.890613	-0.949112	-1.1506	-1.10045	-2.10682
	25	0.526049	0.565441	0.519494	-1.49162	-1.4759	-1.47136
	217	0.372697	0.424536	0.358764	-0.917711	0.155948	-0.857864
	239	0.686229	0.713275	0.686993	0.939108	0.897353	0.92009
	35	0.221626	-1.72876	0.209009	-2.02064	0.0426277	2.03211
	373	0.0660697	0.0839985	0.0722383	0.198656	0.0821461	0.128555
	342	-0.388315	1.65234	1.60438	1.53859	1.55735	1.56093
	210	-1.54132	-1.50292	-0.547291	-0.455185	0.242096	-0.432417
	28	0.0374935	0.0844042	0.0264815	-0.108847	-0.0544855	-0.0621862
	27	0.581313	0.621517	0.574276	0.621856	0.64903	0.649939
	329	-1.20863	0.819963	-0.208781	0.798485	-1.25747	0.769766
	218	0.0160349	0.0626302	0.00520994	-1.15948	-0.110226	-0.116308
	264	0.0707336	0.103432	1.06815	0.304238	0.299347	1.31041
	233	-0.0768646	-0.046336	-0.0781651	0.0334679	0.00123954	0.0209592
	128	-1.38853	0.666822	-0.404541	1.17761	1.26089	1.24403
	114	-1.08014	-1.06318	-1.13671	-0.170758	-0.11634	0.517993
	297	-1.07492	-1.0579	-0.131631	0.797156	-0.152365	-0.172269
	44	1.66781	-1.31794	1.61835	-0.240798	-0.194979	-1.21339
	170	-0.884549	-0.865487	-0.946632	-1.0993	-1.03611	-0.0600965
	75	-2.36182	0.652109	-0.410446	0.641175	-0.327496	-1.34125
	132	-0.00184565	0.0159561	-1.06062	-1.13262	-0.0735218	0.903804
	60	-0.126757	0.878955	0.846196	1.06893	0.0300018	0.0388252
	312	-0.153169	-1.13699	-1.20768	-1.25031	-1.20566	-0.223695
	231	1.0198	1.02708	0.988616	1.23637	0.218001	0.220219
	194	0.413579	0.71596	-0.349055	-0.359062	-0.327762	1.6585
	405	0.116752	0.125081	0.0828366	0.403028	0.405119	0.400763
	251	-0.257978	-1.25368	-1.28132	1.04421	1.00225	1.01204
	334	1.00958	-0.983247	-1.02132	-0.91059	1.053	-0.938986
	87	0.218681	-0.771895	-0.818109	1.25765	0.241889	1.24327
	72	-3.13426	-1.12863	-3.1611	-1.93608	-1.97562	-0.966595
	30	-0.488088	0.524488	1.46685	-1.61158	-0.611287	-0.615067
	273	0.332711	0.343361	0.292705	-2.66127	0.332923	-2.6689
	378	0.61317	0.616088	0.593458	0.64021	0.548649	0.574385
	238	0.466917	0.468262	0.45133	-0.0230885	-0.0733122	0.939141
	63	-2.87597	-2.86756	0.0899135	-1.82725	-1.85343	-1.8487
	228	-0.331871	0.671637	0.646867	0.774753	-0.30029	0.720138
	304	-0.0438265	-0.0264759	1.89858	1.82321	0.876892	-0.144039
	216	0.518754	-0.468596	-1.5265	1.57721	1.60068	1.58946
	163	-2.07468	-2.05766	-2.1314	-1.17867	-1.12523	-2.14608
	102	0.57838	-0.419077	0.559649	-0.127608	0.809336	-0.174088
	200	-1.37026	-1.35642	-0.418648	-1.42684	0.27402	-0.414932
	413	-0.473648	-0.471664	-0.490911	-0.162286	-0.2296	-0.211655
	180	0.660692	-0.314386	-0.416769	-0.79277	0.308054	-0.728027
	66	-0.360285	-0.346336	-0.40895	0.642014	0.673446	-0.340338
	340	0.850468	-1.13332	0.795859	-1.26168	0.781573	-1.23601
	240	0.571803	0.574276	0.553258	0.773454	0.698252	0.718731
	140	-0.958613	0.0489065	-0.990403	1.36728	1.36498	0.362035
	203	-0.142309	-0.126017	-0.197122	0.71253	0.75262	0.736054
	119	0.572459	0.574938	0.553895	0.841408	0.774548	-0.207653
	336	-0.329796	-0.315519	-0.379321	1.68917	1.72639	-0.289253
	202	-1.24079	-0.225559	-0.292828	-0.317049	-1.28059	-1.29599
	91	-0.467382	1.54542	-0.513027	0.621797	0.650747	0.63776
	22	0.906509	0.912579	0.878524	1.20194	1.17935	1.18292
	302	-0.204467	-0.188843	-2.25753	-1.24617	-1.20101	-1.21921
	139	0.682756	0.697168	0.632877	-0.419574	0.604297	0.592942
	116	-0.134299	0.871332	-0.161133	1.0639	0.0243579	0.0333795
	362	0.647897	-0.348813	0.627205	-0.148203	0.786212	-0.196399
	9	0.223779	0.229744	-0.826046	-0.831236	-0.859444	-0.832723
	260	-0.128789	-0.124995	-0.169204	0.165017	0.136462	0.163315
	382	-0.179992	-0.176514	-0.219041	-0.0628146	-0.112488	-0.0776182
	289	-0.0232095	-0.0187656	-0.0664427	0.114562	0.0813306	0.109958
	313	1.30474	1.3112	1.25275	1.48385	1.48485	1.50048
	162	1.75865	1.76791	1.69455	0.764971	0.792027	1.79777
	393	-0.180681	-0.177206	-0.219711	0.00900392	-0.034012	-0.00166987
	307	-0.81826	-0.806396	-1.89365	1.92228	-1.03608	-1.03588
	357	0.388419	-0.61076	0.360889	-0.362223	-0.439648	0.605756
	282	-0.905194	0.106134	-0.978265	-1.15583	-1.12143	-1.11848
	353	-0.0329743	0.971409	0.924053	-0.0968379	-1.14966	-0.113598
	61	0.190403	0.20232	0.11478	0.928088	0.970264	-0.0297345
	374	-0.306086	-0.303384	0.658231	0.777524	-0.286949	0.753539
	245	1.05184	1.05675	1.0066	1.24307	1.22175	1.24585
	397	-0.29478	-0.292008	-0.330765	-0.0674807	-0.117586	-0.0825526
	79	-1.26662	-1.25752	-1.33005	-1.35652	0.337154	-0.330714
	157	0.512829	0.520574	0.455289	0.437486	0.434187	0.451452
	294	-0.234654	0.768487	-0.272245	-0.0271766	0.926454	-0.0399309
	24	0.0776356	0.0827005	0.031711	0.182162	0.155196	0.181446
	178	-0.537724	-0.524132	-0.620602	-0.930113	0.125206	0.120218
	1	0.956084	0.9604	0.913403	1.06329	1.02531	1.05574
	300	0.127867	0.127084	0.10729	0.202978	0.08525	0.145954
	158	0.459532	-0.533051	-0.596585	-0.476944	-0.472311	0.541943
	400	-0.0207581	-0.0162991	-0.0640568	0.116205	0.0831262	0.111696
	394	0.115249	0.114387	0.0950088	0.192449	0.0737455	0.13482
	350	0.573566	0.575526	-1.45891	-1.05641	-1.10549	-1.07085
	351	0.0924899	0.0976463	0.0461689	0.19212	0.166077	0.191976
	175	-1.13765	-1.1216	-1.23121	-1.55885	-0.469115	-1.48717
	347	1.41026	-0.582626	1.35546	0.36882	1.35916	0.378837
	103	0.679407	0.688177	-0.382578	-0.338789	0.678649	-0.311959
	136	-0.266606	-1.2575	-0.330032	-1.38569	-0.372596	-0.361554
	152	-0.0673631	-0.057033	-0.136106	-0.217278	-0.188577	-0.18346
	311	-1.00551	-0.000955374	-0.0492139	-2.01068	-2.05552	-1.02248
	359	-0.232348	-0.229192	-1.27	-0.197911	-0.260106	-0.220483
	316	-0.461849	-0.44779	0.453248	0.180697	0.246287	-0.7626
	193	-0.417902	-1.40973	1.52271	0.595705	1.60707	0.618768
	366	0.375571	0.382471	-0.678305	-0.699507	-0.715504	-0.693419
	314	0.252382	0.258523	0.201794	0.299301	0.283193	0.30532
	258	1.61304	1.6214	0.552826	0.50985	0.513259	0.527977
	190	-0.0803585	-0.0701083	-0.148755	0.761921	-0.211306	-0.205457
	384	0.524519	0.526178	0.493356	0.811389	0.750056	0.789352
	235	1.2853	1.29165	1.23384	0.16873	1.14052	1.16724
	36	-1.60255	-0.592222	1.33695	-1.59548	-2.64418	-2.60668
	90	0.0945111	-0.892065	0.0247314	-0.15067	-0.169143	-0.135715
	155	-1.51577	-1.5095	-1.56411	-1.47938	-1.58815	-1.54256
	185	-0.902503	-0.889066	-0.972322	-1.10923	-1.12488	-0.0918354
	292	0.72607	0.733414	0.67451	-0.0618148	-0.142207	-0.100434
	10	-0.362145	-1.35519	-0.412531	0.764131	-1.32809	-0.284723
	380	-0.0954041	0.912733	0.850659	0.0621884	-0.00977654	0.0308606
	230	-0.748766	0.260911	0.192681	0.254485	0.195588	0.234464
	232	0.366814	0.372561	0.320036	0.418695	0.303	0.34953
	361	0.424153	0.430155	-1.62339	-1.53153	0.356155	-1.59777
	220	1.11504	1.12411	1.0583	0.348545	0.29604	0.334054
	388	0.403163	0.409071	0.355901	-0.374967	0.52336	0.568001
	13	-1.73446	0.275284	-2.7932	0.312901	0.257974	0.296315
	107	-0.535594	-0.520526	-0.610299	-0.948219	-0.952934	-0.92136
	133	0.443308	-0.546162	-1.6178	0.436376	0.389839	0.427049
	337	-2.01815	0.994771	0.913568	0.796982	-2.22505	0.80886
	77	0.918939	-0.0728602	-0.135189	1.01344	0.938162	-0.0207547
	39	0.236947	-0.753439	-0.821415	1.28365	1.22674	0.265348
	141	0.0286731	0.0373611	-0.0269162	-1.91616	-1.98665	0.0537875
	110	-0.907464	-0.898492	0.0360964	0.132807	0.0656415	0.105632
	270	1.47398	0.48465	0.412466	1.43229	0.385471	-0.577281
	81	1.31679	2.3312	-0.755947	-1.03125	-2.04161	-1.00927
	326	-0.0278525	-0.0194157	0.917311	-1.94465	-2.01708	0.0236168
	331	-1.08646	0.921715	-1.14052	1.12548	-0.942189	1.09787
	290	-1.09193	-1.08378	-2.14591	-0.00862721	-0.0854046	-0.044119
	250	1.15512	1.16437	0.0978518	-0.852121	0.0817374	0.12159
	134	0.363047	0.37322	0.303006	-1.55495	-1.6009	-0.563771
	303	1.2154	-1.48159	-0.572048	-1.92802	-1.93136	-1.89997
	146	0.5991	-1.38968	-0.464083	0.567974	0.53038	-0.433615
	108	-0.310018	-0.298391	-0.374412	-0.34501	-0.37669	-0.341482
	226	-0.260576	-0.253173	-0.312314	0.947461	0.867699	-0.0906128
	93	-0.462015	-0.451063	-0.524385	0.552456	-1.48619	-2.45004
	403	0.0630138	0.0674109	0.0202812	0.154987	0.0213717	0.070317
	248	0.665626	-0.3273	-0.38513	-0.103799	-0.187044	-0.144887
	327	1.05479	-0.936406	0.998853	-0.682855	-0.737493	-0.699191
	16	0.499388	-0.480945	3.4109	0.640367	0.67565	-1.29817
	29	-1.07094	0.94175	-1.13852	0.773621	-1.25	0.784125
	131	-0.440034	0.566571	-0.489383	0.666054	-0.432831	0.611433
	58	0.475832	0.486506	0.414289	0.478141	0.434443	-1.52873
	355	-1.34709	-0.340072	-1.39768	-0.186895	-1.27579	-0.232868
	196	1.28165	1.29146	-1.77731	0.380387	0.330045	0.367768
	219	1.14252	0.151715	1.08542	0.181808	0.117972	0.157514
	417	0.0355548	0.0500615	0.00897821	0.164651	0.0706139	0.123257
	356	0.150619	-0.835369	-1.87615	0.371917	0.290613	-0.659757
	354	0.380365	-0.606611	-0.646803	-1.28627	0.653426	-0.301911
	112	-0.346486	-0.338937	-0.375839	-0.318504	-0.319354	-0.288757
	333	-1.84929	1.16042	0.122216	1.19344	1.16261	1.2003
	168	-1.96996	-1.96403	2.00004	-1.15592	-2.14678	-2.11855
	404	0.228248	0.241926	0.201341	-0.487833	-0.56052	0.487072
	12	-0.110631	-0.0997959	-0.138673	-0.885584	0.0787276	0.117567
	414	0.135248	0.145026	0.106785	0.226438	0.197632	0.234843
	221	1.7463	-1.24655	1.71679	-1.28259	1.71877	-0.251155
	363	0.871941	-0.117149	-0.156071	0.979408	0.935425	-0.023774
	69	-0.29709	-0.285452	-0.324811	0.728876	0.669501	0.713944
	33	1.61504	1.62276	0.585754	0.622065	-2.38244	1.64902
	419	-0.127782	-0.116873	-0.155794	0.0458743	0.00597472	0.04581
	358	-0.331633	0.680153	-0.359295	-0.300329	0.638502	0.683369
	101	0.380244	0.388968	0.35136	0.301536	0.277343	0.313462
	408	-0.329194	-0.317419	-0.356861	-0.0923908	-0.140785	-0.0989398
	188	-0.343842	-0.336304	-0.373199	0.551139	0.54228	0.574772
	43	1.28333	2.28817	2.25289	0.0290673	0.0495701	1.07512
	370	-1.06581	-0.0551659	-0.0939269	-0.0130806	-0.056602	-0.0159099
	262	0.196254	0.20577	0.167686	1.23319	1.2048	0.241909
	164	-1.61767	-1.60895	-1.64655	0.396056	-0.62233	-1.58758
	349	0.673866	0.685629	0.646195	-0.109589	0.84096	-0.116945
	268	0.0969623	0.106905	0.0685647	0.114674	-0.920999	0.117836
	151	0.441991	0.446151	0.411286	-0.923372	-0.899947	-0.875093
	45	-0.837494	1.17217	-0.866004	-0.511443	0.475854	1.50926
	46	-0.426491	-0.414298	0.546009	-1.03206	-0.076751	0.964217
	47	0.243868	-0.75112	2.2135	-2.06286	-1.04801	-0.0211264
	104	0.332338	0.341269	0.0553268	0.461955	-1.55238	-1.5186
	38	2.52143	-0.474754	1.49059	1.10238	-1.87262	0.151864
	68	0.974672	-0.014859	-1.05352	0.0109099	-0.0311377	0.00920576
	391	0.255729	0.269289	0.228775	0.454414	0.378179	0.42661
	271	0.264865	-0.725915	0.236179	0.240952	1.21304	1.25004
	389	0.00332606	0.0179713	-0.0231953	0.137403	0.0416917	0.0947305
	236	-0.371307	-0.359351	-0.398901	-0.333872	-0.397102	-0.351747
	286	0.292002	0.301106	0.26327	0.405628	0.38783	0.422437
	127	-1.08466	-2.07823	-0.114461	-1.23805	-0.233953	-0.204525
	121	0.0211057	1.02708	0.991123	0.837087	-0.154205	0.874131
	201	-1.56073	-1.55226	-1.58971	-0.53709	-1.55137	-1.51759
	171	0.355705	0.360235	-0.674852	-0.873748	-0.847275	-0.823142
	364	-1.5078	-0.495253	-0.535157	-0.292712	-0.353413	-1.30866
	371	-0.970137	1.04009	0.00158021	0.196819	0.166193	0.203835
	253	-0.942661	-0.950014	-0.987961	1.34366	1.3265	-0.648917
	215	-0.851589	-0.859736	-0.900415	0.659235	-0.331004	-0.318124
	375	0.700855	0.696606	0.669356	0.778901	0.713538	0.759075
	184	-1.30689	-1.31978	-1.37681	-0.449381	-0.448889	-0.43198
	18	-0.340939	-0.344824	-0.37082	0.721376	-0.348895	0.698775
	52	0.268058	0.25887	0.2146	0.407274	0.395534	-0.582239
	120	1.47221	1.45253	1.37213	0.0591231	0.103008	1.10105
	208	1.90636	1.89161	1.82819	1.78028	1.80037	1.80876
	291	0.786123	-0.218868	-0.248677	0.910983	0.856891	0.897528
	324	1.68333	0.661816	2.57508	0.0987805	2.14605	-0.857375
	328	-0.920379	-0.927927	-0.966542	-0.818866	-0.849904	0.180712
	241	0.0635714	0.0561638	0.0180299	0.170337	0.138378	0.169394
	299	0.438688	1.41931	0.33991	0.100172	0.147559	0.144083
	172	-1.31766	-1.33046	-1.38716	0.217599	-1.43985	-1.42325
	198	-0.0171251	0.967461	0.901743	0.77692	0.796722	-0.194763
	2	-0.345111	0.651041	0.62517	-1.12146	0.821678	0.863518
	135	0.873126	-0.141332	0.796243	-0.296275	0.717282	-0.271488
	207	-0.00627367	-0.013073	-0.0491111	1.61655	0.622672	0.637136
	53	0.746487	-0.266868	-0.325493	0.650867	-0.340087	0.673104
	237	-0.231564	-0.236401	-0.26568	-0.0282196	-0.0771226	-0.0387412
	154	1.41002	0.39089	0.312355	1.01163	1.05147	1.05127
	285	0.240918	0.223257	-1.8502	-2.07872	-2.0466	-2.04344
	252	0.219416	0.21936	0.206556	0.60242	0.521998	0.57408
	265	0.950474	0.944051	0.909311	0.0942492	0.055797	1.08964
	51	-0.817842	0.173718	0.132026	1.14484	0.110705	0.142666
	76	0.580018	1.56811	1.51448	0.466479	0.459791	0.479821
	263	0.993871	-0.0129292	-0.0489717	0.184187	0.153409	1.18391
	59	-0.199378	-2.2045	-0.234739	-1.23003	-1.29615	-3.25028
	381	-1.33959	-1.34349	-1.36952	-0.197615	-0.260973	-1.21631
	150	0.799419	-1.2144	0.72539	-0.294354	0.719367	-1.26947
	94	0.0103974	-1.00526	-1.0718	-0.183691	0.839474	-0.153473
	179	-0.556649	-0.567364	-0.616893	-1.43084	-1.42877	-1.41255
	0	-0.00948215	-1.01625	-1.0522	0.931711	-0.120612	-0.0807439
	26	-1.46725	0.521256	0.469044	0.518698	0.516466	0.53456
	73	-0.972636	-1.97973	-0.0167759	-0.782857	-0.810823	-0.781543
	118	0.806738	0.801567	0.77114	-1.16049	-0.22068	0.822608
	125	0.736225	0.731668	-0.296644	-0.125459	-0.18266	0.859329
	64	-0.123413	-0.1379	-0.20043	-0.241841	-1.22364	-0.214429
	57	0.988119	0.97266	-1.09322	-1.21146	0.809337	0.81742
	32	1.13643	1.12839	1.08807	-1.612	-1.62539	1.39755
	296	0.566011	-0.445772	-0.498982	-0.544475	-0.552098	0.468339
	65	1.49094	0.471098	1.39013	-0.869383	-0.819398	0.175996
	13	-1.74423	0.267442	-2.79824	0.311739	0.284535	0.302363
	260	-0.137148	-0.126282	-0.173819	0.125078	0.0805479	0.105444
	341	-0.593476	1.41851	-0.654132	1.41517	-0.60243	1.41148
	325	1.39987	-0.588156	1.33951	-0.50239	1.48766	1.49845
	90	0.189406	-0.79699	0.0942098	-0.0700437	-0.0398679	-0.0454492
	48	0.447077	-0.540851	-0.615369	0.550561	-1.45448	-0.445692
	411	-0.490027	-0.479889	-0.51113	-0.201309	-0.276133	-0.238878
	178	-0.502002	-0.487762	-0.610813	-0.892655	0.153985	0.141687
	144	-0.0928406	-2.07982	-2.17558	1.77145	0.786914	-1.21267
	304	0.0252377	0.0385029	1.93728	1.84485	0.867122	-0.135237
	104	0.316272	0.328074	0.0113874	0.450879	-1.56341	-1.55085
	189	-0.776575	-0.762901	0.126729	-1.02258	-0.988003	-0.995381
	0	-0.00296329	-0.99182	-1.04555	0.99357	-0.0631665	-0.0332909
	162	1.82795	1.84081	1.7487	0.755297	0.769262	1.77029
	407	0.136133	0.1455	0.131524	0.541518	0.442824	0.489817
	266	0.73621	0.746815	0.705127	0.779535	0.702934	0.740914
	92	-1.98886	1.02231	-2.03207	0.0877065	-0.960292	-0.278479
	61	0.172718	0.186288	0.0782587	0.942534	0.973877	-0.0321807
	79	-1.26171	-1.24903	-1.337	-1.34524	0.337274	-0.335771
	350	0.575161	0.585434	-1.44882	-1.09066	-1.15521	-1.12215
	171	0.301318	0.315152	-0.798816	-0.936138	-0.893533	-0.904185
	316	-0.422587	-0.408182	0.465099	0.244246	0.303593	-0.713889
	159	-0.872319	-0.858842	-1.96479	-1.09105	-1.06282	-1.06761
	17	0.524931	0.537163	0.45905	0.496905	0.486887	0.497703
	413	-0.506313	-0.496209	-0.526697	-0.212513	-0.288376	-0.250697
	74	0.0109392	1.02211	0.967735	0.133969	-0.909736	-0.885176
	276	2.08371	2.0971	1.99318	-2.12639	-2.10145	-2.1049
	101	0.376831	0.388758	0.317484	0.305228	0.277419	0.295494
	4	-0.158217	0.852606	0.806042	0.0269512	-0.0266865	1.00193
	169	1.10354	1.11697	0.0121368	-1.11387	-0.0877674	-0.091689
	69	-0.29494	-0.284399	-0.324649	0.753973	0.674999	0.713947
	6	0.22815	0.237707	0.219481	-1.29834	0.617829	-1.34124
	347	1.42289	-0.565089	1.36151	0.404558	1.38597	0.400282
	214	-0.775135	-0.763521	-0.827777	-1.81947	-1.85886	-0.836062
	278	-0.107928	0.905063	-1.19001	1.76371	0.778461	0.779174
	239	0.726463	0.737048	0.69581	0.94762	0.886619	0.918235
	208	1.86616	1.8791	1.78523	1.77313	1.78875	1.7891
	192	-0.398449	0.613942	0.53229	-0.426211	-0.429093	-0.421188
	238	0.481225	0.491304	0.461391	-0.0965511	-0.161652	0.871636
	227	-0.569375	-0.559401	-0.586977	0.744106	0.664215	0.703537
	98	-0.500521	-0.486277	-0.609397	-0.927144	-0.883704	-0.894697
	340	0.803021	-1.18417	0.724872	-1.29839	0.710593	-1.28634
	372	-0.0469552	-0.0263533	-0.0520361	0.113255	0.0707251	0.10779
	156	-1.71145	-1.68267	-1.71559	-1.65675	-1.68471	-1.65138
	34	1.1328	0.182164	0.131042	-0.0341674	0.977319	0.000521416
	47	0.158513	-0.791501	2.15682	-2.11647	-1.11019	-0.0856543
	110	-0.932478	-0.909085	0.0627633	0.13597	0.0948789	0.131575
	230	-0.736649	0.291516	0.259142	0.283371	0.251618	0.285917
	113	0.336689	0.366642	0.332687	-0.519216	-0.538461	0.492629
	210	-1.60425	-1.57286	-0.608086	-0.516099	0.142739	-0.504107
	248	0.686219	-0.299683	-0.319612	-0.0696617	-0.123781	-0.0837415
	388	0.437541	0.445577	0.43101	-0.337431	0.591485	0.635878
	392	0.279087	0.283261	0.27211	0.349636	0.258726	0.308207
	177	1.3588	1.41367	1.35767	1.16287	2.18684	1.20684
	333	-1.91239	1.11149	0.0829064	1.16251	1.1231	1.15937
	367	0.220284	-0.7526	0.215954	-0.784263	-0.8203	-0.784901
	240	0.496405	0.505875	0.490039	0.706088	0.637761	0.681446
	378	0.639176	0.652127	0.633212	0.663586	0.592567	0.636943
	109	0.597903	0.634224	0.594636	-0.393371	-0.404643	0.6244
	184	-1.44683	-1.4116	-1.45023	-0.516581	-0.535659	-0.504613
	137	0.884878	-1.09618	-0.120395	-1.98668	-0.0355386	0.00315147
	168	-1.97226	-1.92546	2.02568	-1.14134	-2.13664	-2.1117
	135	0.770053	-0.18943	0.76727	-0.333433	0.659093	-0.312839
	151	0.349399	0.404038	0.348245	-0.983334	-0.968627	-0.946252
	167	-2.01445	-1.96868	-2.01663	-2.19531	-2.19403	-2.16821
	188	-0.426222	-0.390489	-0.429557	0.500017	0.481991	0.512767
	223	-0.710467	-0.706038	-0.717414	-0.341602	-0.41295	-0.368489
	181	-0.403792	0.656863	-0.404251	-0.760307	-0.73147	-0.712721
	409	0.157785	0.159002	0.150468	0.243877	0.146266	0.197467
	417	0.0633183	0.0622323	0.0557347	0.161515	0.0586853	0.111226
	342	-0.441435	1.59393	1.55519	1.51036	1.49299	1.5236
	313	1.33136	1.36118	1.32734	1.47812	1.45871	1.48984
	160	-1.22429	-1.15926	-1.22424	1.06705	-1.55208	-1.53607
	263	0.96721	-0.0118424	-0.0378306	0.184965	0.146978	1.18288
	58	0.479516	0.512951	0.475916	0.496132	0.477859	-1.4913
	28	0.0538838	0.10132	0.0518993	-0.171693	-0.16892	-0.143481
	314	0.133009	0.157998	0.128434	0.236626	0.201912	0.236972
	297	-1.13194	-1.08903	-0.134446	0.744502	-0.258034	-0.231233
	145	-2.35789	0.679506	0.638964	0.61608	-2.39459	0.634297
	116	-0.0933579	0.926113	-0.0985694	1.08144	0.0368993	0.0744817
	309	-1.50208	-1.4682	-2.50563	-1.56085	-2.58273	-2.55097
	305	-2.02019	-0.974562	-1.02239	-1.16756	-1.16453	-2.13915
	49	-2.96778	-0.945245	-2.97264	-0.993729	-0.0430372	-1.00423
	338	-1.0208	-0.999563	0.97419	-0.355386	-2.36425	1.66417
	53	0.715252	-0.282312	-0.34545	0.660784	-0.34516	0.669276
	296	0.570802	-0.427616	-0.488114	-0.539935	-0.561507	0.4546
	100	0.337835	0.627511	1.56601	-0.433443	0.553277	-0.431503
	362	0.651665	-0.352181	0.60412	-0.156652	0.773759	-0.205003
	330	0.926686	-0.0755367	-0.124262	-0.907376	-0.957557	-0.938393
	206	1.5341	1.53546	1.47564	-1.33178	0.662854	0.677228
	51	-0.834239	0.164951	0.111856	1.13859	0.0919901	0.110772
	418	0.122313	0.11534	0.0813165	0.213756	0.0951456	0.121623
	257	0.943079	0.940954	0.891929	1.48382	1.4641	1.48001
	215	-0.804933	-0.80557	-0.8592	0.726953	-0.273839	-0.259953
	37	1.12976	1.12873	0.0762957	1.18416	1.14111	0.159512
	207	-0.0308513	-0.0328227	-0.0823241	1.65441	0.647969	0.662458
	5	0.486241	0.481418	0.440743	0.515396	0.420272	0.444239
	398	0.0902749	0.0831125	0.0496745	0.187201	0.0665231	0.0932216
	55	-1.13351	-0.13609	-0.183715	-0.947951	-1.00129	0.0182106
	356	0.22391	-0.782463	-1.81834	0.428507	0.326617	-0.648693
	203	-0.0870521	-0.0834489	-0.1502	0.738653	0.738772	0.75256
	359	-0.219819	-0.222907	-1.26895	-0.182061	-0.253629	-0.23218
	337	-1.97519	1.02907	0.960278	0.888247	-2.09999	0.912557
	154	1.37934	0.385695	0.310419	1.05904	1.0841	1.09522
	141	0.0646124	0.0632049	0.0119587	-1.89202	-1.941	0.0780353
	139	0.787255	0.790116	0.725662	-0.35943	0.633053	0.647657
	80	-0.752084	-0.746502	1.18062	1.99045	-0.989829	0.0218638
	107	-0.514324	-0.507338	-0.584557	-0.88575	-0.856386	-0.845723
	334	1.03354	-0.968049	-1.01873	-0.902339	1.04787	-0.933006
	233	-0.0876983	-0.0900054	-0.138468	0.00951368	-0.0471384	-0.0272828
	191	0.0380791	0.0365149	-0.0142465	0.283352	0.248021	0.265598
	315	-0.487391	-0.480246	-0.557958	-0.813424	-0.778429	-0.768369
	194	0.483052	0.773586	-0.290568	-0.317959	-0.322248	1.69201
	270	1.50933	0.510547	0.451172	1.44691	0.424312	-0.559472
	165	-1.5519	-0.545132	0.378335	-0.895754	-0.867169	-1.85642
	294	-0.217724	0.7792	-0.266885	-0.00471268	0.937528	-0.0424985
	158	0.485232	-0.513691	-0.572625	-0.448243	-0.462675	0.552668
	96	0.581449	0.583094	-0.477598	0.616963	0.607608	-0.377592
	62	1.10497	-0.89029	-0.960551	-1.08897	-1.07543	-1.06307
	183	-0.707501	-0.701656	-0.775345	2.01467	2.03628	0.0477719
	231	1.04113	1.03959	0.988769	1.23635	0.197361	0.215329
	148	0.0779523	-0.923376	0.0251335	-0.616667	0.355786	-0.627469
	360	0.574772	0.570471	0.528178	0.588775	0.499364	0.52272
	198	-0.0161331	0.987889	0.919841	0.756697	0.758222	-0.228141
	40	2.21092	2.21629	2.14409	1.96988	0.988	-0.000136661
	235	1.29744	1.2974	1.2419	0.187752	1.14498	1.16335
	237	-0.247372	-0.239634	-0.278888	-0.0084962	-0.0701214	-0.0442394
	228	-0.397497	0.611536	0.573667	0.743132	-0.338729	0.695201
	157	0.522135	0.523237	0.476882	0.485044	0.46363	0.47352
	66	-0.363146	-0.363033	-0.410448	0.65062	0.642696	-0.35278
	70	-1.56619	-1.56433	-0.609868	0.471458	1.44894	-1.54073
	52	0.215564	0.21931	0.175784	0.412926	0.385636	-0.602138
	9	0.218016	0.22174	-0.821809	-0.788499	-0.8322	-0.813447
	400	-0.0555438	-0.0494601	-0.0904845	0.122322	0.0713548	0.0929978
	287	-0.0423703	-0.0364002	-0.0775462	1.23258	0.190602	1.20867
	384	0.485816	0.495855	0.459063	0.809551	0.733101	0.764879
	318	-0.000438771	0.0137932	-0.018511	0.136429	0.00513644	0.0587265
	385	-0.490616	-0.480781	-0.51779	-0.174377	-0.249518	-0.21826
	299	0.414772	1.40818	0.353583	0.128661	0.159686	0.148719
	200	-1.31252	-1.31284	-0.360723	-1.37097	0.297232	-0.375429
	245	1.03699	1.04227	1.00039	1.25532	1.21519	1.23252
	382	-0.222728	-0.215203	-0.254685	-0.0622551	-0.12826	-0.100636
	310	1.15344	0.850773	1.09692	-0.0488534	-0.0322918	0.962494
	216	0.559421	-0.439799	-1.4865	1.60021	1.58818	1.59434
	249	-0.690352	-0.687417	-0.731812	-0.716045	-0.753843	-0.737437
	251	-0.340332	-1.33179	-1.37019	0.991804	0.930204	0.956076
	391	0.241417	0.253563	0.219027	0.461998	0.357232	0.400272
	354	0.378831	-0.610207	-0.646012	-1.25696	0.661176	-0.304891
	250	1.16191	1.16612	0.123084	-0.832865	0.119819	0.14001
	331	-1.1151	0.891499	-1.14898	1.15043	-0.898247	1.12248
	42	-2.11763	-0.111013	0.848536	-1.58725	-2.61456	-0.602323
	283	0.739469	0.730074	-0.327516	0.44758	0.504589	-0.516712
	12	-0.183758	-0.176569	-0.21641	-0.896608	0.0508828	0.0731392
	85	-0.533951	-0.532366	1.4218	0.18096	0.181812	-0.487391
	73	-0.970407	-1.96506	-0.00686736	-0.749239	-0.789741	-0.77226
	150	0.72785	-1.27282	0.678924	-0.289291	0.707681	-1.28974
	322	0.129601	0.134088	0.091355	0.141591	0.0921941	0.113213
	129	-0.629828	0.381208	0.345484	-0.361377	0.548247	-0.414437
	197	2.37645	2.37019	1.31595	1.0818	1.109	2.09956
	346	0.779707	-0.212788	-0.252292	0.0804067	0.0260248	0.049026
	124	1.78846	-2.21273	-0.261547	1.70296	-2.3007	-1.29787
	380	-0.0993725	0.907089	0.866469	0.0924326	0.0390305	0.061642
	262	0.21	0.213793	0.170318	1.26383	1.22439	0.241447
	275	-2.10159	-0.103731	0.846441	0.78423	-0.212808	-1.21261
	39	0.227653	-0.768705	-0.812343	1.30471	1.2686	0.284335
	3	0.859591	0.866407	-0.173834	0.943295	0.877742	0.905187
	10	-0.368594	-1.35981	-0.397946	0.799265	-1.27802	-0.245912
	247	-1.25743	-1.2496	-1.28876	0.0736654	0.0187342	0.0419539
	220	1.08172	1.1069	1.06645	0.346876	0.34979	0.350173
	273	0.392854	0.422052	0.373892	-2.63979	0.364507	-2.63553
	282	-0.978741	0.0585678	-1.00515	-1.20228	-1.15275	-1.16661
	136	-0.309595	-1.27656	-0.332082	-1.41223	-0.384411	-0.391637
	256	0.760838	0.781879	0.749364	-0.101435	0.855127	0.869671
	381	-1.34214	-1.32243	-1.35239	-0.185303	-0.237413	-1.22022
	343	0.148344	2.18729	0.120431	-2.10151	1.95844	-0.0585999
	18	-0.391304	-0.372227	-0.400976	0.698801	-0.365292	0.655562
	328	-0.918766	-0.89359	-0.934036	-0.815742	-0.829642	0.175878
	226	-0.191518	-0.169862	-0.203557	1.00234	0.969636	-0.0190983
	182	-1.3827	-1.35061	-1.40432	-0.506239	-1.48814	-1.49239
	317	0.235766	0.250031	0.230513	0.324098	0.221263	0.253953
	8	-0.996619	-0.972447	-1.01097	1.06594	1.03981	0.049063
	121	-0.0202387	1.01653	0.953846	0.777875	-0.174648	0.812121
	204	-0.533572	0.496576	0.446594	-0.558835	0.453828	0.451233
	364	-1.49898	-0.481294	-0.507378	-0.288626	-0.351419	-1.33096
	369	-0.878884	-0.853193	0.105373	-0.773855	-0.783424	-0.779228
	293	-0.802761	-1.77609	0.180595	-1.78702	-0.797954	-1.79334
	344	-0.062267	-0.0389428	-0.075837	-0.841105	0.142373	0.148694
	300	0.0454381	0.0572459	0.0424392	0.167014	0.0479378	0.0855897
	246	-0.289044	-0.268646	-0.299927	0.716287	0.654002	-0.325697
	75	-2.37805	0.654102	-0.399729	0.599978	-0.370939	-1.37855
	54	-0.16155	0.873399	0.814209	-1.33703	-2.30143	-1.31103
	406	0.466165	0.483403	0.458182	0.514253	0.431079	0.457763
	15	0.083806	0.096109	0.0803526	0.519018	0.436336	0.462869
	76	0.525444	1.55635	1.50491	0.423479	0.434313	0.432277
	279	-1.04419	-1.00772	-2.06982	-1.24723	-1.20235	-1.21478
	185	-1.04952	-1.01312	-1.07509	-1.23599	-1.18995	-0.202744
	176	-0.582647	-0.540226	-0.613746	-0.875372	-0.792044	-0.816228
	172	-1.3878	-1.35577	-1.40936	0.162925	-1.47654	-1.48113
	261	0.256143	0.283577	0.238801	1.43558	1.44767	0.44525
	222	1.04004	1.06469	1.02526	1.15679	1.14005	1.14643
	63	-2.92491	-2.89981	0.0598952	-1.87503	-1.89506	-1.88766
	125	0.720083	0.740598	-0.290909	-0.130798	-0.177272	0.8382
	77	0.902636	-0.0744926	-0.110518	1.00073	0.96785	-0.0208331
	43	1.27555	2.31614	2.24613	-0.0116305	0.0576094	1.03773
	403	0.0412888	0.0530432	0.0383391	0.163589	0.0441593	0.0819193
	179	-0.650998	-0.622366	-0.66944	-1.47666	-1.4555	-1.46069
	221	1.69191	-1.27503	1.6694	-1.27437	1.7677	-0.243877
	56	0.154993	0.181122	0.138849	0.190945	0.177736	0.183045
	415	0.725454	0.746038	0.714399	0.728252	0.667204	0.687128
	115	0.0545678	0.0923063	0.0277665	-0.150134	-0.0952148	-0.11072
	89	2.07867	0.0875916	-0.992419	-0.148889	-0.108516	0.914955
	370	-1.05327	-0.0329789	-0.0862801	-0.0356061	-0.0748028	-0.0288384
	35	0.193811	-1.79842	0.118852	-2.08692	-0.0409834	1.98092
	175	-1.14698	-1.14583	-1.24412	-1.56594	-0.473258	-1.46457
	258	1.61403	1.62762	0.558571	0.501377	0.510366	0.542709
	332	2.18076	0.188658	2.10624	-0.0860769	1.95993	-0.0181897
	65	1.37854	0.384448	1.29736	-0.958055	-0.900559	0.118072
	131	-0.44816	0.576097	-0.467886	0.644043	-0.423901	0.63019
	272	1.04474	1.06405	1.00843	-0.0279158	0.933578	-1.02065
	404	0.28006	0.307046	0.269476	-0.466693	-0.544573	0.512326
	224	-0.625033	-0.598999	-0.638809	0.602182	0.530482	-0.414365
	7	-0.657293	1.35902	1.29638	-1.67484	-0.681659	1.35515
	196	1.25766	1.27483	-1.78581	0.349671	0.345047	0.381238
	2	-0.363806	0.659605	0.613631	-1.14449	0.806546	0.855272
	147	-1.11438	-1.10351	0.821031	1.72079	0.749473	-1.22375
	285	0.198027	0.205753	-1.87707	-2.09656	-2.05149	-2.02934
	128	-1.34522	0.657918	-0.435686	1.12961	1.19497	1.21138
	302	-0.21144	-0.199603	-2.27277	-1.29684	-1.26975	-1.24252
	393	-0.197478	-0.175738	-0.225636	-0.0176155	-0.0551979	-0.00968987
	108	-0.290371	-0.27774	-0.349043	-0.328403	-0.30414	-0.276114
	389	0.0300054	0.0595031	0.0278329	0.125232	0.0107337	0.0779842
	114	-0.997192	-0.987506	-1.06573	-0.181096	-0.143614	0.536177
	84	-0.116312	-0.0953872	-0.147201	0.102541	0.0757406	1.1182
	36	-1.67029	-0.653846	1.28382	-1.66319	-2.66896	-2.63245
	386	-0.1468	-0.125569	-0.176663	-0.107713	-0.15338	-0.105587
	377	0.303471	0.330223	0.2921	0.64687	0.579181	0.6332
	106	-0.395565	-0.381878	-0.450699	-0.478486	-0.46769	-0.435858
	93	-0.456063	-0.441769	-0.509162	0.547289	-1.4396	-2.40842
	323	0.422071	-0.562411	-0.626928	-0.520383	-0.513346	-0.480451
	99	0.386498	0.402373	1.3387	-0.665225	0.328814	-0.634616
	358	-0.348949	0.674312	-0.372012	-0.35647	0.575541	0.629644
	105	0.965441	0.985544	0.931802	0.164828	0.143618	1.1845
	234	-0.0698155	-0.0493577	-0.102268	1.06821	0.0383317	1.08166
	127	-1.09469	-2.08402	-0.15994	-1.2762	-0.247256	-0.220555
	174	-1.50957	-1.49474	-1.56087	-2.65596	-1.66109	-1.62476
	288	-0.103348	0.907404	-0.168311	0.73166	-0.238687	0.787815
	353	-0.0615861	0.958789	0.905684	-0.116649	-1.16312	-0.115098
	88	-0.895469	-0.876762	0.0662136	1.13985	1.11639	0.157908
	57	0.949258	0.959482	-1.11748	-1.25586	0.774917	0.801102
	414	0.151098	0.169338	0.111214	0.216734	0.200181	0.239744
	64	-0.201089	-0.189355	-0.262765	-0.280251	-1.25167	-0.224863
	268	0.121421	0.139959	0.0825355	0.0990737	-0.928038	0.11451
	46	-0.419164	-0.40361	0.575575	-1.02988	-0.0637912	0.960599
	25	0.552288	0.562854	0.506877	-1.50225	-1.49698	-1.48652
	274	-0.518312	0.497751	0.480525	-0.494328	-0.562738	-0.526087
	379	-0.167799	-0.153536	-0.183449	0.00350233	-0.0279349	-0.00442616
	252	0.2665	0.283668	0.274231	0.615222	0.554948	0.588707
	164	-1.61247	-1.60106	-1.65107	0.384661	-0.618468	-1.60502
	166	-2.2173	-2.20792	-2.27223	1.66647	0.684271	-2.30972
	32	1.11065	1.12349	1.08349	-1.64315	-1.64835	1.36583
	410	0.054208	0.072467	0.0707138	0.145025	0.0498307	0.0960025
	23	0.172064	1.18458	0.142368	1.39469	1.39231	0.405487
	394	0.0637001	0.0819104	0.0798136	0.153033	0.0584336	0.104394
	395	0.142743	0.160547	0.155589	0.219718	0.130071	0.174271
	327	1.03333	-0.953439	1.00937	-0.687967	-0.69649	-0.681127
	396	0.0637001	0.0819104	0.0798136	0.153033	0.0584336	0.104394
	111	-0.175448	-0.166281	-0.232113	-0.291737	-0.270834	-0.26593
	1	0.989059	1.00252	0.966927	1.0755	1.04941	1.07102
	269	-0.415637	0.5999	-0.421043	-2.40771	-0.469682	-0.435317
	259	0.746798	0.7615	0.734678	-0.0551155	0.909094	0.93415
	59	-0.13647	-2.12237	-0.153414	-1.17218	-1.21667	-3.18852
	387	0.177534	0.19516	0.188943	0.24907	0.161603	0.205028
	349	0.720329	0.735167	0.709303	-0.0978008	0.863238	-0.110578
	103	0.656564	0.666594	-0.393157	-0.371001	0.644016	-0.348988
	60	-0.120513	0.893508	0.861884	1.03596	0.0069317	0.0295836
	45	-0.800885	1.21149	-0.8317	-0.471962	0.535557	1.54522
	311	-1.04742	-0.0337734	-0.0680438	-2.0398	-2.07445	-1.0498
	306	0.054208	0.072467	0.0707138	0.145025	0.0498307	0.0960025
	368	0.014372	-0.9723	-0.00880672	-0.975625	-1.00551	-0.982554
	155	-1.52509	-1.50899	-1.52597	-1.50005	-1.56888	-1.53208
	229	0.960035	0.973643	0.939102	0.966127	0.931914	0.956409
	27	0.584213	0.594615	0.537482	0.592072	0.604346	0.612317
	149	0.356494	0.368065	0.319175	1.44856	1.45018	0.461939
	212	0.199736	0.212112	1.1689	0.457727	0.460024	0.471542
	242	-0.0376556	0.97594	0.941316	0.201907	1.18521	0.203476
	120	1.42247	1.42857	1.3411	0.056653	0.10343	1.09914
	402	0.170488	0.18815	0.182188	0.549323	0.484155	0.519654
	130	-1.07578	-1.06713	-1.13657	-0.155905	-0.124914	-1.1236
	134	0.381892	0.393333	0.343523	-1.5397	-1.53721	-0.525764
	126	-0.543618	-0.532559	-0.585065	0.327981	1.32064	1.33559
	289	-0.0455136	-0.0318779	-0.0662173	0.0874355	0.0622318	0.0835247
	205	0.374441	0.380784	-0.704951	-0.926302	-0.878259	0.116998
	44	1.70391	-1.2863	1.65223	-0.268168	-0.245515	-1.24123
	366	0.39543	0.406802	-0.643498	-0.678087	-0.685877	-0.670774
	153	2.31027	2.32917	2.19766	1.01229	2.07388	2.06241
	371	-1.01034	0.999304	-0.0581805	0.182517	0.174136	0.188009
	284	0.0711878	-0.918598	-1.98065	-0.816439	-0.824732	0.18911
	298	-0.842958	0.174863	-0.948054	-0.0762182	0.977909	-1.03085
	14	0.314911	0.319827	0.300163	0.362896	0.285399	0.324303
	118	0.834213	0.842767	0.793995	-1.13411	-0.16919	0.854353
	187	-0.49862	-0.478387	-0.620605	-0.855557	-0.782823	-0.798325
	308	0.777837	1.793	1.69134	1.68742	-0.278388	-0.279934
	119	0.585029	0.591837	0.557032	0.834867	0.797169	-0.17834
	277	0.0940307	0.104405	-0.95893	0.263158	0.261577	0.272988
	170	-0.842958	-0.825137	-0.948054	-1.07626	-1.02213	-0.0308942
	132	-0.00959321	0.00706018	-1.10652	-1.13963	-0.0908466	0.902326
	321	1.86571	1.88149	1.7749	-0.227526	-0.186159	1.8097
	146	0.563631	-1.42271	-0.512361	0.55525	0.578301	-0.419208
	307	-0.786681	-0.768466	-1.89454	1.96357	-0.978944	-0.988923
	292	0.75552	0.763523	0.719162	-0.0320225	-0.0584948	-0.0380693
	21	-0.210647	-0.202407	-0.248665	-0.00891665	0.966559	0.986279
	244	0.172174	0.183096	0.115381	0.193295	0.185823	0.199368
	72	-3.14052	-1.13179	-3.18198	-1.96102	-1.98151	-0.963251
	117	-0.0514356	-0.0420805	-0.0972618	0.172677	1.16347	0.17764
	19	0.503488	0.509725	0.479491	0.808603	0.768691	0.793984
	361	0.458971	0.464897	-1.56284	-1.51476	0.418055	-1.54678
	180	0.754093	-0.223904	-0.380286	-0.733142	0.349915	-0.669326
	265	0.956338	0.965748	0.910131	0.105125	0.090218	1.10646
	412	0.591332	0.598185	0.563026	0.855846	0.819918	0.843768
	211	-0.0927283	0.923343	0.814426	-0.194148	0.850034	-0.155128
	122	-0.194652	-0.186301	-0.233454	0.924333	0.89418	-0.0840618
	94	-0.055248	-1.03891	-1.14993	-0.17725	0.868358	-0.137321
	22	0.976994	0.986549	0.929774	1.2297	1.2253	1.23773
	375	0.722899	0.730674	0.688141	0.795984	0.755008	0.780686
	405	0.0944551	0.104832	0.0414737	0.373997	0.381763	0.389789
	11	0.180693	0.184669	0.172528	0.527664	0.464061	0.497933
	143	0.377444	-0.610197	0.310583	-0.688049	0.314485	-0.675594
	163	-1.95099	-1.93393	-2.05079	-1.12702	-1.07718	-2.08439
	31	-1.49137	-0.471086	0.38629	0.0934304	2.16186	1.14792
	142	0.632943	-0.359913	0.602597	-0.104172	-0.136728	0.885901
	50	-1.17689	-1.16141	-1.26561	-0.321544	-0.288105	-0.289376
	267	-0.883994	-0.866461	-1.98708	-1.09984	-1.0477	-1.05575
	336	-0.322146	-0.307683	-0.403741	1.67904	1.71253	-0.28876
	376	0.966257	0.975736	0.919563	0.0401161	0.0197269	1.03795
	365	0.39098	-0.596565	-0.676544	-0.587781	0.423208	0.430067
	236	-0.331101	-0.323705	-0.363211	-0.336488	-0.388635	-0.358912
	133	0.426841	-0.557063	-1.60494	0.444579	0.398602	0.434777
	303	1.18939	-1.5005	-0.566503	-1.94139	-1.94721	-1.92342
	352	0.0249251	0.0386302	-0.00231479	-0.930563	-1.00108	-0.957336
	218	0.112409	0.132583	0.0728728	-1.10003	-0.116225	-0.0892351
	286	0.319166	0.334621	0.288599	0.454018	0.408658	0.444642
	320	-0.903727	-0.883648	-0.94308	-0.143204	-1.16222	-1.13436
	253	-0.993035	-0.979437	-1.02007	1.34225	1.28958	-0.672183
	16	0.483613	-0.488055	3.42857	0.570707	0.598383	-1.38816
	161	-0.674659	-0.653217	2.2834	0.719065	-0.945288	-0.921534
	202	-1.18881	-0.170423	-0.224935	-0.287238	-1.31567	-1.28491
	291	0.772006	-0.215793	-0.252374	0.937038	0.857866	0.904277
	357	0.359161	-0.631094	0.339449	-0.349435	-0.447343	0.604846
	329	-1.2365	0.775654	-0.26078	0.784295	-1.30487	0.744624
	29	-1.09548	0.923462	-1.13266	0.766305	-1.25863	0.771055
	295	0.931802	0.944953	0.905615	1.03646	0.963791	1.0082
	339	-0.622386	-0.606583	1.34639	1.57379	-0.463738	-0.43017
	355	-1.36242	-0.351022	-1.38528	-0.160171	-1.2457	-0.197329
	201	-1.56797	-1.55184	-1.59981	-0.518264	-1.56181	-1.52639
	24	0.0287637	0.0424916	0.00148036	0.180156	0.116885	0.158393
	68	0.986413	-0.000111452	-1.04039	0.0317592	-0.0412176	0.0032829
	301	0.0483096	0.0562047	0.032112	0.182642	0.05413	0.115756
	374	-0.349974	-0.338499	0.627025	0.779015	-0.310492	0.739106
	383	0.474923	0.485356	0.453902	0.812267	0.724935	0.773862
	348	-2.31541	0.69627	-0.338802	0.0287642	-0.0444085	0.000152433
	373	0.0288056	0.0365848	0.0128286	0.166235	0.0366493	0.0986067
	363	0.808424	-0.179159	-0.216368	0.954158	0.876106	-0.0778285
	82	1.11762	0.137825	-0.921975	-0.0898742	-2.1054	0.921382
	213	-0.335745	-0.318236	-0.370213	-1.41788	-1.45486	-0.421462
	281	-2.37885	-1.36754	-1.40152	-1.0906	-1.17158	-1.12461
	26	-1.55495	0.461254	0.41306	0.493721	0.450958	0.486141
	199	-0.287746	0.735997	0.665936	0.376553	-0.60847	-0.591093
	195	-0.561253	0.460863	0.395521	-0.937727	-0.943305	-0.919588
	225	0.749952	0.762021	0.725821	-0.00504429	0.919572	0.964815
	97	-0.42834	-1.41138	-1.46176	-1.4304	-1.4682	-1.43455
	401	-0.355021	-0.343576	-0.377965	-0.0747727	-0.154717	-0.108068
	112	-0.407074	-0.38999	-0.440737	-0.299375	-0.328606	-0.297596
	102	0.564631	-0.424402	0.542595	-0.128144	0.788421	-0.163854
	241	0.0596458	0.0735574	0.0320133	0.20067	0.13874	0.179834
	152	-0.115884	-0.097068	-0.152839	-0.238373	-0.263614	-0.233834
	254	0.739311	-0.248683	-1.2847	-0.0866048	-0.167323	0.879565
	351	0.0589766	0.0728842	0.0313517	0.200225	0.138267	0.17937
	83	-0.286443	-0.27459	-0.310162	0.00844286	0.933941	-0.0210882
	290	-1.0739	-1.09328	-2.11	-0.0257883	-0.0719421	-0.0270138
	138	-0.153266	-0.174115	0.78029	-0.242022	0.771532	-0.186893
	219	1.1976	0.177786	1.15255	0.188385	0.158547	0.202558
	335	1.75546	-0.265244	1.69202	1.73691	1.74885	-0.209481
	87	0.295709	-0.724257	-0.75257	1.27038	0.246791	1.29045
	33	1.68836	1.66776	0.627137	0.645784	-2.34921	1.69285
	408	-0.327878	-0.346845	-0.355601	-0.116555	-0.169623	-0.124307
	78	0.867202	0.847922	0.833048	1.01495	-1.0281	-0.983348
	217	0.528315	0.506374	0.439403	-0.865299	0.176954	-0.783083
	86	-0.321459	-2.34044	-0.349394	-1.34278	-0.413082	-1.3668
	243	0.749091	0.730001	0.718831	-1.13721	-0.191848	0.853557
	264	0.119336	0.0996525	1.07687	0.278589	0.255623	1.29925
	41	0.836303	-0.18453	1.7702	-0.327426	1.67962	-0.278438
	186	0.217142	0.195699	0.138487	-0.0642185	-1.03712	-0.996305
	324	1.6101	0.588029	2.51849	0.0810823	2.11925	-0.840557
	416	0.57715	0.558335	0.552558	0.572965	0.496244	0.542889
	319	0.146557	0.125228	0.0702292	-0.122604	-1.09995	-1.05889
	193	-0.346788	-1.36733	1.59315	0.603026	1.60478	0.647014
	123	0.38078	0.360678	0.329696	-0.63885	-0.655526	-0.612254
	312	-0.0880941	-1.10905	-1.15669	-1.25602	-1.24353	-0.201893
	95	0.77523	1.75289	2.67818	-1.87896	0.162248	-0.797731
	397	-0.327878	-0.346845	-0.355601	-0.116555	-0.169623	-0.124307
	326	0.0242537	0.00472243	0.984923	-1.93896	-1.9785	0.0660595
	190	-0.0274254	-0.048476	-0.0980178	0.769175	-0.216418	-0.17489
	38	2.67286	-0.349312	1.57918	1.14907	-1.80758	0.232323
	280	1.18964	1.16985	1.14486	1.282	1.25929	1.3029
	390	-0.0109634	-0.0288362	-0.0161685	0.0842487	-0.0297031	0.0190328
	91	-0.32673	1.6527	-0.387456	0.638804	0.64328	0.685364
	30	-0.306012	0.673383	1.63258	-1.49895	-0.504973	-0.462299
	173	0.583615	0.563187	0.525844	0.460726	0.451635	0.494481
	81	1.51691	2.49499	-0.571625	-0.935012	-1.89807	-0.857808
	71	0.700952	0.680336	-0.360687	-2.42302	-2.42326	1.61909
	20	-0.322888	-0.341863	-0.350776	-0.247139	-0.310156	0.73572
	209	1.61787	1.59739	-0.441031	0.65984	1.66592	1.70791
	255	0.660687	-0.358262	-0.366659	-0.259707	0.676319	0.722248
	140	-0.921007	0.0593736	-0.962143	1.3105	1.28996	0.333452
	232	0.329828	0.31141	0.313389	0.367443	0.275066	0.32259
	399	0.0660071	0.048011	0.0582647	0.14821	0.0391313	0.0875936
	345	1.17168	-1.84809	-1.87251	-1.7798	-2.80722	-0.763343
	271	0.311526	-0.708465	0.262725	0.226598	1.19967	1.24352
	67	0.116078	0.0963996	1.07372	0.0887409	0.0513121	0.0957503
	419	-0.113071	-0.132383	-0.147876	0.0282459	-0.0137916	0.0309055
	229	0.907141	0.914699	0.892413	0.954737	0.893651	0.925973
	79	-1.31569	-1.30487	-1.35885	-1.35729	0.287342	-0.36973
	232	0.372266	0.377583	0.377109	0.425976	0.3435	0.384669
	5	0.466542	0.472254	0.467935	0.506282	0.427055	0.46688
	62	1.07059	-0.916979	-0.986709	-1.10505	-1.1281	-1.11151
	224	-0.61945	-0.614098	-0.61491	0.61898	0.544312	-0.417749
	32	1.19342	1.20218	1.16822	-1.55088	-1.59197	1.43208
	345	1.09462	-1.89703	-1.92696	-1.78563	-2.83621	-0.808234
	252	0.262478	0.267334	0.271338	0.641847	0.568104	0.605661
	64	-0.254699	-0.24363	-0.300095	-0.247612	-1.27643	-0.257454
	46	-0.444763	-0.43868	0.553385	-1.00201	-0.0613421	0.970256
	335	1.63061	-0.358797	1.58941	1.75368	1.72491	-0.256133
	233	-0.115203	-0.107738	-0.129113	-0.00444535	-0.0638802	-0.0322409
	125	0.739523	0.746378	-0.269072	-0.112937	-0.176761	0.856693
	41	0.756281	-0.232603	1.71048	-0.33129	1.63651	-0.343117
	182	-1.51834	-1.50838	-1.55409	-0.591162	-1.63388	-1.60915
	293	-0.748926	-1.73993	0.223762	-1.73091	-0.779278	-1.75222
	181	-0.384591	0.630124	-0.461823	-0.739312	-0.747569	-0.737097
	309	-1.40389	-1.39344	-2.44383	-1.50014	-2.53917	-2.51597
	279	-0.949275	-0.936925	-2.00585	-1.13859	-1.163	-1.14585
	402	0.195606	0.200183	0.206913	0.595839	0.520234	0.558561
	357	0.376663	-0.618002	0.381345	-0.365612	-0.439657	0.598025
	166	-2.21297	-2.20172	-2.25989	1.70923	0.67866	-2.30164
	160	-1.2083	-1.19284	-1.29198	1.07313	-1.58756	-1.57966
	225	0.761539	0.768487	0.752139	-0.0147937	0.925353	0.957165
	147	-1.0931	-1.08136	0.855587	1.78506	0.757566	-1.224
	55	-1.16976	-0.162523	-0.181673	-0.967526	-1.02547	0.00555429
	287	-0.0620333	-0.054346	-0.0778889	1.22421	0.174025	1.20184
	80	-0.854456	-0.841709	1.0855	1.93832	-1.08298	-0.0671135
	337	-2.04807	0.963866	0.898975	0.84605	-2.17898	0.838429
	27	0.599014	0.609471	0.558971	0.641692	0.608395	0.629224
	117	-0.0588811	-0.0511807	-0.0748521	0.177179	1.12509	0.153692
	385	-0.451448	-0.445393	-0.453055	-0.161331	-0.227112	-0.192848
	377	0.309823	0.314878	0.31695	0.674421	0.601995	0.639007
	151	0.333265	0.346798	0.266356	-0.952967	-0.969867	-0.95582
	329	-1.25416	0.752718	-0.26299	0.744192	-1.32541	0.710433
	2	-0.380504	0.625849	0.615293	-1.10907	0.827259	0.860649
	272	1.07301	1.08126	1.05221	0.0228886	0.964559	-1.00426
	336	-0.334277	-0.32354	-0.37676	1.69291	1.66169	-0.318339
	199	-0.368733	0.646049	0.553455	0.323102	-0.68263	-0.673202
	220	1.14027	1.1488	1.11701	0.411372	0.368758	0.393441
	190	-0.10413	-0.0924294	-0.155035	0.780646	-0.24703	-0.228526
	304	0.0141073	0.0484858	1.95826	1.8274	0.861798	-0.114268
	98	-0.491911	-0.445682	-0.554078	-0.944148	-0.888933	-0.867448
	159	-0.877608	-0.840632	-1.93484	-1.11993	-1.08074	-1.05737
	418	0.0720995	0.0598925	0.041079	0.197989	0.0838857	0.125288
	266	0.752465	0.756579	0.712745	0.753963	0.690529	0.725971
	299	0.401444	1.44511	0.34064	0.0701141	0.126629	0.147961
	11	0.121367	0.110342	0.0897164	0.477476	0.388844	0.42725
	155	-1.48687	-1.48849	-1.52353	-1.44161	-1.52287	-1.48533
	245	1.05845	1.06991	1.01482	1.23629	1.21682	1.24709
	185	-0.913037	-0.876911	-0.96982	-1.14505	-1.10814	-0.0845028
	218	0.0590719	0.0945291	0.00264602	-1.16372	-0.128518	-0.104679
	142	0.641104	-0.357454	0.602808	-0.104186	-0.154692	0.879229
	33	1.62554	1.6506	0.574658	0.625335	-2.35869	1.66741
	401	-0.311086	-0.308497	-0.349993	-0.081134	-0.129539	-0.0958654
	23	0.163906	1.17789	0.118925	1.39679	1.39194	0.420493
	31	-1.50239	-0.456413	0.435577	0.0812088	2.13873	1.15995
	92	-1.98034	1.03018	-2.02348	0.0678575	-0.966969	-0.27939
	130	-1.05707	-1.0244	-1.11201	-0.146272	-0.109478	-1.08583
	216	0.584329	-0.391602	-1.46603	1.56979	1.5807	1.6074
	262	0.231816	0.247428	0.185967	1.24611	1.22753	0.257696
	347	1.41343	-0.566605	1.36526	0.374823	1.36797	0.396758
	359	-0.21571	-0.210832	-1.25584	-0.166245	-0.222407	-0.18782
	391	0.304315	0.297679	0.270326	0.505753	0.419699	0.457801
	106	-0.370581	-0.34543	-0.421513	-0.451403	-0.442418	-0.415495
	178	-0.505413	-0.459508	-0.567407	-0.921804	0.135447	0.156693
	95	0.645441	1.69496	2.58152	-1.90307	0.155886	-0.823069
	110	-0.887249	-0.874492	0.0684252	0.136115	0.107508	0.138853
	186	0.142881	0.180349	0.0853835	-0.109831	-1.06972	-1.04645
	99	0.420811	0.440958	1.37255	-0.633856	0.358502	-0.612619
	81	1.37085	2.41378	-0.689564	-0.986691	-1.93535	-0.913412
	330	0.981876	-0.00850737	-0.0607773	-0.884977	-0.915505	-0.883934
	325	1.43295	-0.546616	1.38453	-0.475941	1.53081	1.55799
	71	0.60322	0.627742	-0.447378	-2.46895	-2.46156	1.56555
	387	0.198171	0.188988	0.165539	0.301011	0.196297	0.236594
	217	0.446541	0.491293	0.385161	-0.904286	0.154562	-0.82438
	3	0.810282	0.815783	-0.230177	0.887004	0.835694	0.86971
	413	-0.494026	-0.495825	-0.530594	-0.203624	-0.263193	-0.228206
	209	1.52998	1.55275	-0.519681	0.639272	1.65652	1.68247
	52	0.189288	0.20388	0.143983	0.358949	0.350651	-0.620392
	295	0.904545	0.912307	0.862881	0.976392	0.93323	0.966287
	390	0.0398674	0.0268872	0.00925905	0.17165	0.0551462	0.0968306
	36	-1.59899	-0.579321	1.353	-1.60434	-2.60929	-2.58073
	143	0.411652	-0.564612	0.39138	-0.661494	0.373185	-0.636564
	241	0.0531996	0.0728155	0.0332945	0.15445	0.175939	0.172299
	328	-0.935774	-0.916031	-0.95569	-0.837853	-0.815813	0.180292
	256	0.735487	0.751451	0.715908	-0.143415	0.856729	0.862975
	403	0.0482369	0.056301	0.0293621	0.0916828	0.0370122	0.0686485
	148	0.0490142	-0.931418	0.0291135	-0.672421	0.361475	-0.647912
	165	-1.65605	-0.621593	0.322726	-0.983243	-0.899959	-1.93222
	83	-0.250248	-0.23412	-0.269842	-0.0275824	0.980862	-0.0167361
	398	0.0332792	0.0411714	0.0144198	0.0784735	0.0228564	0.0549311
	187	-0.620514	-0.585653	-0.641779	-0.934857	-0.848105	-0.881975
	123	0.311194	0.333775	0.291024	-0.665468	-0.631074	-0.640692
	362	0.615967	-0.369443	0.59651	-0.223034	0.771404	-0.219707
	204	-0.564293	0.459719	0.41541	-0.578557	0.462065	0.449562
	370	-1.06217	-0.0438803	-0.0819568	-0.0454846	-0.038323	-0.0353269
	230	-0.701441	0.320995	0.278402	0.274711	0.304818	0.297186
	157	0.457135	0.481394	0.436815	0.403725	0.443078	0.431163
	168	-1.95572	-1.92472	2.02335	-1.15111	-2.07986	-2.10655
	212	0.165049	0.185951	1.14503	0.447801	0.490312	0.476935
	162	1.72881	1.75619	1.70821	0.710144	0.771455	1.74937
	251	-0.255686	-1.23962	-1.27527	1.00443	1.01517	1.01651
	361	0.424948	0.437342	-1.59431	-1.57564	0.393529	-1.58588
	333	-1.86203	1.15856	0.117975	1.15779	1.17952	1.17577
	358	-0.344413	0.670632	-0.363911	-0.371961	0.611804	0.625637
	164	-1.60573	-1.5822	-1.62599	0.392517	-0.568933	-1.58048
	369	-0.879673	-0.859285	0.100354	-0.780687	-0.754549	-0.760342
	39	0.245408	-0.732767	-0.774694	1.27916	1.30959	0.301809
	255	0.691716	-0.292823	-0.327818	-0.244938	0.74793	0.757547
	88	-0.911905	-0.891888	0.0681541	1.13117	1.15099	0.148127
	382	-0.202404	-0.185726	-0.222047	-0.0963252	-0.092807	-0.0881234
	350	0.550076	0.563909	-1.46931	-1.10284	-1.09979	-1.09489
	177	1.38987	1.42485	1.36859	1.1596	2.25312	1.21611
	326	-0.0356013	-0.0170061	0.944585	-1.9746	-1.96236	0.0382873
	129	-0.635225	0.376477	0.345575	-0.424483	0.555519	-0.428905
	273	0.333388	0.356224	0.313195	-2.6848	0.348209	-2.66077
	221	1.70515	-1.26774	1.68457	-1.27759	1.7846	-0.237896
	45	-0.874176	1.14627	-0.894156	-0.489087	0.557947	1.54247
	242	-0.050799	0.967621	0.929403	0.199986	1.22474	0.219586
	49	-2.8828	-0.862445	-2.90277	-0.964304	0.0486752	-0.951023
	53	0.735543	-0.236997	-0.285061	0.649964	-0.293037	0.686875
	21	-0.22749	-0.2111	-0.247107	-0.0414734	0.965976	0.968839
	235	1.23218	1.25385	1.21209	0.137234	1.15749	1.15442
	344	-0.0300251	-0.0113658	-0.0498448	-0.828753	0.19394	0.189742
	269	-0.407393	0.608765	-0.432626	-2.401	-0.482402	-0.427246
	291	0.775759	-0.20835	-0.254175	0.895358	0.843917	0.889933
	404	0.235287	0.251964	0.219222	-0.488105	-0.578309	0.479533
	376	1.00422	1.01978	0.968428	0.048193	0.012201	1.0535
	417	0.0383533	0.0553168	0.0273418	0.147169	0.0200953	0.0891864
	7	-0.657859	1.35721	1.29767	-1.68374	-0.692637	1.3404
	275	-2.1302	-0.115897	0.811795	0.704151	-0.265533	-1.24446
	56	0.223538	0.238778	0.182114	0.224255	0.20606	0.241934
	263	0.979683	-0.00472238	-0.0554833	0.170179	0.146518	1.18406
	191	0.0730189	0.0884778	0.0354576	0.273138	0.259885	0.29425
	86	-0.313645	-2.29762	-0.341284	-1.32458	-0.398254	-1.34545
	89	2.17081	0.184673	-0.89492	-0.116302	-0.0678357	0.9477
	73	-0.93953	-1.92405	0.0232309	-0.772545	-0.790415	-0.754641
	372	-0.0153006	0.000286689	-0.0505956	0.108395	0.0784883	0.117935
	180	0.752909	-0.234075	-0.327758	-0.795909	0.284946	-0.7094
	96	0.596829	0.611526	-0.454173	0.576184	0.593565	-0.381415
	14	0.272715	0.289338	0.25569	0.338221	0.23046	0.293659
	411	-0.463051	-0.446813	-0.486857	-0.184744	-0.244283	-0.195796
	278	-0.161372	0.852973	-1.21858	1.70344	0.733689	0.754784
	65	1.3472	0.360807	1.27694	-0.999586	-0.939321	0.0726148
	138	-0.250195	-0.23572	0.694878	-0.274692	0.757764	-0.221816
	374	-0.346949	-0.330879	0.626266	0.743299	-0.323514	0.727192
	322	0.106879	0.122288	0.0684487	0.0763296	0.0431819	0.0836171
	107	-0.504866	-0.491475	-0.578919	-0.955409	-0.890679	-0.880105
	281	-2.37996	-1.36384	-1.4059	-1.13035	-1.18439	-1.13758
	100	0.333279	0.63571	1.56942	-0.47286	0.539563	-0.433905
	57	1.04893	1.06297	-1.01367	-1.20142	0.838446	0.856607
	195	-0.559955	0.453516	0.367405	-0.970909	-0.907745	-0.896694
	289	-0.0558403	-0.0401941	-0.0900951	0.0818537	0.0492643	0.0895292
	134	0.394983	0.409974	0.34916	-1.54139	-1.5359	-0.507253
	97	-0.388423	-1.37375	-1.4398	-1.44633	-1.43123	-1.40551
	408	-0.341275	-0.325214	-0.368206	-0.105018	-0.156498	-0.11047
	171	0.273477	0.287191	-0.794888	-1.03076	-0.973642	-0.960744
	311	-1.05746	-0.0418128	-0.0916746	-2.04863	-2.09441	-1.05012
	196	1.24481	1.26002	-1.79716	0.347519	0.341785	0.373856
	399	0.0779549	0.0948608	0.0659272	0.179452	0.055642	0.123737
	60	-0.105714	0.910005	0.861311	1.0492	0.0133121	0.0545839
	189	-0.820165	-0.806316	0.113872	-1.10916	-1.05997	-1.04466
	384	0.4474	0.463769	0.425892	0.756629	0.691164	0.741459
	149	0.365322	0.380356	0.320261	1.45184	1.45665	0.485504
	20	-0.331779	-0.315731	-0.358953	-0.245287	-0.310946	0.739408
	198	0.0106884	1.02478	0.949066	0.755018	0.790477	-0.190019
	37	1.09699	1.12131	0.0706392	1.15721	1.10835	0.143705
	145	-2.40226	0.625973	0.568685	0.603661	-2.40552	0.617644
	197	2.40436	2.43891	1.37096	1.04448	1.07449	2.08561
	282	-0.996677	0.0347315	-1.02792	-1.22927	-1.2236	-1.205
	317	0.22547	0.242965	0.203821	0.263683	0.135387	0.195153
	184	-1.35992	-1.33135	-1.3892	-0.503376	-0.522072	-0.495984
	59	-0.162147	-2.13986	-0.187101	-1.21721	-1.29937	-3.25378
	101	0.464862	0.492056	0.436525	0.314287	0.279383	0.310451
	6	0.238931	0.256531	0.217209	-1.19769	0.721889	-1.23306
	29	-1.00263	1.02874	-1.03384	0.804886	-1.18641	0.831259
	208	1.82004	1.85002	1.78979	1.79601	1.80393	1.82184
	305	-1.88392	-0.851627	-0.915769	-1.13369	-1.11952	-2.10353
	316	-0.463128	-0.427544	0.502752	0.1751	0.216716	-0.775729
	386	-0.179057	-0.156902	-0.20392	-0.123352	-0.19716	-0.154137
	396	0.0473947	0.0634959	0.0267061	0.112733	-0.0289821	0.0349078
	257	1.0119	1.03555	0.986008	1.56806	1.55572	1.57985
	342	-0.35589	1.67271	1.61481	1.53333	1.5179	1.54298
	320	-0.85462	-0.822099	-0.886628	-0.0973244	-1.07992	-1.06493
	202	-1.26843	-0.239152	-0.29821	-0.339778	-1.34393	-1.32231
	373	0.0407745	0.0568239	0.0201217	0.107121	-0.0350927	0.0289505
	303	1.16853	-1.50874	-0.577383	-1.95951	-1.92986	-1.91863
	214	-0.853264	-0.828559	-0.879884	-1.95538	-2.01426	-0.975823
	63	-2.88208	-2.8576	0.0914521	-1.84199	-1.89078	-1.85545
	136	-0.316492	-1.28759	-0.346008	-1.41373	-0.42446	-0.400821
	91	-0.442046	1.58588	-0.470885	0.639261	0.633245	0.655436
	356	0.190534	-0.792245	-1.83093	0.393013	0.276213	-0.667553
	244	0.150393	0.175126	0.123753	0.16494	0.11676	0.151908
	30	-0.445628	0.582267	1.52555	-1.60984	-0.637997	-0.609001
	265	0.84104	0.863352	0.816069	0.0450286	-0.0138112	1.02461
	395	0.136197	0.152993	0.115029	0.188008	0.0529847	0.114818
	207	-0.0451097	-0.0219062	-0.0706946	1.73347	0.73583	0.755447
	15	0.123365	0.140061	0.102267	0.577363	0.47695	0.528148
	315	-0.580207	-0.545539	-0.613695	-0.889267	-0.853372	-0.84406
	131	-0.428149	0.592056	-0.451668	0.659914	-0.43316	0.615783
	313	1.21827	1.24353	1.19126	1.47644	1.45595	1.48258
	118	0.835885	0.858157	0.810942	-1.15093	-0.227188	0.816588
	213	-0.406052	-0.377847	-0.435085	-1.50273	-1.52137	-0.495299
	288	-0.0978962	0.93272	-0.128592	0.757623	-0.237872	0.781086
	332	2.21046	0.243489	2.1781	-0.058337	1.96253	-0.0235409
	87	0.242616	-0.731929	-0.784522	1.25955	0.219784	1.25235
	8	-1.03469	-1.01141	-1.06034	1.02943	0.969204	0.00805312
	400	-0.0106884	0.0127845	-0.036459	0.141649	0.0913977	0.127182
	211	-0.0220875	0.983874	0.939655	-0.221875	0.806089	-0.196889
	375	0.603907	0.603984	0.596451	0.72566	0.67032	0.689419
	260	-0.136234	-0.135044	-0.149515	0.118692	0.0944604	0.105315
	40	2.27922	2.28647	2.2342	1.94481	0.985968	-0.0205059
	43	1.30144	2.30879	2.25593	0.0435269	0.0924976	1.08395
	343	0.268093	2.2753	0.223331	-1.97119	2.07662	0.0683793
	172	-1.27028	-1.26538	-1.30297	0.278269	-1.36497	-1.36462
	122	-0.260046	-0.259386	-0.270551	0.880766	0.837702	-0.146453
	93	-0.515311	-0.511462	-0.542512	0.510686	-1.48252	-2.47989
	277	0.0939854	0.0961617	-0.924457	0.244113	0.229809	0.238033
	349	0.682975	0.683391	0.673747	-0.118741	0.838235	-0.145931
	247	-1.14917	-1.14803	-1.16216	0.0926093	0.0663137	0.0777151
	16	0.537891	-0.449467	3.46466	0.657279	0.754829	-1.26659
	338	-0.928803	-0.926724	1.05327	-0.420013	-2.40773	1.59345
	310	1.25719	0.966016	1.21267	0.0370061	0.0854606	1.07705
	105	0.948836	0.950391	0.933648	0.153672	0.13221	1.14233
	163	-1.94848	-1.94221	-1.98839	-1.1905	-1.16006	-2.16369
	363	0.822022	-0.176967	-0.190324	0.936518	0.897868	-0.0874567
	267	-0.78306	-0.776075	-1.82668	-1.07093	-1.03102	-1.03716
	35	0.288936	-1.70377	0.243706	-2.0104	0.034305	2.02689
	76	0.566411	1.57061	1.53738	0.487838	0.492825	0.495936
	324	1.77507	0.784445	2.71894	0.121361	2.17649	-0.833686
	388	0.34719	0.346168	0.345489	-0.413735	0.519892	0.541914
	72	-3.18201	-1.18101	-3.19426	-1.99719	-2.03059	-1.01731
	44	1.73861	-1.25645	1.70572	-0.319538	-0.299304	-1.30023
	410	0.000116673	-0.0023913	0.00619672	0.124114	0.0211604	0.0528769
	120	1.49837	1.50656	1.44845	0.077375	0.129025	1.11977
	348	-2.30328	0.69719	-0.312821	0.00531416	-0.027891	-0.0146585
	246	-0.31833	-0.31792	-0.327529	0.708887	0.65222	-0.32833
	237	-0.204921	-0.204025	-0.216662	-0.0129822	-0.0476355	-0.0340192
	226	-0.230718	-0.229932	-0.241881	0.969238	0.933177	-0.0528333
	179	-0.599312	-0.595823	-0.62463	-1.48876	-1.48192	-1.4793
	290	-1.10184	-1.1005	-2.11589	-0.00597076	-0.0400691	-0.0265999
	392	0.282229	0.280929	0.281985	0.366167	0.282372	0.309011
	346	0.865604	-0.133197	-0.147718	0.0962708	0.070265	0.0815896
	169	1.09011	1.09656	0.0493403	-1.17173	-0.139798	-0.143828
	327	0.994886	-1.00336	0.978665	-0.72817	-0.740281	-0.732639
	367	0.212034	-0.785284	0.190946	-0.792782	-0.810007	-0.801009
	17	0.533853	0.537913	0.50555	0.496195	0.501843	0.504779
	193	-0.415493	-1.41122	1.55507	0.566833	1.57807	0.579527
	271	0.231758	-0.765476	0.210227	0.219322	1.20306	1.2118
	308	0.828264	1.83358	1.79336	1.70142	-0.276687	-0.278056
	124	1.78473	-2.21184	-0.296019	1.70118	-2.3157	-1.29635
	144	-0.0846844	-2.08337	-2.17275	1.80927	0.802379	-1.18262
	334	1.03236	-0.952082	-1.00625	-0.871303	1.05896	-0.898704
	54	-0.174941	0.827831	0.742048	-1.30676	-2.32437	-1.3047
	0	-0.00714782	-0.990953	-1.04355	0.97704	-0.106702	-0.0582737
	69	-0.294035	-0.273214	-0.314364	0.736915	0.631	0.689072
	109	0.577333	0.584101	0.508198	-0.359626	-0.382118	0.639671
	360	0.539644	0.563148	0.528631	0.597705	0.478935	0.542598
	341	-0.660906	1.3497	-0.716697	1.40817	-0.635761	1.39535
	284	0.0946111	-0.890836	-1.94749	-0.764355	-0.824218	0.213825
	22	0.894101	0.911889	0.863235	1.21192	1.14986	1.18886
	243	0.738294	0.758595	0.716155	-1.0859	-0.17546	0.875497
	319	0.0603182	0.0592957	-0.0358697	-0.113347	-1.1131	-1.1012
[truncated: 24,222 more rows]
[truncated: 17 more columns]

## Sheet: complete Charts
	SmartPLS report
	Please cite the use of SmartPLS: Ringle, C. M., Wende, S., and Becker, J.-M. 2024. "SmartPLS 4." Bönningstedt: SmartPLS, https://www.smartpls.com.
